# Supplementary material for: Transcriptomic Plasticity Is a Hallmark of Metastatic Pancreatic Cancer
Source: Cancer Res. 2025 Dec 11;86(7):1769–96. doi: 10.1158/0008-5472.CAN-25-1117 (PMC13044532; doi:10.1158/0008-5472.CAN-25-1117)
Supplement: Table S1 — Summary of genomic and sequencing statistics for the single-nucleus RNA-seq samples analyzed in the main rapid autopsy patient [file can-25-1117_table_s1_suppst1.xlsx]

## Sheet: 1.SummaryStatistics
Supplementary Table 1 | snRNA-seq genomic summary statistics.
Sample	Number of cells	Median UMIs	Mean UMIs	Median genes	Mean Genes
Primary A	14580	1954	2875.56	1139	1388.33
Primary B	2386	2068	2271.8	1169	1198.32
Liver A	3313	2173	3073.48	1139	1348.3
Liver B	1961	2224	2906.45	1107	1285.21
Liver C	1419	2966	4048.9	1618	1808
Stomach	7444	2550.5	2883.56	1432	1508.27
Omental	5079	3498	3884.44	1744	1830.96
Diaphragm	6855	3694	4034.55	1824	1869.55
Lymphnode	2398	1949	2919.72	1230	1525.45
Peritoneum A	20459	3108	3728.09	1602	1714.45
Peritoneum B	7248	3046.5	3263.4	1558	1602.83
