# Supplementary material for: Transcriptomic Plasticity Is a Hallmark of Metastatic Pancreatic Cancer
Source: Cancer Res. 2025 Dec 11;86(7):1769–96. doi: 10.1158/0008-5472.CAN-25-1117 (PMC13044532; doi:10.1158/0008-5472.CAN-25-1117)
Supplement: Table S2 — List of marker genes used to annotate cell types across primary and metastatic samples in the single-nucleus RNA-seq dataset [file can-25-1117_table_s2_suppst2.xlsx]

## Sheet: 2.CellTypeMarkes
Supplementary Table 2 | Marker genes used for cell-type annotation.
Acinar	Adipocyte	B cells	Ductal	Endocrine	Endothelial	Fibroblast	Hepatocyes	Lymphatic endothelial	MUC6/MUC1 epithelial	Myeloid	Plasma cells	Schwann	Smooth-muscle	Stellate	T cells
AMY2A	PNPLA2	CD19	KRT19	GCG	PECAM1	VIM	ALB	PROX1	MUC1	PTPRC	PTPRC	S100B	ACTA2	DES	CD3E
CPA1	ACSL1	CD22	EPCAM	SST	VWF	PDGFRA	AFP	LYVE1	MUC6	CD14	SDC1	MPZ	MYH11	GFAP	CD4
CELA2A	SORBS1	CD79A	PROM1	PPY	CDH5	PDGFRB	HNF4A	PDPN	PGC	CD33	MZB1	GFAP	CALD1	ACTA2	CD8A
PNLIP	FRMD4A	CD79B	SOX9	PAX6	KDR	THY1	CYP3A4	CCL21	EPCAM	HLA-DRA	IRF4	SOX10	CNN1	LEPR	CD28
SPINK1	AQP7	MS4A1	AMBP	CHGA	ESM1	FAP	ASGR1	FLT4		CD68	XBP1	MAG	DES	VIM	PTPRC
REG1A	MLXIPL	PAX5	CFTR	CHGB	SELE	COL1A1	TTR	ITGA9		CD163	PRDM1	CDH19	TAGLN	COL1A1	IL2RA
GP2	EBF1	CD40	MMP7	IAPP	ENG	COL1A2	KRT8	MRC1		MPO	JCHAIN	NEFM	SMTN	TIMP1	FOXP3
CPA2	MYCBP2	IGHM		NKX2-2	ICAM1	COL3A1	KRT18	ANGPT2		LYZ	IGHG1	CNP	MYLK	PDGFRB	GATA3
CTRB1	BCL6	IGHD			CLDN5	FN1	APOA1	NRP2		ITGAM	IGHA1	AQP4	MYOCD	S100A4	TBX21
CTRB2	CSAD	CXCR5			TIE1	ACTA2	FGB			CSF1R	CD19	CRYAB	DMD	THY1	CTLA4
REG1B	PLIN1	BLNK			TEK	DCN	ARG1			MRC1	MS4A1	SCN7A		CTGF	CD69
REG3A	FASN	HLA-DRA			PLVAP	SPARC	CPS1			RBPJ				TAGLN	SELL
PTF1A		CD24			MCAM	S100A4				MS4A4A				RGS5	KLRG1
NR5A2						MMP2				MS4A6A				ADIRF	PDCD1
						MMP9				C1QA				SPARC	HAVCR2
						ITGB1				MSR1					LAG3
						LOX									TRAC
						POSTN									THEMIS
						TNC									IL7R
						LRRC15									CD247
						LUM									CD96
