# Supplementary material for: Transcriptomic Plasticity Is a Hallmark of Metastatic Pancreatic Cancer
Source: Cancer Res. 2025 Dec 11;86(7):1769–96. doi: 10.1158/0008-5472.CAN-25-1117 (PMC13044532; doi:10.1158/0008-5472.CAN-25-1117)
Supplement: Table S3 — Differentially expressed and modular genes for each archetype cluster, including upregulated genes (log₂ fold change > 1, p < 0.05) and Hotspot-identified informative genes with significant autocorrelation (FDR < 0.05) [file can-25-1117_table_s3_suppst3.xlsx]

## Sheet: 3.ArchetypesGenes
Supplementary Table 3 | Upregulated DEGs of archetype clusters (log-fold change > 1, p < 0.05) assessed for intracluster modularity using Hotspot, and informative genes (autocorrelation, FDR < 0.05).
0	1	2	3	4	5	6	7	8	9	10	11	13	14	15	16	17	18
TIMP3	SERPINE1	HMGCS1	LINC00486	CH507-528H12.1	CAPN8	TOP2A	SOD2	ANGPTL4	ANKH	MCF2L2	FDPS	MAGI2	MUC6	REG4	GSTP1	TIMP3	CH507-513H4.1
LSAMP	IGFBP2	SQLE	RASGEF1B	HSPA8	TMC5	LINC00704	LUCAT1	SULT1C2	FN1	PDK4	HELLS	BAG3	SUPT5H	ST6GALNAC3	ITGA3	PTPRG	SIPA1L3
IARS	TNFAIP3	FDPS	INO80D	CH507-513H4.1	LGALS4	CAPN8	SORBS2	SIAH2	ZBTB16	PLIN2	HMGCS1	HSP90AA1	AKT2	PLAT	IFI27	RP11-444D3.1	H2AFJ
PRSS23	SNED1	AKR1C2	LOX	ATF7IP2	CYP3A5	ASPM	ITGA9	CTD-2377D24.6	SLIT2	RHPN2	LSAMP	HSPH1	ZFP36	CHRM3	COL6A2	CHN2	LINC00486
ITGA5	COL1A2	ACSS2	LINGO1	NBEA	RHPN2	UBE2C	EFNA5	PLAT	PLCB1	ANKRD37	TOP2A	HSPD1	PLD3	THBS2	S100A11	HIF1A-AS2	UBC
DHRS9	MGP	FDFT1	PODXL	PLCB1	FA2H	S100A11	FTH1	ITGA9	FTH1	LRP4	ACSS2	DNAJA1	ZNF780B	SAMD12	PLEC	ANGPTL4	TOP2A
ULK1	NFKBIA	ELF3	MT1X	SERPINH1	PTPRR	TXN	SNED1	RP11-434D9.1	CFH	HERPUD1	SQLE	AZIN1	SAMD4B	FUT8	PHC2	BSG	UBE2C
PLCG2	MT2A	TFF2	IFI27	MAP4K3	ONECUT3	HELLS	IGFBP3	ADAMTS6	PLCXD3	HIST1H4H	CENPF	DUSP2	BACE2	SULT1C2	ACTN4	IFITM2	RASGEF1B
MBOAT2	ITPR1	ACAT2	LY6E	PTHLH	DNM2	SGO2	FN1	RIN2	NAMPT	EFNA1	ASPM		ST3GAL6	MUC5B	ZBTB7A	COL1A2	XIST
CEP170	ITGA5	AKR1C1	SLC26A3	NFIA	FABP1	KIF14	NDUFA4L2	CCDC85A	HILPDA	HSPA5	CDCA7		PAK4	PTPRG	S100A6	SOX5	ZFP36
FERMT1	GBE1	TFF1	SERPINE1	PTPRG	FCGBP	S100A16	EGLN3	TENM4	ITGA10	MAP1LC3B	ACAT2		MED29	TANC1	ECE1	CTNNB1	HSPA1B
HMGCS1	AREG	LGR4	MIR29A	RP11-141M1.3	ERN2	CENPF	TPT1	DIXDC1	MT2A	GRK3	PGP		RP1-60O19.1	LPAR6	COL6A1	CPVL	RP11-577H5.5
ACSS2	SOD2	MVD	HK2	GOLT1B	MUC5B	PIF1	CP	PBX1	PDGFRB	SLC4A4	LLGL2		LCN2	CYP3A5	MYL12B	JUNB	ASPM
FLNB	FN1	ARL14	ITGA2	ITPR3	CDH17	COX4I1	TMSB4X	ID1	SOD2	RAB11A	LPIN1		MAP3K10	FRMD4B	BOK	PLAT	PTTG1
PLXNA2	ADAM19	TFF3	CDK14	COL11A1	TMEM45B	PTTG1	HIF1A	EPCAM	RAPGEF4	CTD-2555A7.2	MVD		SYNE2	HMGN3	TGOLN2	CDH11	FAM83D
TRIM25	CXCL1	CAPN8	KRT19	RGS5	CTA-363E6.2	S100A6	PLAT	FOS	CSGALNACT1	ANGPTL1	CLSPN		AC017060.1	SOX5	COL18A1	IFITM3	ID1
GARS	PDE2A	AKR1C3	NDRG1	PDE2A	ABCC2	CYBA	NAMPT	TFF3	RP11-444D3.1	CFD	UBE2C		HLA-B	FOS	MTRNR2L12	CTSB	CENPE
RIOK3	C8ORF4	CYP3A5	MT1E	ADAM19	DPP4	TFF1	PLCXD3	HES1	IER3	CDCA2	DDX11		TMC5	SAMD5	KRT19	TSC22D1	HMGB2
ARNTL2	ANKH	TXNRD1	VEGFA	DNAJA1	DUOX2	S100A10	ADM	TFF1	SERPINE1	RNASEL	PLCG2		SUGP2	RP11-444D3.1	DHFR	NHS	UGT2B7
FSIP2	PDGFRB	CYSTM1	ADAMTS9	TCEAL9	MUC17	PFN1	VIM	LGALS4	COL1A2	RP11-4K16.2	HSD17B12		HSPA1A	SLC8A1	PODXL	MORC4	HNRNPH1
SLC38A2	RAI14	ABCC3	IGFBP7	KLF5	GCNT3	LGALS4	CST3	S100A10	THBS2	MMP3	CDC45		HSP90AA1	ADAMTS6	PFN1	CEBPD	KIF14
SLC35F3	GRB10	LDHB	FA2H	UBB	PNCK	EEF1B2	PTMA	JUNB	TNFRSF19	KIZ	IDI1		CP	CPVL	EEF2	NCOA7	PLK1
LAMC2	CCL20	SQSTM1	ACTB	CTC-546K23.1	FMO5	DYNLL1	TXNIP	PDGFB	SOX5	PNPLA8	MSMO1		OLFM4	KIZ	SDC4	IER3	ACADVL
LINC01133	CBLB	FADS2	SPOCK1	RFX3	HSD17B2	S100A4	EEF1A1	TFF2	CLU	KCNQ3	PSRC1		PDE4C	SERPINB1	MYL6	NBEA	CCNB1
CTD-2066L21.3	APOE	ZFPM1	SLC2A1	RICTOR	MYO7B	GSTP1	SLC7A2	NR4A1	CACNA1C	BLVRB	PIF1		SPINK1	CHN2	SLC2A1	IER2	TROAP
AC011288.2	NRG3	RAB27B	LGALS3BP	LGALS1	RHOBTB1	PPIA	TNFAIP8	TSPAN8	KCNT2	SPDYE5	LDLR		PTPRK	BICD1	CLIC1	C9ORF3	AURKB
RASSF8	CXCL8	LRP4	DOCK5	MTRNR2L12	PDZD3	NQO1	TIMP1	AGR2	NPAS3	PKIA-AS1	PNPLA3		HSPA1B	LGR5	SLC20A1	MAGI2	CKS2
ETV1	CFLAR	S100P	BICC1	ELOVL5	MUC3A	H3F3A	MT2A	GCNT3	SPRY1	SCML1	PRKDC		KRT19	PDE4B	PLOD1	RSRP1	HELLS
SARS	LAMB1	UST	AKAP12	ATXN1	EFNA1	NT5E	NFKBIZ	REG4	LUCAT1	P4HA3	HSD17B7		NT5DC1	HIBCH	NDUFA4L2	COL9A3	MYL12A
PAX8	IRAK2	PTGR1	SAMD12	CAPRIN2	RNF183	ATAD2	KYNU	FXYD3	IER5L	DDIT3	FDFT1		WFDC2	TXNIP	AHNAK	SRSF10	SLC26A3
ARHGAP29	RND3	ZNF584	SLC25A37	MECOM	PLAC8	CLIC1	PBX1	B2M	PLXDC1	FAM153A	ACSL3		TMPRSS4	PBX1	ACTB	ITGA10	BRIP1
SLC7A11	RASGRF2	RP11-420A23.1	RBMS1	SERPINE2	SLC22A18	CCNB1	DNAH11	AC005355.2	TRPS1		PTPRJ		MUC5B	SLC12A2	EIF2S2	PCDH7	SMC4
EPRS	ADAMTS6	CCDC34	KRT18	LAMA4	GDA	PRKCDBP	FOXP1	AGR3	PRKG1		IER2		RNASE1	EHF	DYNLL1	C7	SGO2
C3ORF67	RASA4B	RCC1	CSMD1	RP11-25H12.1	VILL	CFL1	RASSF8	RP1	ABCA6		MACF1		PIK3C2G	CTD-2555A7.2	ANXA2	RP5-1198O20.4	CKAP2
ADAM19	ITGA1	GCLC	SLC16A3	DDX11	MUC13	TFF2	PAG1	CDH17	MAGI2		LSS		DGKH	EPB41L2	TCEB2	PPP1R10	HJURP
CCPG1	HILPDA	SCD	NAALADL2	RP11-436K8.1	MIR194-2HG	HN1	FKBP5	MUC17	STARD13		SRSF7		ADGRF1	COBL	SERF2	PECAM1	PRKDC
LPIN1	APOC1	ROR2	PPDPF	SLC16A1	CEACAM1	CHCHD2	SPIDR	INSC	PDGFD		ONECUT3		SLC22A23	GMDS-AS1	FAM129B	SERTAD1	TPX2
CEBPG	PPFIBP1	NQO1	KRT8	ENAH	TM6SF2	COX6B1	PTK2B	CD55	NAV1		CSMD2		PROM1	MAML2	FTL	BIRC7	SORCS2
CSMD2	NPC2	FASN	NFIB	ITPR1	MEGF6	HMMR	CD63	PLAC8	CNKSR3		GTSE1		PNPLA7	PTPRN2	CTSB	SNCG	ATP5I
COL7A1	ITGA10	TSPAN8	MICAL2	S100A2	RP11-507B12.1	CEP70	SDK1	KRT16	C7		RAB3B		CTSE	STXBP6	BSG		FERMT1
AARS	MYO10	UGDH	FNDC3B	SLC4A7	PRODH	APOLD1	BSG	S100A4	ANGPT1		KIF14		AUTS2	TACC1	MYL12A		H1F0
PTPRB	GFPT2	IQGAP2	GRB10	SNHG23	TM4SF20	GMDS	LAMB1	EEF1A1	BGN		BRIP1		AC159540.1	MGST2	S100A2		MZT1
PPP2R2C	JARID2	PLAC8	TMPRSS4	VEPH1	CD70	HIST1H4C	RACK1	TPT1	PDE3A		NPC1		ARHGEF38	SNED1	PKN1		KIF20B
SEMA3B	FAP	ABCC1	LAMC2	ARNTL2	EPHX2	CAMK2N1	CA12	TUBA4A	RANBP3L		HIVEP3		CHRM3	CTDSPL	CSTB		BCAR3
ANXA1	WTAP	RNF183	LAMB3	CD47	CLDN7	FERMT1	RP11-444D3.1	PSCA	WTAP		MAGI1		NFIA	UST	CKAP4		ACTB
ST3GAL6	PLXDC1	ZNF438	COL5A1	EIF3E	SLC30A10	ELF3	ZBTB20	HSD17B2	BNC2		VEPH1		DPCR1	PGAP1	TXN		LINGO1
STK38L	PFKFB4	INSIG1	ZFP36	FXYD5	BCAS1	TCEB2	CD59	STK32A	HIF1A-AS2		BTG1		PIGR	FHIT	PSME1		NUF2
FAM129A	RGS17	FAM60A	KRT7	NAA16	CYP4F12	BRIP1	NEAT1	TXNIP	CEBPB		DTL		ZNF737	SUCO	TMSB10		CKAP5
C5ORF17	ITPR2	LDB2	MYL12A	HEY2	ADGRF1	NUF2	ZBTB16	S100A6	MTSS1		GPSM2		EPCAM	TAX1BP1	PARK7		RFC3
YARS	TIMP3	CHCHD10	CDH1	EPHB6	MGAM2	UBE2S	SOX5	MUC3A	CCL20		MCM3		TFCP2L1	TESC	H3F3A		CENPA
SLC3A2	FGFR1	PARD6B	SHROOM3	GSE1	BTNL8	TROAP	GPC6	SOD3	ELL2		ATAD2		MMP7	FAT1	PTPA		CENPF
PTHLH	SAT1	SLC7A11	CD81	KIAA1671	CRACR2B	TUBA1B	TNS1	AC011513.3	TEX41		MCM10		CD74	PDE11A	ITM2B		H1FX
CARS	HEY2	EGFL7	ABTB2	FNDC3A	AC016735.2	RIMS2	PLA2R1	AGMO	G0S2		TMEM158		FNIP2	FBXW8	CD55		CCNB2
MYO5C	IL1A	RAB3B	ANGPTL4	PHLDB1	PROM1	FANCA	PLIN2	ST3GAL4	AKR1C1		MCM4		MUC4	ADGRL3	NDUFB2		AKT3
CLIP4	MTSS1	GMDS	TIMP2	TANC1	RHBDL2	DBI	TMTC1	S100A11	TCF4		PLXNA2		BICC1	FOXP1	MTDH		CDK5RAP3
MANBA	TNS3	PTPRJ	SEMA3C	LDHB	TJP3	H2AFZ	PLOD2	TSPAN1	PDE4DIP		MSI2		HLA-DRB1		ARL4C		DDIT4
PLS3	CNKSR3	AGR2	ERO1A	SOX4	FAM177B	H1F0	IFITM3	CEACAM6	BIRC3		FAM111B		PNN		ATP1A1		BORA
PHGDH	PTHLH	GCLM	HLA-A	DACH1	ABCA7	PSRC1	VCAN	CLDN3	RGS2		HP1BP3		PAF1		UQCRQ		AGAP1
SRGAP1	CD58	ONECUT3	MMP7	PVT1	MOGAT3	CKS2	CEBPD	MCF2L2	BCOR		CCNF		TGM2		HDGF		SHANK2
UTRN	COL6A3	ABCC2	MXRA8	FOXO1	NR3C2	PVT1	IFITM2	KRT19	LTBP3		DPYSL3		RASGEF1B		PTRF		SRSF2
LMO7	COL1A1	PTGIS	KRT17	APCDD1L	AC068533.7	H1FX	CEBPB	MMP28	DNAH11		DDX5		SLC19A3		SPCS1		ECT2
WDFY2	RASSF8	TKT	TANC2	PDE4D	HSH2D	ANLN	ZFP36L1	LYZ	TIMP1		PLK1		TMPRSS3		TAPBP		FRMD5
RP11-430B1.2	KIAA1755	SFN	LSR	HSPD1	SLCO2B1	TUBA1C	PRRX1	MUC5B	IFI44L		RGS3		RALGAPA2		HMGA1		HSPB1
SLC7A5	ANKRD37	TSEN2	C4ORF48	NPPC	PLS1	AURKB	WFDC10B	PTGDS	TSHZ2		SIPA1L3		PLEKHS1		PLD3		KIAA1524
SRRM1	SRPX2	MATR3	MYO5B	FOSL1	RNASEL	UQCRQ	PIK3R1	S100A14	DUBR		SLC29A2		PCDH7		CD276		SCLT1
PLEK2	CTD-2066L21.3	GPX2	ATP2C2	CLMP	ABHD11	WWOX	LXN	LGALS3	LNX1		C3ORF67		APOL1		ADAM8		MPRIP
CLMP	STC1	TESC	CEBPB	LDB2	AOAH	IQGAP2	LMNTD1	AGPAT2	FAP		ST3GAL6		YAP1		GNG5		RACGAP1
RASAL2	TCEAL9	TRERF1	BAIAP2L1	GALNT13	HNF4A	ATP5G3	IRAK3	SLC45A4	COL3A1		BUB1		HLA-DRA		CMTM6		KIF18B
TRIB3	RP11-431K24.1	TMEM2	ARHGEF38	PEAR1	ERBB3	POLR2L	SYNE2	ITM2C	MEF2C		TPX2		ARMC12		PSAP		ASAP1
MARK3	COL9A3	ANXA4	ACTN4	PCSK5	CYP2S1	POLA1	CTSL	TP53I3	IFITM3		PTPRG		TESC		ZFP36L1		RAD21
C12ORF56	MIR3142HG	ANKRD36C	MACC1	CEP170	DQX1	CHCHD10	GADD45B	SLPI	JUNB		SLC9A2		LRRC1		SERPINE2		CDCA2
CTH	C11ORF96	PUS7	PERP	BCAT1	CASZ1	BUB1	SLC25A37	MUC13	ZFP36		NT5E		MOGAT1		FURIN		ARHGAP11B
MARS	RNF144A	GDF15	MAP2K1	RP11-596C23.6	BDH1	UST	CHPT1	PDZK1IP1	COL1A1		CENPE		ARHGAP26		CST3		GAS2L3
ASNS	SLC22A23	PCSK9	STK39	CENPP	MYO1A	CADM2	SDK2	LINC01133	TRIM5		DCBLD2		TXNIP		NDUFS5		APOLD1
CH17-80A12.1	COL5A1	RP11-626H12.1	HLA-B	CTNNAL1	C1ORF116	ARHGAP11B	SERTAD1	TCEB2	LINC00882		SLC35F3		ZNF253		FOXL1		FLOT1
DKK1	TNFAIP6	EPB41L1	FRMD6	RANBP2	SLC6A20	PTMA	TCEB2	JUND	GPC6		DHRS9		GMDS		UQCR10		MEF2A
VEGFC	GOLT1B	PPFIBP2	MT1M	BTG1	NPIPB15	RAN	PTPRG	EDNRA	JARID2		SGO2		SCD		VIM		STOX2
FAM102A	MAGI2	ANXA10	HLA-C	ZFPM1	PPARA	CENPP	FNDC3B	FAM177A1	C1ORF21		FSIP2		CPA6		HSP90AB1		MUS81
PSMC4	AC112721.2	GAL	TMBIM6	PSME4		SNRPG	CPD	SPDYE2	SOX6		ZNF584		ENOSF1		SURF4		CDC25C
PODXL	STRA6	ELOVL6	SEMA7A	TTC28		PRKDC	CASC15	CDYL2	PPFIA2		RSRP1		HOMER2		IGFBP2		UBALD2
XPOT	CTSB	ARRB1	MLLT3	RASGRF2		NDUFAF6	ZNF608	CYBA	PLOD2		RP11-596C23.6		SORBS1		HN1		HNRNPDL
DIP2B	NR4A2	SDK2	FAM13A	LTBP1		KPNA2	RBP4	STEAP2	SLC2A3		FANCA		NCMAP		GSN		CDCA3
WSCD1	TNFSF10	SLC29A2	FXYD3	FLI1		NDUFB9	ITM2B	GSTO1	CRYAB		KIF23		SLC25A25		UBL5		TUBB4B
MACF1	PHC2	VSIG1	PPARD	MAST4		NDUFA4	CTSB	NQO1	NTNG1		NASP		BEND7		ANXA5		LARP7
RRAS2	PHLDB1	PNMA2	FOXO3	WSCD1		PHB	TSC22D3	FSTL3	ABCA9		RFC4		TOX3		MTRNR2L8		BRCA1
NAV3	CCDC102B	CAV2	MYH14	LINC01605		NLGN1	PIWIL4	LFNG	NFKBIZ		AURKA		PPARGC1A		PPIA		LLGL2
TARS	LAMA4	HMOX1	MYO1E	ABI3BP		MMS22L	IMMP2L	SLC9C1	KIAA1755		PI16		STOX2		BRI3		ASAP2
2024-03-03	RFX8	ME1	RHPN2	HPCAL1		DIAPH3	PPP1R14C	RP11-84A19.4	CEBPD		MMS22L		SLC26A9		H3F3B		AURKA
SREBF2	HIF3A	ST6GALNAC3	RBPJ	CKS2		ONECUT3	NPC2	FMO5	SLC39A14		ARHGAP11B		LINGO1		LGALS3		HP1BP3
TUBE1	PTPRE	C16ORF95	UGT2B7	CDH6		RP11-577H5.5	ATP2B4	CFL1	DDIT4		PCSK5		IFI44L		FSCN1		RAD51AP1
ASAP2	ICAM1	HGD	PLAUR	EXT1		GPSM2	RBMS1	PRDX1	C11ORF96		HSPA1A		HLA-DPA1		LGALS3BP		TNS3
SPIRE1	DOCK10	FGFBP1	ONECUT2	VAV3		AURKA	ARHGAP24	PACERR	GRIK2		ANLN		PLEKHB1		TGFB1		INO80D
PI16	MEG3	RHBDL2	SPAG9	FAM46A		EIF3K	HMGA2	S100A16	ENAH		TRERF1		RERG		NFIC		RCCD1
QSOX1	PRSS23	CHCHD7	EPS8L1	ODC1		MGST3	DUSP1	CLIC1	DUSP1		NPAS2		GDA		CD81		MYO3A
SPRY2	PRDM1	CABLES1	PTPRK	BGN		SAMD12	SPOCK1	PDZD3	HHAT		RP11-420A23.1		SLC5A1		PHLDA2		SAMD12
HERC3	BAALC	MUC5AC	DCBLD2	MEIS1		HMGB2	ADGRG2	EIF3K	SMIM3		VEGFC		GABRP		MCRIP1		SPIDR
E2F7	DNM1	PIR	HSD11B2	UHRF2		CDCA2	CARMIL1	C11ORF86	IFITM2		ANK3		SYT8		ATP5G3		NAV2
STPG1	ALOX15B	PSCA	CASC15	NTSR1		ANAPC11	FAT3	GPX1	PRR16		NAV3		PATJ		PRDX5		RIMS2
AC005019.3	HECW2	AC016735.2	C19ORF33	PTPRB		UBL5	KCNQ5	TSPO	SERTAD4		DNMT1		FGFR2		SOD3		MGAT5
NCF2	ATP6AP1L	MEGF9	VCAN	ARL4C		CKAP2L	DIXDC1	CLTB	NNMT		NUSAP1		CTDSPL		BCL9L		FAM222B
AKAP17A	PTX3	ADGRG6	PCDH7	BEX3		ARL4A	HIPK2	H3F3A	FLT1		KIF2C		TPM1		CD59		FAF1
SESN2	COL6A2	RAMP1	B3GNT5	SETBP1		UQCR10	BRI3	CD63	ATF3		LIG1		GSTK1		CD82		RBM47
TBX1	PCOLCE	ABO	MAF	MORC3		HINT1	PDE4DIP	NR1I2	GAB2		IPO9		MTUS1		YWHAB		PSRC1
ACVR1	MRC2	G6PD	RP4-614C10.2	RCC1		POLD3	LOX	RBP4	NUP58		ADGRE5		DLEU1		C4ORF3		SNHG25
TIMM44	CACNA2D3	PELI2	TGFBI	TMEM163		DNM2	DPYD	TXN	MGP		TMC5		SH3RF2		ANXA6		FANCC
RALA	NR1H3	PGD	IL18	PHACTR2		COX6C	ZNF90	CTSE	SORBS1		BRCA1		ADAM28		IFITM3		DDX5
CDH6	RP5-1198O20.4	DHCR7	REL	DKK1		TNIK	CPVL	COX4I1	N4BP2L1		ARNTL2		SHROOM3		COX4I1		SMYD3
KRT16	LTBP1	IL20RA	CDHR2	PHLDA1		STMN1	BNC2	SDR16C5	HBG2		CDCP1		RAD51B		SH2B3		ANLN
RPE65	COL18A1	NUP210	CLDN4	GPI		KIF18A	RP1-167O22.1	LINC00887	RP11-630C16.2		CDC37		TM9SF3		ZNF703		CLK1
PSAT1	NINJ1	GFOD1	PKHD1	PDLIM5		TPX2	IRS2	COX7C	RBMS3		INSIG1		PALLD		POMP		SKIL
MAPKAPK3	PLOD2	MDH2	MEF2A	LRP8		CLDN4	ABCA6	MMP3	FAM65B		C21ORF58		SFTA2		GPC1		PRIM2
GPR153	ITGA11	PSMA1	KDR	PI16		C21ORF58	SLPI	RP11-596C23.2	ISYNA1		PRIM1		MSLN		PSMD8		TNS4
C6ORF141	STXBP5	SERPINB1	FGD6	PECAM1		CUX1	EEF1D	GPA33	SCARA3		CENPP		KCNQ1		DUSP6		HMMR
TBC1D2	SNTB1	ENC1	TRIO	SH3PXD2A		NDUFB10	ADAMTS9	TST	ZEB2		CTD-2066L21.3		ZNF66		RNF7		CCNG2
TMC7	LA16C-444G7.1	ABCA10	SMAD3	MEIS2		GPX1	TFPI	RP11-1055B8.9	ZBTB7C		POLA1		ELF3		ZNF358		NT5E
SLC9A2	EDNRA	MORC4	BCAR3	ABCC1		SMC5	APLP2	SOD1	SNCG		SDCCAG8		CADPS2		CTSL		EIF4A2
APBB2	HIF1A-AS2	RP11-89N17.1	MYO7B	NOP56		MYO1D	TTC28	CES2	BIRC7		MYO19		KIAA1217		HLA-E		PLXNB2
NIPAL3	ECE1	SLC25A1	P4HA1	C8ORF4		DLGAP5	FOXO3	CALHM3	EGR1		CKAP2		PACSIN2		TALDO1		ERICH1
AFDN	RP11-675F6.3	SLC2A6	LTBP2	CABLES1		GAS2L3	IGFBP7	CPLX1	SORT1		FRMD4B		SLC12A2		COX7A2		GTSE1
PDE2A	SEMA3A	CCL26	EPCAM	MEG3		H2AFJ	WWOX	WHRN	RP11-563P16.1		ITGA6		SGPP2		SKP1		CUX1
PRDM1	FABP5	EPB41	SYTL2	ARHGAP42		CLSPN	PID1	SPDYE5	CALD1		CENPU		SLC22A18		AQP1		GTPBP2
GPT2	LOXL2	SEL1L3	MME	GAREM1		MAGI1	MGP	TMEM176B	NOTCH3		POLD3		LPAR6		MELTF		MSH2
TPBG	CYTH3	CREB3L1	PLEC	MRC2		SRRM2	ELL2	CH17-80A12.1	ZFP36L1		UBE2S		SEL1L3		SLC16A3		BUB1
CPED1	NAV1	RP11-281P23.2	BST2	CMSS1		TMC5	RP11-577H5.5	RP11-626H12.3	EBF1		NTSR1		MGMT		LRPAP1		NDE1
DNAJC5	EBF2	LRP5L	WWTR1	GNG5		CENPE	CFD	MYL12B	ROBO3		ARPC5		TCEA3		CD63		CEP70
MYO18B	FBXL13	MAPKAPK5-AS1	PTK2B	WLS		JUNB	CASC9	MUC12	BCL6		GGT7		ALOX5		SEC61A1		CMIP
TMEM165	SYN3	GRIN2A	AGMO	MPDZ		PAM	PNRC1	UBL5	LINC00607		CELF1		SPAG16		B2M		KLF7
PDP1	EBI3	NOC2L	ST3GAL1	ZNF90		FOXP1	CDK14	NENF	PDGFRA		FADS2		PDZK1IP1		ATPIF1		ITPK1
NUDT4	ZCCHC6	MVK	LLGL2	FANCA		XYLT1	ITGB5	TTC22	TMEM45A		SREBF2		DNAH5		EIF1		DDX39A
C4ORF32	ZBTB46	LBHD1	CLK1	RERE		TFF3	ZEB2	C9ORF16	KYNU		KIF18A		IGF1R		PLOD3		CDC25B
SH3RF3	DUBR	TSPAN1	CREB5	ATP5G1		BRCA1	CLMP	VSIG2	MT1X		PCSK9		THSD4		CHPF		KIF18A
CTD-3131K8.2	SEC24A	SFXN4	MAP4K4	PLPP1		HMGB1	PTPN14	PMVK	IL1R1		ABCC1		SIL1		COX6B1		TRIO
MYO5A	FNDC3A	TST	CEACAM1	R3HDM1		PRIM1	PRR16	COX5B	STAC2		MYBL2		HLA-F		SEZ6L2		CLASP1
SNX21	TIMP4	MMAB	PRELID2	DHFR		RBP4	ITGBL1	COX6C	RCAN1		DOCK4		PRDM16		GABARAPL2		POLA1
SHROOM4	SERPINA1	PLCXD1	ENO2	CACNA2D3		NUSAP1	SMIM14	CLIC3	CCDC39		HMGCR		TMCO4		HNRNPK		CDK1
BCAR3	NR2F1	BTBD16	NNMT	NCOA3		TUBB4B	CH17-189H20.1	CTSS	LPAR1		ZNF302		CFTR		S100A10		ITGB4
RCOR1	TRAF1	DLG5	NR3C1	EIF4G3		RGS3	BCR	APRT	CDK18		CCNB1		UBASH3B		FLNA		VMP1
C4BPB	TRPS1	POF1B	IL1RAP	NOP58		BACE2	CD164	TNFRSF18	FBLN1		KIAA1671		STK39		PRNP		ANKRD20A1
NDUFS2	BGN	KALRN	CCSER1	SPRY1		FANCI	SERPINE2	RABAC1	COL5A2		DLGAP5		ARAP2		CALU		DOCK1
MAST4	POPDC3	TBX1	SEC62	CLCN3		ANTXR2	CFH	UGT1A8	GXYLT2		OSBPL10		TMPRSS2		TXNDC17		RBMS2
OSBP2	TEK	GATA6-AS1	IGF2BP2	ECE1		KIF20A	STAT3	ANGPTL1	C10ORF10		SMC6		LDLRAD4		MYADM		N4BP2L2
EPHB6	ARL4A	TRNP1	WFDC2	GPR153		KIF20B	QKI	GPT	ERN1		RP11-115J23.1		TRIM24		TPM3		RALGAPA2
MCUB	CNIH3	PTPRN2	HIF3A	LOXL2		MCM7	RP11-434D9.1	SPDYE16	PRICKLE2		RBBP8		FTX		SLC1A5		ZHX2
SC5D	VEGFC	GBP2	INPP4B	GOLGA4		RP11-245D16.4	NNMT	C1ORF56	TMEM255B		HJURP		OCLN		LY6E		H2AFV
SLC35E4	SLC2A3	TRIM73	BCAS1	CLDN18		FGD4	RP11-298A10.1	TM2D2	GPX3		TCF19		ARID5B		B4GALT2		MAP3K14
ALDH1L2	NOTCH3	MCRIP2	CMIP	LUZP2		GTSE1	SYBU	MDK	GEM		ITGB3BP		LRP5		SLC9A3R2		BRD8
CAP1	RP11-863P13.3	SGK223	RHOBTB3	ASUN		PRELID1	GTDC1	SRP14	DIXDC1		GREB1L		VPS13C		NBL1		SNHG19
MMP1	RHBDF2	COBL	ELL2	TRIM25		ATP5L	SOX6	CUTA	GJB2		AURKB		EHF		ROMO1		TNNI2
ECM1	LIMD1	DHCR24	ETS1	RGS4		SCLT1	LTBP2	BRI3	SYNPO		KIAA1549L		SCTR		PABPC1		HIVEP3
FST	FAM46A	IDH1	COL8A1	ZCCHC24		AGR2	FBXL13	OAS1	APOE		CARD11		ARHGEF3		HSP90B1		SNHG9
COL4A5	OSBPL6	TNFRSF21	TBL1XR1	SPOCD1		ATP5G1	OFCC1	ZNF90	NR4A1		CENPK		CCSER1		TMEM258		PSMG3
CDC42EP3	LAT	B3GNT6	RALGAPA2	TSPAN13		REG4	TNS3	CTD-2187J20.1	FAM20A		DIAPH3		B4GALNT3		IMPAD1		EPS8L2
CDCP1	TPST1	TM7SF2	PPP1R9A	COL9A3		CNIH4	TIAM2	CRTAP	DCN		TNIK		CLINT1		MAZ		CDK6
SAT2	IGSF1	HAS3	TGM2	CERS6		CCNF	MIR2052HG	PRDX5	SFRP5		NOD1		PILRB		ALDOA		NUP210
C17ORF51	PTPA	HIC2	ID1	TFDP1		TALDO1	CCND3	SELENBP1	CMKLR1		CEP170		ATP13A1		APLP2		RASA1
PMP22	SPOCD1	TMEM97	AC017060.1	RFX8		PLK1	OSMR-AS1	SPCS1	SAA1		FASN		SERPINA1		MKNK2		CCNF
C3ORF52	HTR1F	CDC42EP1	GLI2	BACH2		VILL	TLL1	CD70	TSC22D3		GALNT10		ZNF117		COX6C		VKORC1L1
ANO10	RP11-400N13.3	CCAT1	SAMD4A	GALNT14		APRT	INSC	ZBTB7B	UGP2		C9ORF142		PPP1R9A		CHCHD2		CHST11
BMP6	TRAM2	RP11-297N6.4	CST6	NUP210		CCNE2	XYLT1	NDUFA4	COL15A1		FAF1		GLIS3		NDUFC1		TGIF1
ITGA6	MEDAG	TSPAN15	VASN	DOCK6		FRMD4B	HNMT	CLRN3	CPQ		FUS		SNTB1		DUSP4		NBEAL2
GALNT6	STK10	RNF220	AGO2	FAM171B		RBBP8	ARID5B	ZNHIT1	ELOVL2		HSPG2		RBPMS		NDUFB4		AHSA2
PLEKHM1	SOX6	NCBP2-AS2	CD109	RAP1B		TCF19	CUX1	CALCRL	KIRREL		H1F0		ERN2		FSTL1		EHF
PRDM8	BMP1	FRK	RERG	TSHZ3		GALNT13	STXBP5	RNF165	SLC37A2		KPNA2		FAM135A		GNAI2		FANCA
MYO9B	ADAMTS12	CLDN18	SLC20A1	SYT1		SOD1	CAMK2D	MGST3	C1R		IGF2BP3		CCL28		TMEM158		PKP4
KCNMA1	NOTCH2	SLC12A8	BZW1	RBL1		FAF1	EGR1	MALL	HOPX		RAD54L		ANXA3		VASP		G2E3
LPAR3	NRP1	AK7	ALPK3	HS3ST1		TP53I3	PSAP	UPK1B	GGT5		ARL4C		RAPGEF5		RECQL		SYT8
TMEM158	TBX2	DHODH	PATJ	TTLL7		CDC20	LAPTM4A	C9ORF172	CNN3		TROAP		FAT1		CTSZ		C2ORF69
CNST	THBS2	KLF2	SH3RF2	TMTC2		MCM4	ANPEP	TAX1BP3	NR4A2		FLI1		MIRLET7BHG		TRMT112		FAM111A
CHD5	TNS1	KLK3	HHIP	BIN3		ACTG1	NAV3	GPM6B	LINC01135		CCAT1		WDR72		TIMP2		PSMG2
NIPA1	RP11-411H5.1	NPR1	ZHX2	HPGD		GCNT3	SSR2	AC090498.1	BTG2		VRK2		CLDN2		GLTSCR2		SGPP2
INPP5D	PDE7B	NADK	NAV2	EGFL7		KRT19	BCL6	MPST	UAP1		FERMT1		AIG1		CHMP1A		CEP44
GPAT3	SLAMF9	SYTL1	PALLD	GTF2F2		CKAP2	CPE	CIDEC	NEXN		HMG20B		CLEC16A		PSMA7		RFWD2
FER1L6	STAC2	ALDH3A2	UGCG	ANK3		KNSTRN	TRPS1	CDHR5	METRNL		SC5D		PPM1L		NDUFS6		MXD3
PSME4	RP11-95M15.1	PRDM16	HDAC9	ST3GAL6		CLTB	SAMD3	NOSTRIN	FADS3		PTTG1		NEIL1		PSMB1		SCFD2
FBN1	CNN3	SPIN2B	NEU1	PRDM8		ABCC3	DUSP6	DNAJC4	EGR3		DEPDC1		LYN		NDUFA4		SRPK2
CYR61	LEF1	BID	ITGB1	ADCY3		CCDC18	GRN	TMCO1	MAP3K8		PHLDA1		CD2AP		SEC61B		GPR39
CFAP57	SMIM3	SLC9A1	PCDH11X	KIAA1211		STEAP1	TYMP	DAD1	STMN3		SFI1		LRBA		FKBP9		PLEKHA2
SMS	COL5A2	AC016735.1	TM4SF4	TMEM158		NTSR1	LTBP1	MYT1L	HTRA3		MKI67		FGGY		APCDD1L		KLF6
MX1	IL1B	ERBB3	BAIAP2L2	PDS5B		RP11-244M2.1	CRNDE	LAMTOR1	DENND3		CHN2		NFIB		PRPF19		FGD4
MFSD2A	AC112721.1	CCDC24	SSBP2	ARHGAP29		EZH2	SOD3	ECM1	RP11-290H9.2		CIT		ZFP36L2		HLA-C		EZH2
ADAMTSL3	RPGR	EPB41L4B	IRS2	PTP4A2		ID1	SESN1	MGST2	MEDAG		ITGBL1		ARFGEF3		PDCD5		PLEKHG4
PEAR1	EREG	KLK15	SAMD4B	RP11-281P23.2		SPC25	HPS3	TMEM92	SYT12		FANCI		ITGB8		SERINC3		SLC25A37
PPA1	ZFPM2	PIK3C2B	PFKFB3	UQCRH		DTL	SLC22A23		GLRX		E2F7		ADGRA3		USMG5		HLA-F
STK17A	TSHZ3	PCAT14	PON2	SRM		KIF23	UBE2E1		GADD45B		EZH2		TRIM2		SEC62		PSMD11
GNPNAT1	RIPK2	EXOC6	UBA6	CELF1		TUBB	TNRC6C		ICAM1		FOSL1		SORL1		COL9A3		KIF22
LPCAT4	PDE8B	ERN2	ZNF280D	PRRX1		COX7A2	TSHZ3		SLITRK4		CKAP2L		AQP5		TCEB1		RP11-514P8.6
WDR1	A2M	HMCES	DIP2B	LAMC1		ANO1	TMEM200A		CYP4X1		ANO1		RP11-362F19.1		KIAA2013		AC159540.1
RHBDF1	RP11-191L9.4	SLCO2B1	RTN4	PFDN2		MUC5AC	SSR4		NFIL3		ZCCHC24		CTA-363E6.2		NFE2L3		LCORL
FERMT2	EVA1B	PKDCC	CLINT1	CAV1		STK39	ARL6IP5		MXRA5		SRSF10		KRTCAP3		PPIB		HSP90AA1
RP11-115J23.1	CSF1	GRIN2D	CPD	FYB		MGLL	MTR		RHOQ		CKAP5		DNAH11		EMP1		LUC7L3
SLC4A8	CTHRC1	HTR2B	ANKRD10	SNAP23		FAM111B	CLU		PLTP		SMC4		WWOX		MYDGF		TRIM56
CFAP61	CRTAC1	PAXIP1-AS1	PMEPA1	ZNF467		MYH15	NRP1		ZNF117		PSMC3IP		PARD3B		PMP22		HMGA2
LBH	ARG2	LRP8	AGAP1	L3MBTL4		ARPC1B	STAG1		FAM134B		MAML3		MACC1		GANAB		MYO10
TLR4	SERPINH1	CCDC88C	FLRT3	THRB		RFC4	NUP50-AS1		GOLGA7B		SLFN13		FBLIM1		HINT1		ATF7IP
PRKAG2	APCDD1L	ALDH2	FUT11	RP11-244M2.1		KIAA1549L	GAREM1		LINC01503		ASAP1		DEPTOR		CIB1		OSBPL1A
IGDCC4	GABBR2	LINC00330	SDC4	SQSTM1		DEPDC1	GNAQ		RP11-65J21.4		PLEKHA6		MAP2K6		DAP		CDK14
STC2	IL31RA	CALHM3	RBPMS	NFIC		CDH17	PTPRM		NUPR1		FANCL		NNMT		MAN1B1		NDUFAF6
SPATS2	LINC01537	SLC45A3	MROH6	CCDC138		AGMO	IGFBP1		CFAP69		PMP22		PTPN6		LAMP1		PRC1
FTSJ1	CXCR4	TRIM16L	CLMN	POLR2B		CYP3A5	NR2F1		HSD11B1		EXO1		COBL		LDHA		MIR4435-2HG
OTUD1	RP5-1086K13.1	EBF1	EHBP1	CAPZB		RP11-434D9.1	DCAF6		SRGN		SCLT1		COL27A1		GAPDH		KCP
UBE2J1	COL4A6	PRSS21	SLC22A23	PSMA1		DDX11	HAS2		PANX1		RRM2		CFAP221		AP2M1		ASH1L
RAC2	PAX8	CNNM4	ITGB6	NCOR1		ITGA6	RP5-884M6.1				SRSF2		STK38		ARPC3		SYNE2
HMG20B	ARHGAP22	TXNRD2	KLK6	LRRFIP2		MUC5B	RGS17				CDCA2		CA8		S100A4		SLC39A11
PHLDB2	COL5A3	DNPH1	MAML2	KIAA1549L		SPCS1	SEZ6L2				MGAT5		SNHG9		NDUFS8		FNDC3B
ZBTB49	ICAM5	PCBD1	MTCL1	EML6		G2E3	ZHX3				MYH9		DNAJB13		GRN		MICAL2
COL4A6	AC011288.2	ALDH1A2	RAPGEF5	ACSS3		NCAPD3	ERN1				TMEM154		DHRSX		SNRPG		ARHGAP10
MYO15B	CTSL	HSPB11	SYNE2	NECTIN1		GADD45GIP1	VPS13C				WSCD1		CHKA		SHISA5		BRE
POPDC3	ELL2	FLJ20021	MSLN	CHN1		ATAD5	NEK11				TET1		LRP6		CANX		RGS3
ZNF185	FYN	P2RX6	MAP3K9	TANGO6		CDC45	EMP3				WDHD1		TMEM2		LDHB		REV3L
GK	TNS2	RP11-191L9.4	CORO2A	CLSPN		HJURP	LDLRAD4				HMGN2		PIP5K1B		COLGALT1		ATAD2
GLS	SGIP1	NRG4	TP53I3	TIAM2		C1ORF116	CCDC85A				FCHSD2		KIF26B		NCL		USP39
DDAH1	GALC	RAB7B	DENND4C	DPP9		TMEM63A	BCAS3				GAS2L3		ATP1A1		DKK3		PPP1R13L
RP4-536B24.4	BTNL9	LINC00616	CHPT1	FYN		NHSL1	UAP1				ARHGAP29		MYO6		POLR2L		TINAGL1
DUSP10	VSNL1	AFAP1L2	SLC26A2	LIMS1		MYBL2	SNCA				ADAMTSL3		SHANK2		S100A16		GBF1
C11ORF44	BNC2	AKR1B10	STEAP1B	HMG20B		FCGBP	PRICKLE2				DNAJB1		ACACA		PDIA6		CNTRL
MYH15	SPARC	GSR	RAPH1	PPP1R14A		COX7B	GLTSCR2				AC159540.1		LINC00470		SERPINH1		REPS2
RGS9	RELB	CDH23	C1ORF186	CHAF1A		EPCAM	CSGALNACT1				WHSC1		MX1		PRDX1		TBC1D22A
DAPK3	ANPEP	RIMKLA	REEP5	SOCS1		CENPK	ITGB8				ROR2		REPS2		SDF4		BAZ1B
ARID3B	TGFBI	GOLM1	FAM155A	PRKD1		PIP5K1B	SPCS1				OLMALINC		TRPV4		PSMB3		DEPDC1B
CRISPLD2	KLF12	POP1	GABRP	DGKD		PBX1	XPR1				SNHG8		NAALADL2		ARHGDIA		BIRC3
RP11-525A16.4	HEY1	CTSE	HIST2H2AA4	CYR61		PRC1	ARID1B				MIR222HG		C14ORF37		SARAF		SLC2A4RG
TEK	CARMN	ADAMTS2	HNF4G	IL1RAPL1		TRAPPC9	LHFPL2				TNRC18		ARHGEF10L		POLR2I		WEE1
DPP9	SETBP1	TBC1D30	WDR45B	WDR43		BRD8	NDUFB7				BCL10		SLC3A1		SAP18		ARHGAP33
SYT7	RP11-290H9.2	PLK2	MGAT5	MAP1B		WHSC1	CBLB				FUT8		ZKSCAN1		LGALS1		WWC2
RGCC	CMKLR1	GCNT1	MOGAT1	FP325317.1		ARGLU1	RAB31				TGFBR2		CTC-513N18.6		SERINC1		EPB41L4A
DRAP1	LINGO2	NPM2	LUM	PDE12		S100P	GPX4				KCNQ5		GPR160		TMSB4X		PATJ
STRIP2	MAP1B	ABHD17C	CIB1	TMEM241		PLXNA2	LINC01138				TMC7		HSD17B2		COX7C		PAF1
ITPR3	CPE	METAP1D	SDCBP2	MCM3		CENPM	GLDN				ITPR2		ARRDC1		LAPTM4A		PVT1
ABCG1	LTBP2	ADAMTS12	ITGB8	NR1H3		FER1L6	TBC1D16				HAUS5		XAF1		ECH1		TRAPPC9
DAB2	RP11-230G5.2	SLC40A1	CTGF	KIF26B		MZT2B	EEF2				PMS1		EPSTI1		EEF1D		DBF4B
NPC1	TOX	MTHFS	PLD3	GLRX5		CEP112	CHST11				PRSS3		EPS8L3		COTL1		UBA2
SGK1	AIM2	SPATC1L	S100A14	FAM60A		GSTO1	ADGRB3				C12ORF56		PPM1H		PRKCSH		NUP160
SLAMF9	SLC23A2	VILL	VEZT	OAF		ST6GALNAC3	CHGB				DBF4B		TTC3		LARP1		NINL
HIVEP1	FYB	APBB1IP	GRN	ADGRL3		TRERF1	LGALS3BP				CDH11		STK32B		ERGIC3		PGM2L1
CLGN	NID1	LGMN	AMIGO2	LDLRAD3		PLEKHA6	TOMM20				QTRT1		ANXA4		CD99		HMGB1
PER3	TGFB1	IL17RB	FSTL1	TBL1X		SIPA1L1	PRNP				XRCC3		C1ORF186		MGAT1		RP11-1055B8.9
NLRP1	SUSD4	FBLIM1	EZR	CDH23		MCU	KIRREL				ESCO2		BCOR		SRP14		ZNF292
GNA12	GGT5	SLC44A3	MAP3K2	TBC1D3P1-DHX40P1		CENPW	GALNT2				MFSD14A		CRACR2B		TBCA		BUB3
SSUH2	RIPK4	EVPL	B4GALT5	ABCC4		PPP1R9A	ACVR1B				PARP1		POU5F1		SUN2		FANCI
ALOX12	CTC-529P8.1	BBOX1	DUOX2	RP11-317L10.1		DNMT1	ATP1A1				DKK1		SLC28A3		GPAA1		GLIS3
PNP	RP11-436K8.1	NFATC1	ADAM28	RCL1		ITGB4	NR2F2				KLHL42		EDAR		FKBP8		TP53I13
PTGFR	NPTX2	TRIM7	DLEU1	ETV1		SULT1C2	TYRO3				TMEM163		TMEM63A		ANP32B		DDX17
ODC1	FOXS1	NOP16	MGST1	MAN1A1		ARHGAP26	UMAD1				CCDC18		MGLL		MMP28		CDK13
FAM46C	COL4A5	DHX35	ZNF608	PKIA		TANC1	C12ORF57				CLCN6		DIO3OS		TNFRSF12A		RBPMS
DFNA5	RP11-231C14.7	KLF4	NPNT	MYBL2		SH3D19	RP11-96B2.1				GRK5		NCOA7		IFI27L2		DDB2
RBM3	HES4	ZNF789	SLC44A4	JAK2		SLC25A5	BCL2L11				SFN		CASK		TPI1		MKI67
ZFAND2B	ABCA1	OXLD1	PCDH9	CNIH3		EXO1	RP4-655J12.4				RP11-244M2.1		UBE4B		TOMM7		ANKRD11
LYAR	LINC00536	RP11-844P9.1	ZFPM2	EGR3		MXD3	SEPP1				CYR61		S100P		SLC25A6		ACYP1
PCOLCE2	GPC1	PANK3	MTUS1	FGFR1		PPP1R35	FTO				KIAA1841		CCDC6		FKBP2		ADRA1B
PORCN	SRGN	CCDC69	CAST	RP11-231C14.7		IPO9	TMCO1				COL4A5		LLGL2		LMNA		CENPP
FBXO30	BHLHE41	NOS3	PARD3B	TSEN2		PCSK7	UGT1A8				ETV1		RAP1GAP		SPRY4		DCXR
BIVM	BCAS2	RHOF	CAPNS1	CTPS1		NDUFS6	CANX				GPAT3		BCAS1		OST4		SRSF6
PLEKHG5	ADAM17	CGREF1	GPRC5A	WDHD1		RP5-884M6.1	PLCB4				BIRC5		SAMD12		SDCBP		BST2
LA16C-60D12.2	PDE4DIP	ARHGEF16	FRMD5	OSBPL6		MYO19	ZG16B				KIF20B		C20ORF194		CCNI		TBCD
SUN3	SPRED3	GNAZ	CH17-360D5.2	FAM124A		BANF1	CDYL2				PLEK2		SMYD3		YWHAG		LINC01322
TMCC3	P2RX1	FOXA2	ABLIM1	SFXN5		SNRPE	COPS8				WLS		PDE9A		TMEM59		IGF2
PTGER1	LZTFL1	MYEOV	LINC01322	FBXO17		STRA13	ERMP1				C11ORF44		C14ORF105		YWHAH		PMS1
LTN1	DDR2	C1ORF116	TNS1	RFC3		MCM10	HNRNPU				SAMD5		PLA2G4A		EHD2		MYO19
LINC01500	DUSP10	RP11-476K15.1	SERPINA1	IRAK2		ATP5H	ABCA9				TIMM23B		PKDCC		HLA-A		RAD54L
KCNK1	SNHG23	BTNL8	HNRNPH1	DOCK11		GALNT10	FAM65B				POLE		DDAH1		RBX1		CHD2
SNIP1	FRMD4A	MIR34A	PTPN12	CA9		CCDC88A	OSMR				C9ORF3		MAML3		CXXC5		GPHN
EVI5L	PSME4	DNAH2	SLC29A1	AMD1		ERN2	RCOR3				H2AFZ		AMN		SNRPD3		CTBP2
ZNF267	CAMK2A	AQP11	CD24	HS6ST2		PLAT	UNC5C				STK38L		IFNAR2		PPIC		MYEF2
COL13A1	SLC46A3	RP13-270P17.3	RP11-1055B8.9	HMGA1		EPB41L1	LRP1				TNS4		CGN		SOD1		RFWD3
SPTBN5	TLR2	SCRN3	C14ORF105	MATR3		BOLA2B	ZPLD1				KNL1		GNAQ		PSMB5		GTF2IRD1
LINC00355	PDLIM3	RP11-539L10.2	LAMA5	MACROD1		BIRC5	CKAP4				CDC6		HCG17		ARFRP1		IPO9
UFD1L	MFGE8	RP11-486G15.2	KLF6	PDE7B		TXNDC17	TRANK1				IL20RA		TOM1L1		PUF60		NDC80
RP11-138H8.2	CLDN14	KLK1	PYCARD	TMEM135		ZNF302	MED13L				OSBPL3		GANC		RPN2		LRRFIP1
EHD4	CRLF1	CAPN9	UPP1	RAB27B		SMC4	SERINC1				LIMK2		MCF2L		MGAT4B		IMMP2L
LINC00707	TREM1	B9D1	MYO6	DPYSL3		DOCK4	MAGI2				KNSTRN		MLLT3		CFL1		GINS1
MSANTD3	GEM	NKD2	SVIL	ST3GAL3		H2AFV	SKI				PPP2R2C		GRK3		SLC52A2		HIST1H2BJ
PTGER4	FBXO16	LY6K	HPN	NUDC		MECOM	F2R				CDC25B		FAAH2		NDUFB11		C16ORF74
PTPRZ1	IL33	THEM6	CRAT37	ASPH		KCNQ5	F2RL1				SPATS2		TP53I13		HLA-B		CCDC18
CTD-2544M6.1	GNA15	ADAT2	HIST1H2AC	HSPA6		COX20	CEP85L				POLE2		CCDC24		NUCKS1		SGO1
RP11-466I1.1	GAS7	DHX33	GRHL2	SYTL4		GRB7	GAA				CCDC137		CAP2		EFHD2		KATNAL1
SLC43A3	CD82	P2RX1	CAPN12	EIF3M		KMT5A	NFIL3				WEE1		PAPSS1		SNRPB		CENPC
MEI1	GAMT	RP11-78F17.1	CRIP1	RGS20		FANCL	C16ORF45				ARRB1		SNHG25		DBI		BIRC5
MIAT	CYGB	ERICH3	NCOA2	RECQL		RANBP1	CD68				NUF2		VTCN1		NOP10		KLHL23
EIF5	SPRY4	HES6	VAMP8	BMPER		LDLR	FAM172A				DSN1		SLC44A4		LAMTOR5		ZDHHC14
LRMP	GLIPR1	RP11-211G23.2	PLCB1	NHSL1		GPX2	AAMDC				WDR76		DUSP16		MYO1C		REEP3
LGALS8	CALD1	TRIM16	HIVEP2	DNMT1		HIST1H2BH	COL24A1				ATAD5		SEC16B		PTHLH		BRCA2
CTD-2066L21.1	MCTP1		RNF19A	FGD5		ANKRD36	NKX2-2				TFDP1		SLC44A3		GADD45GIP1		JAG1
INPP1	IQSEC1		THBS1	SMAD6		PGP	TMEM233				RP11-1000B6.3		FGFR3		SNRPF		ADK
STK40	CERCAM		KDM3A	DNMT3A		COX5A	FLVCR2				PHACTR4		CTSH		NDUFAB1		TRA2A
RDH11	SH2B3		KLK10	POLE2		SUPT16H	SNTB1				SH3D19		DAB2IP		FABP5		SEPT9
GALNT12	COG6		RIMS2	SLC9A9		CHAF1A	CAMSAP2				TUBA1C		VWA8		TAGLN2		DCAF7
CORO1C	CMAS		C10ORF10	PKN3		ACYP1	MIR3681HG				HDAC4		RBM47		PRSS23		TTK
CSTA	GMFG		ZNF83	PRMT3		ATP7B	CHST15				RP11-281P23.2		ZNF608		AP2S1		GDI1
RBPMS2	RHOQ		ANXA4	TPST1		KRT18	KCNT2				FAM111A		ERBB3		DAG1		SNRPA
AHR	MIR3681HG		HBEGF	FAM168A		CREB1	CPEB2				DSCC1		GOLGA8B		TSKU		BCL2L1
TMEM255B	ORAI2		CDKN1C	AC074363.1		SLC35F3	SSBP2				SLC3A2		C10ORF11		TMED10		HERC1
ZNF449	RP11-138J23.1		TMC4	CLIC4		PMS1	YIPF3				UBE2E3		DTNB		RAN		LINC00969
SH3GL3	ST3GAL5		RASSF4	SNU13		PLCH1	AGTRAP				KPNB1		C1RL		ATP5L		SLC25A43
CTD-2523D13.1	AC079922.3		FRAS1	BMS1P14		PLCB4	EVA1C				APOLD1		CEP70		CYSTM1		CTNND1
YOD1	RP11-815M8.1		ATP13A3	CCDC152		PSMB3	ZBTB7C				MKL1		PDIA3		PSMB6		ATAD5
TNFRSF25	AKR1B1		FLNA	HS3ST5		ACACA	PHF21A				CDCA8		LINC01285		TUBB		GSK3B
RP11-462G2.1	TTLL7		CA3	SAMD5		SLC45A4	LAMP1				ENSA		NR3C2		EDF1		EWSR1
PKP1	MYL9		HPGD	KIAA1755		COBL	CAMK1D				CENPM		RABGAP1		UQCRH		ARHGEF7
GLUL	SPHK1		RHOB	YBX1		MCM3	YPEL2				DDX39A		EDN1		CCT3		AKAP13
BAG2	NRIP1		PCYOX1	ANGPT2		H2AFX	IFI16				TONSL		DENND1B		EIF3K		NRBP2
LARP6	MMP19		TACSTD2	TNS2		SSH2	RP11-123O10.4				HMGN1		SLC26A3		PRKCDBP		KIF13B
NOG	SNAI2		VWA8	EPHA7		MAP3K5	ZNF407				MSH2		BCKDHB		CAP1		ZGRF1
ESAM	BMPER		SLC38A1	GAL		WDR76	HSPBAP1				FEZ2		ZNF280D		TSPO		BICD1
RP11-318A15.7	ROR1		NBEAL2	FBN1		CCNB2	FBN1				KNTC1		FOXQ1		PFKL		JAZF1
GMFB	AC007879.7		TCF12	CSE1L		NDUFS8	LRP1B				HMGB2		DYNC2H1		P4HB		PDLIM7
TIAM1	IGFBP5		LRCH3	TPM2		PSCA	ARMC10				RFC3		CHN2		EIF4G1		RP11-385F7.1
BVES	SSPN		IFI6	CARD8		EPB41L2	NENF				HYLS1		FBXL17		EI24		TCF12
ATP8B2	OPRD1		FTX	PTPRR		CDC42BPA	KCNQ3				EPB41L2		KCNK5		BANF1		WDR54
PSTPIP1	TFPI2		CLDN10	CADM2		TOPBP1	NUPR1				CDC25C		GPR39		DAD1		CDK19
	PRRC1		MKNK2	ETV5		RABGAP1L	CHSY1				CRNDE		ATP1B1		PDIA4		SPSB3
	FAM126A		ST14	DUSP5		KNTC1	BACH1				LDB2		PKHD1		RPN1		HNRNPH3
	GIPR		HKDC1	PDLIM3		PACERR	RP11-382A20.3				PPP6R2		GALNT10		CENPB		SMAD5
	GPR173		RNF24	SIPA1L1		BORA	RERG				RECQL4		RASSF7		AGPAT1		MYO1D
	IL1RAPL1		KLF7	TLR4		GPHN	LINC00702				TMEM106C		FREM2		PPP1R14B		COL4A2
	RNF175		DNAH11	COLGALT2		FSIP2	KLHL2				TMPO		NKD1		UBXN1		SGK223
	HIPK2		UBE2H	UCK2		FXYD3	ATP2B1				HNRNPL		ACSL1		NCSTN		ACAP2
	ENG		TOX3	THOP1		NDUFB3	F5				DENND1A		TNRC18		CCND1		BCAR1
	NRCAM		WNT5B	TTYH2		UBALD2	DNER				SLF1		ALDH2		LMAN2		POU5F1
	ZNF697		SPON2	GRIP2		NDUFB2	RHOU				LARGE1		FANK1		COMT		HOXB7
	KLHL5		SCTR	CCT4		CTDSPL	DNAJB9				HMMR		TSHZ2		PLIN3		ARL16
	PLEKHO1		LRIG3	FKBP4		MEGF6	EDIL3				DOCK10		RNF144B		C19ORF53		SSH2
	AC069277.2		PPM1H	MFSD12		CABLES1	MAP3K8				POLA2		PLSCR1		BTBD2		HUWE1
	CTD-2023M8.1		AKAP13	MYRF		DEK	MEIS1				STRA13		PLCH1		COPS9		CAMK2N1
	CHST1		APOL1	ZNF804A		CDCA7	GLRX				TMEM97		NPC1L1		NPM1		SIK3
	ANGPT2		PACSIN2	TEX10		RP11-626H12.1	NAPG				CCDC88C		C1QTNF3-AMACR		TPD52L2		POLA2
	JAK3		RP11-54H7.4	PTP4A1		LSM3	LONRF1				NDUFV1		UGT8		PCGF2		MCM8
	ABCC9		MYO1D	METTL8		HIST1H2BJ	TOX				TTYH3		CMTM7		PTMS		HAT1
	CTSC		EPHA2	C1QBP		ESRP1	AQP3				PAX8		VSIG2		VPS35		AUP1
	TMEM45A		NCKAP5	ACOX1		PTPRN2	DISC1				DNAJC9		RAPGEF2		PEBP1		ZNF331
	NID2		SLC39A10	LRRC1		TRIM2	GAB2				NDUFAF6		PCNX2		APRT		PTPN11
	MDGA1		KIAA0355	SLIRP		LIMK2	TMED10				CDC42BPA		PARP14		MALL		EML4
	ADAMTS14		EFNA5	SGSM1		SFN	GK5				BBOX1		MYOM1		ATP5B		GRHL2
	PDK3		UPK1B	CDC7		RP11-419I17.1	IGF1R				PAM		CCDC125		TMEM109		ZFPM2
	TWIST1		BCL2L1	SASH1		DNPH1	HTRA1				DLG5		RAVER2		CAV1		R3HDM1
	ANKRD33		VWA1	CLDN10		FKBP5	ZCCHC14				SHROOM4		ABLIM1		JTB		CELF1
	SHANK3		FNBP1L	RRM2		CYSTM1	PHLDA3				ELOVL5		ELF1		SH3BGRL3		ITGB1
	EBF1		CEP70	FMNL3		ITGB3BP	RAPGEF4				HNRNPA2B1				VAT1		GPSM2
	PLXND1		NRP2	TMCC3		ESCO2	ONECUT2				HIST1H1D				UBE2M		NUP153
	FGFR1OP2		ANXA2	EP400NL		UQCRFS1	SELM				SYNJ2				CAPNS1		CHD9
	CTD-2008L17.1		COL22A1	MCM4		SDK2	ARHGAP22				MYO18B				BOLA2B		CCDC88A
	FMNL3		RBM47	TGFB1		NDUFAB1	RAB13				GLI2				CLTB		NCEH1
	EML1		JUP	ENG		ABO	AIP				SULF2				FBXW5		KIF11
	NPAS3		UBASH3B	ARHGEF4		ZGRF1	MAN1A1				BORA				BRK1		CARD11
	RP11-25L3.3		EXOC4	GPAT3		HMGN2	MCL1				CKS2				MARCKS		KNTC1
	LMNTD1		SULT1E1	ARHGAP24		EEPD1	PCBP3				HIST1H4C				LSM4		TBL1XR1
	LINC00944		ARRDC2	SND1		RP11-572O17.1	SUMF1				RGS5				EIF4A1		KIAA1841
	NOTCH1		HOXB3	CSF1		DBF4	FYB				TTC28				CHTF8		PIK3CA
	GPR158		EPB41L1	XPO5		C9ORF142	PCYOX1				CBX5				MANF		TAF15
	FBLN7		TNFSF10	ANKRD29		HYLS1	C1ORF21				DNA2				REXO2		CCAR1
	SCG5		RP11-462L8.1	ABCA3		RBM47	SYPL1				BMS1P14				SLC2A4RG		ACACA
	PRAME		TNFRSF10B	KIAA0922		CBX5	SMIM3				NUP210				EIF5A		DDAH1
	FAM78B		OCIAD2	NTRK2		C11ORF49	HIP1				MTCL1				ACTG1		RP11-362F19.1
	EPHB1		PTPN13	REV3L		LARGE1	SORBS1				LINC00704				PDIA3		LENG8
	KCNG1		STEAP2	AXL		SIVA1	APH1A				PRIM2				PPP2R1A		SEMA3C
	KCNJ8		PPIC	RCC2		ATP5D	CHRM3				TBC1D5				KARS		RB1
	FAM43A		CDKN1A	GPRC5B		THADA	SLIT2				TTK				ARPC5L		BIRC2
	NKAIN3		SH3RF1	POLE		NDE1	IGSF9B				SERPIND1				APH1A		MAP7
	RP11-705O24.1		RAB11FIP1	RABGGTB		GNAQ	EPAS1				LMNA				SSR4		ATP8B3
	KIF26B		SOX4	PRKACB		RANBP17	PDCD4				CHD5				SEC61G		VAV2
	MARCKS		DCBLD1	MDFIC		WHSC1L1	ACRC				GSTT2B				RRAS		RBMS1
	VASH1		LAMA3	DUSP2		OSBPL10	MAFB				NFATC2IP				TOMM20		GRK2
	NFATC2		C12ORF75	ARHGAP21		UCK2	RPGR				COL8A1				ZDHHC12		CENPT
	SULF1		RASA2	TMEM117		CKAP5	ERCC4				ANKRD36C				NDUFB3		MFSD10
	LINC00882		TMEM123	DNAJA4		PRIM2	TAF3				SLC25A1				TMA7		ANAPC5
	RP11-25H12.1		CD74	CARD16		DPM3	TNFRSF11B				RP11-430B1.2				OSTC		UQCRC2
	ZP1		ZFAND3	KLHL29		SPIRE2	GATAD2B				TSPAN1				FXYD5		CDR2
	PRICKLE2		SEMA4B	LXN		SYTL2	C1R				CBX3				MAF1		TMEM123
	RP11-217C7.1		TMCC1	HSPE1-MOB4		MSH2	LAMTOR1				PHTF1				SAMD1		DIAPH3
	KLHL4		CFAP221	CLASP2		LSM5	ATP11C				COL4A6				NDUFAF3		TAF4
	LINC01268		ZFHX3	LBR		ANXA4	DMXL2				SGO1				SIGIRR		CIT
	HECTD2		TP53BP2	AEBP2		FBXO5	NOVA1				TACC3				AK1		MAP2K1
	HTRA1		RP11-211G23.2	LINC01036		CENPA	ATRAID				IQGAP3				CDK2AP1		SSH1
	LUCAT1		EGFR	DOT1L		CENPC	STARD13				RUSC1				SSNA1		GPBP1L1
	FLT1		IL32	SNRPD1		VPS13A	VAMP5				WDR1				CYBA		EIF4G3
	HGF		SHANK2	NADK2		CDC25C	ZNHIT1				LMF2				CDV3		CCDC6
	NBPF6		KIAA1211L	ATP8A1		LGALS3	PRR5L				BUB3				PHLDA1		C2ORF48
	ACOT11		PRSS22	CPNE7		MYO7B	RUSC2				ECT2				BCL7C		EXOC1
	LVCAT1		ZSWIM6	EPN2		TSPAN8	PROS1				SH3RF3						CKAP2L
	LINC00330		ARID3B	SNRPF		KCNK1	RP11-94A24.1				GINS4						CAMKMT
	CCDC97		RDH13	NCLN		CKS1B	SGMS1				GPR153						HNRNPA3
	MSC		NPEPPS	FAM180A		NUP210	NTN4				TSEN2						NPNT
	WDR41		SYNGR2	SLC35E4		HIST1H1D	LPAR1				MASTL						IRS2
	RP11-1038A11.3		TRIM47	SERBP1		FAM111A	LINGO2				ZFPM2						NOS1AP
	KCNK3		WNT11	TEAD4		PPARG	SYN1				EMP1						CHD6
	RP11-191N8.2		CACNA1D	EBPL		ZNF438	OSBPL6				ANTXR2						IST1
	MEGF10		TSC22D2	RAMP1		SNRPB	HAVCR1				CENPC						MLLT10
	AMOTL1		PKP4	BNC2		ROR2	EIF3G				NDE1						IGF1R
	RGMB		EPS8L2	TNPO2		WEE1	CACNA1C				ORC6						WDR62
	PTP4A3		SMIM22	LIMD1		NAP1L4	TEX41				DDX10						RIMKLB
	LINC01125		GNAS	EIF2B3		PSMC3IP	TSR3				DPP4						RP11-30J20.1
	APH1B		ALCAM	PRKCE		SLC6A20	HIPK3				G2E3						MMS22L
	TIPIN		ABHD11	XYLB		DYNLT1	DNASE2				CDKN3						EHMT1
	RP5-907D15.4		LIPH	SLC6A9		CNTLN	EIF3F				KMT5A						MROH6
	NMNAT2		PRSS8	SLC14A1		ANKRD36B	TFDP2				TRIM13						HPS4
	FMNL1		TRAPPC9	FIRRE		TENM4	NFIC				C19ORF48						AC093375.1
	SDC2		EEPD1	TIE1		SLFN13	IGBP1				XRCC4						SRGAP1
	AC009518.4		PNMT	RP11-307P5.1		SPRED2	STPG2				PRRX1						DERA
	AK1		VPS13B	CCDC141		IKBKB	RP11-77I22.2				NOP56						POLD3
	RP11-413N19.2		PICALM	TNFRSF1B		C19ORF70	LINC00862				CYCS						ZFHX3
	PAEP		SLC15A1	KLHL42		SAPCD2	LIX1L				RERE						PPP5C
	PANX1		MGMT	MYC		FUT8	SOCS5				ST3GAL3						CNTLN
	OVOS2		USP36	GCKR		PCNA	C2CD4B				EGFR						NLN
	RCN3		TMEM238	SERPIND1		FAM72D	ZBTB37				RP11-432B6.3						SLCO3A1
	PRCD		C15ORF48	PTTG1		HSPB1	MGST1				ELK3						PACSIN2
	LINC01358		SYPL1	CRY1		NFIA	CNTLN				KIF4A						ZNF680
	P3H1		IMMP2L	DFFA		MYO3A	NLGN1				CTC-548K16.1						CEP89
	HS2ST1		RAPGEF4	PLOD1		RBL1	DHRS7				RRM1						SH2D4A
	C14ORF132		EFNA1	TMEM245		CRNDE	DEFB1				RPE65						EFNA5
	FBXO32		ZMYND8	MAPKAPK3		HIST1H3G	PBXIP1				DEK						MKLN1
	PXYLP1		AMN	CDC42EP4		ZDHHC12	UBXN1				FLVCR1-AS1						KIF2C
	C4ORF47		SMURF1	SHANK3		SRSF2	FAM46A				NHLRC3						MTHFD2L
	ADRA1D		TPM1	FAM171A1		MCM8	KLF4				STIL						CEP192
	SLC2A14		ARHGAP22	TRAP1		SRGAP2	MKL2				PRC1						CCDC171
	MFAP2		USP53	GNL3		TMEM45B	KIAA0825				GNE						MBOAT7
	SH3TC2		AP3S1	PRKCD		CDC14B	TMEM164				BCAR3						MAD1L1
	AEBP1		SDK1	PDSS1		COX17	KLF9				C1ORF35						MITD1
	TBXA2R		RP11-30J20.1	SPRY4		PPP1R12B	PCGF5				ACACA						DIAPH2
	ACVRL1		ANXA11	DENND2C		MORC4	GJA1				RP11-307P5.1						RANGAP1
	TRIM9		HLA-F	SLC39A11		COPE	TMTC4				KIFAP3						WWP1
	ZEB2		FBXL2	SCFD2		HAUS5	C1RL				SAPCD2						DNASE1
	FIBCD1		GLIS3	LYPD6		LSM4	CTNNB1				FILIP1L						ZNF260
	KRT79		CYTH1	KLF12		CENPU	KLHL24				GINS1						MGMT
	ZNF385B		ARHGEF28	PKIG		FANCD2OS	HEG1				TSPAN5						LRBA
	LINC01615		CH17-189H20.1	FZD4		BUB1B	AVIL				SDCCAG3						SLC29A1
	PLA2G5		RP11-108K3.1	SNHG15		RRM2	PIGT				MELK						MAL2
	PRKAR1B		CAMK2N1	SPTBN5		KRT8	CBX7				ST3GAL4						CAMK1D
	HTRA3		NEDD4L	FAR2		SERPINB1	LDLRAD3				FOXRED1						DBF4
	TUBA1A		ISG15	FAM84B		NFATC3	C1GALT1				TBX1						NASP
	NBPF26		SKAP1	GNS		CAST	FAM89B				ACLY						LIG1
	RP11-397A16.1		ITGB4	C19ORF48		GOLM1	FLOT2				CNTLN						MTHFD1L
	GPAM		TLR2	ABHD17B		ACER2	PXK				MCM5						KNL1
	SRPX		BTBD9	PTDSS1		RAPGEF5	RP4-777O23.3				DEPDC1B						ARHGEF28
	TTC8		ANXA13	RP11-114H23.1		LIG1	RP11-398G24.2				MICAL2						KBTBD2
	GSTT2B		LINC01091	FNBP1		LINC01133	PCDHB11				MIRLET7BHG						CNTNAP3B
	CACNA1C		RFX7	DENND5B		S100A14	KCTD12				CDCA3						TRIM47
	ARHGAP31		AHNAK	ABCA9		SLF1	CCDC146				SPC25						GPD2
	CPNE5		CHRM2	ARID1A		PNN	IRX3				RBFOX2						NEK11
	CRMP1		SORL1	SH2B3		NHS	HBP1				ARL4A						PILRB
	PALM2-AKAP2		PDLIM7	WNT7B		SPDL1	PRKD1				AP3M2						ITPR3
	ITGA4		SLC39A4	CDH2		RPA3	CCDC71L				LRP5L						PTK2
	JAM3		TINAGL1	FOXP2		ETFB	SLFN5				RP11-68E19.2						ARHGAP22
	AF127936.9		HIST1H2BD	ADAMTS1		LMNA	ELK3				GPR180						IQGAP3
	AC006000.5		THSD4	UHRF1		RFWD3	TBX18				SLC35E4						HNRNPD
	FGF1		MBD5	RECQL4		TMEM60	SNAPC1				SMIM10L1						PHACTR2
	ZNF365		CXCL1	PPAT		DIAPH1	CARD6				DUSP4						PACS1
	C2CD4B		PARD6B	NOS3		GCNT1	MAN2A1				PARPBP						NPIPA1
	BVES		CDH2	SYT7		PROM1	PLEKHG4B				CDK1						CHEK1
	LRP12		RP11-514P8.6	A2M		RBM8A					CREB3L1						RIC1
	CPNE4		ITPKC	CENPV		TRIM13					C2ORF48						ROCK2
	LRFN5		SLC7A2	RP5-907D15.4		JOSD1					NAT9						RPN2
	EXTL2		CLDN1	QSOX2		RFC3					CEP55						THADA
	ALDH1A3		NDUFA3	POLR1A		ZRANB3					AKR1A1						WHSC1L1
	CCDC33		ABCC4	CDC20		FAM83D					SS18L2
	TSPAN9		CA13	ADAMTS12		ZBTB7C					GNPNAT1
	CTC-552D5.1		DYNC2H1	C6ORF141		PRMT3					CDK6
	RP11-776H12.1		DKK3	CARNMT1		POLA2					SAT1
	BTBD19		CRIP2	SLC23A2		OXCT1					CCNB2
	CUBN		FMNL2	STON2		MCM5					EPHB2
	RASGEF1C		GNGT1	ATAD3B		ARHGEF38					SNX21
	EDA		ZNF292	HGF		CIT					MORC4
	RUNX2		SLC35F2	PAK3		MAP7					MSANTD3
	NREP		RARRES3	AGPAT4		RRM1					FRMD3
	SLC45A1		ZNF780B	EPHB2		SLC25A40					FAM118A
	PIK3CG		IL1RN	KCTD5		MZT1					CDC42EP2
	GRIK4		SERINC2	TMC8		RAD51AP1					UQCRFS1
	TGFB1I1		ABLIM2	SPRED3		ANKRD18A					RFWD3
	FAM151B		ITGBL1	LA16C-444G7.1		PCM1					SRM
	PKIG		SCARB2	NBL1		2024-03-03					ODF2
	GLIPR2		DCDC2	DNM1L		HS6ST2					C16ORF95
	COL4A1		RANBP17	AC013461.1		PARPBP					LRP8
	DIRC3		CARMIL1	GORAB		IER2					COMMD2
	ST6GALNAC6		MYO15B	ZEB1		DZIP3					NEIL3
	AC012668.2		SHROOM2	STEAP1B		SLC44A4					ST6GALNAC1
	RECQL		ATP5EP2	SORD		SMC2					CHAF1A
	F2R		ADGRA3	RGCC		AHSA2					CHTF18
	BARX1-AS1		BCAR1	NOVA1		CDK1					KIFC1
	FZD3		MUC4	EIF5A		NDUFA6					INPP5D
	RP11-20G13.3		STOX2	CKAP2L		ARL14					VRK1
	AC010987.5		EDN1	SLC4A3		C11ORF86					TRPV4
	RECK		RP11-94P11.4	ANK1		NETO2					CEP112
	DIRAS3		HIST2H2BE	DENND1A		DBF4B					YARS
	NDP		ZFP36L1	RAD54L		FANCD2					TMEM259
	TTC21A		GTF2I	GPATCH4		TFDP1					TMEM107
	DNAJC18		MPRIP	NLRC5		PILRB					ASF1B
			PLXNB2	CLUH		ITGA9					SMC1A
			SLC40A1	OOEP		PDSS2					CENPA
			ITPR3	BOP1		RAI1					PEAR1
			TNFAIP2	RIPK4		AC004009.3					RCCD1
			PARP8	SEMA3A		B3GALT5					PHACTR2
			GAS6	NDC1		DMC1					PCYT2
			AIG1	HACD3		EMC9					GUSB
			NAMPT	MCM5		AGPAT2					DPM2
			CDA	APOC1		CAPN5					COA1
			IL7	MAN1A2		PSME2					KYAT1
			IFI44L	LINC00598		KNL1					XPNPEP3
			HECTD1	DZIP1		AC005355.2					HIST1H1E
			LAMP1	FAM78B		CDC6					WDR34
			TMBIM1	CALCRL		LGR4					DZIP3
			CALM3	LIN28B		PBX3					FBXO5
			MYADM	MYRIP		BLNK					KIAA0040
			VSTM2L	SCAI		NCAPG2					NCAPH2
			ZDHHC14	RHBDD3		DDX39A					RNASEH2A
			PPP1R3B	PIK3CB		SNRPF					TIMELESS
			RAB40C	LINC01169		E2F5					CCDC171
			KMT2B	DBF4B		FHL2					CDK5RAP2
			SPATS2L	TCF7L1		SGO1					EGFL7
			PLXNB1	PARPBP		TMCO3					PCNX2
			RNF149	MERTK		RP11-115J23.1					ANKRD18A
			AC093375.1	EXOG		SAMD5					MUTYH
			TFCP2L1	ATAD3A		POLQ					NLRC5
			TMED10	HSPA4L		MAD2L1					TK1
			MFGE8	RUNX2		SPATA33					SUGP2
			DMKN	LINC00371		CRACR2B					RP11-390F4.3
			ARL4C	KLHL4		LRP5					ANP32E
			TOB1	IQSEC1		IQGAP3					RP11-1080G15.1
			HERC3	CAD		CYC1					MCM8
			SKIL	ZNF212		NDUFB11					PRR11
			FAM160A1	CFL2		FMN1					EMC9
			ATP11A	LGI4		CACNB4					MMAB
			FOXC2	DNA2		WDR34					SIRT6
			SEMA3E	DNM1		LINC01572					MTHFD2
			ELK4	DDAH1		LAMTOR4					DHCR7
			SPIRE1	FABP5		BAZ1B					EDEM3
			NKAIN4	TOMM40		SRPK2					UBE2T
			DHRS7	PRRG4		AC159540.1					NCAPG
			CGN	NES		PRDX6					RASSF1
			AKT3	MBD3		ARHGAP33					GALNT13
			BMP1	HAS2		FMO5					SH3PXD2A
			TRHDE	AK5		RFWD2					NCAPD2
			MGAT4B	CADPS		PHACTR2					FSCN1
			SLC25A25	CMAS		POLE2					CDCA7L
			SFTA2	C15ORF41		COPS9					KIF18B
			LRRN1	TMOD1		KIF13A					ELOVL6
			LSP1	RP11-53A1.3		NCOA2					FIGNL1
			CLDN3	PRTFDC1		TTK					RP11-475E11.9
			CNTNAP3B	FAM102B		ECT2					PRDM5
			CASC9	FLNC		RP11-626H12.3					DBF4
			PHF14	CENPU		TMEM106C					ABL1
			MAFK	RP11-407P15.2		POLE					TANGO6
			FGFR4	IRAK1		NR6A1					PARVB
			DOCK1	NDUFAF4		NEIL3					DNMBP
			RAB40B	TTL		CEP295					PAPD7
			ADGRG6	MYBBP1A		RNASEH2C					STXBP1
			MICAL3	RP11-483I13.2		LIPH					RP11-318A15.7
			BMPR2	PLPP3		DAZAP2					ITPK1
			LPCAT2	RP5-907D15.3		CA12					SCML1
			ITM2C	ADAMTS17		NASP					EIF2AK2
			ZNF507	HS2ST1		CTPS1					DRAP1
			TMEM184A	ERCC2		PRSS3					MCM9
			RBCK1	MSRA		USP31					C16ORF52
			PTPN4	AHCY		MYO5C					TGFBR3
			TP53I13	ANK2		CCT3					DPP9
			LEPR	TRBC2		TTC13					BRI3BP
			RASEF	IL33		JPH1					FAM72D
			ITGAV	NOLC1		ATP5J					ZGRF1
			LINC01184	NDUFB3		RP11-432B6.3					PAXIP1
			PITPNC1	CTSC		SSNA1					SLC25A39
			KCP	AC092635.1		NFATC2IP					MYH15
			LPP	ERI3		CEP128					RIBC2
			UPP2	ARHGAP23		ADGRE5					MAPKAPK3
			REPS2	PLA2G4A		GDA					C14ORF1
			HSD17B11	MTHFD1		NDUFS7					SFR1
			EVPL	NCAPG2		LONRF2					NRDC
			TPRG1	SLC27A4		GPRC5A					NLGN1
			CAMK2G	TNFAIP6		TRIM73					CTA-363E6.2
			SLC2A4RG	LOXL1		ESR2					RP11-63G10.4
			NAPRT	FKBP10		USP39					MICAL3
			SYT17	POFUT1		UPK1B					FADS1
			SESN3	IL17RB		RECQL4					ARHGEF39
			KRTCAP3	SHMT2		KLHL22					TIAM1
			MYO9A	SMAD1		FIS1					KIF15
			KLK11	CPNE4		JAGN1					BUB1B
			AHNAK2	SCD5		INSR					MELTF
			JAZF1	ENPP1		MELK					HIST1H1B
			CTNNA1	EREG		NEK2					C6ORF223
			PARD3	RGS9		AC016735.2					NCAPD3
			TBCB	NSUN6		FAM72A					WDR62
			ADAM9	DHX57		NENF					ECHDC2
			DSCAML1	LMNB2		GMDS-AS1					MUM1
			KTN1	SSUH2		FOXRED1					PBX3
			FOXC1	FARSA		PLS1					ADCY3
			HLA-E	PDIA2		RP11-94A24.1					KIAA1524
			CHST11	ADGRA2		CLIC3					KALRN
			TRIM8	FMNL1		SMC6					XBP1
			OXR1	NT5DC2		CMSS1					RBMX
			TJP2	STARD8		UBE2T					SLC16A9
			IFI44	FHL3		FANCC					PLCXD1
			ARHGAP10	KIF3C		SATB2					SVIL
			ICA1	POLR1C		MIS18BP1					TOPBP1
			THBD	SFMBT1		PRELID2					CYB5B
			MACROD2	LRIG1		CD55					UHRF1
			UNC13C	TCF4		DCP2					NHSL1
			ITGA3	WDR35		CDC25B					PHLDB1
			SH3BP2	ARG2		CIRBP					CEP128
			PDGFC	CCDC69		AP000688.29					ZRANB3
			KIF16B	TMED3		CBX3					GFPT2
			PLAG1	IFT57		ADCY2					FANCB
			B4GALNT3	RP11-136O12.2		FAM177B					MAPK1
			KDM2A	DNAI2		MKI67					PARP2
			C20ORF24	CSDC2		CCDC14					CDC20
			BBS9	MIR503HG		ZNF704					SLC43A3
			ARHGDIB	NOC3L		BUB3					CHEK2
			TUBA4A	ANKRD13B		CYCS					C4BPB
			BDP1	NSMAF		TCF20					PTPDC1
			RAD51B	TMEM51		TMEM117					STMN1
			ARHGDIA	BLID		CDCA3					ABCA7
			RP11-624L4.1	EHD1		DSN1					TBC1D22A
			TJP3	RSL1D1		FUT9					TSEN54
			ERBIN	DCLK2		CTSE					AACS
			STK3	NOP2		MIA3					NRP2
			SGPP2	RP3-522D1.1		ANGPTL1					TUBB4B
			TBCK	NCS1		PLAC8					CCDC15
			ERBB2	ERCC1		ME1					ARHGAP23
			PRSS12	SNAPC4		RCCD1					DHX35
			CAPS	ISPD		ZFPM1					ATG16L2
			LIMCH1	POLR1B		AIM1					GALE
			DEFB1	SMPD2		WDHD1					SH3KBP1
			LSM14A	C2CD5		ANKRD36C					RNF168
			PDZK1IP1	JAM3		ZDHHC13					FLVCR1
			LINC00869	FHL1		RAD21					RAD51AP1
			ANXA3	RBBP8		SCNN1A					ALKBH6
			TMEM159	NUP35		FOS					ANO10
			ACVR1	NEMP2		CDCA8					SRGAP2
			GNA13	MOCOS		MST1R					POLD2
			ACTN1	ROBO1		NCAPG					NDC80
			CTNNA3	KCTD6		TMCO1					SYTL4
			SERINC3	RUVBL2		RAD54L					TSEN15
			GULP1	ALKBH5		BUD31					STARD4
			FHOD3	CTD-2555C10.3		NHP2					DAG1
			C20ORF194	NID2		SUCLG2					MSANTD2
			ITGA1	KRT79		MPC2					RAD51
			GPR39	GJA1		TIMM13					VCP
			ABHD2	TTI2		ABHD17C					AP2B1
			STK31	CENPO		SPON1					STRIP2
			BCOR	FAM69A		CDKN3					CNTRL
			FGF14	POLR3G		HSD17B2					DCAF15
			LPAR6	LIN54		CCT5					RCC1
			PDE4C	MAP4K2		TAX1BP1					CIRBP
			PITPNM1	GATA2		ADGRF1					SSBP3
			PROSER2	MECR		MAP3K13					PSMA1
			MIR4435-2HG	DNM3		BICDL1					LSM5
			MVB12B	CYFIP2		MPG					SPICE1
			ATP1B1	ARHGAP11A		GALNT12					SGSM3
			MGLL	SLC19A1		NUDCD2					FMN1
			SPATA6L	ABHD6		PASK					GFOD1
			ANKRD12	BARX2		DENND6A					PUDP
			METRNL	SULT1A1		ATXN7L1					RP11-297N6.4
			PPL	TNFRSF19		CCNE1					CCHCR1
			NMUR2	CBX6		CEP55					RP11-675F6.3
			C4ORF47	SLC25A12		TECR					USP31
			PIAS1	PUS1		ABHD11					PDE3B
			GSDMD	RNF125		RANGAP1					LINC01572
			THSD7A	REPS1		RP11-475E11.9					LETM2
			DNAH5	RPF1		ST3GAL2					MLEC
			MAPK10	RPF2		HAT1					ST3GAL2
			FAIM	STARD7		ARRB1					DDB2
			ZNF618	IL13RA2		RP11-328P23.4					ST6GALNAC3
			ZC2HC1A	WT1		MAN2A1					ORC3
			FSTL3	WDR4		GAN					POLQ
			NECTIN3	LINC01551		LYZ					PLCE1
			SLC3A1	SLC35F1		ARHGEF2					LINC01629
			TNFAIP8	SLC7A6		KIAA0586					FAM83D
			DPY19L1	LETM1		CTA-363E6.2					RAB30-AS1
			PCSK1N	MTRNR2L8		SF3B5					SLC7A11
			FOCAD	TRMT44		ZNF43					CDC42EP3
			SEL1L3	NAA50		KIF22					CASP8AP2
			FAM83A	PROX1		PARD3B					FOXL1
			CTD-2095E4.5	NAA25		CDCA5					RBL1
			BBX	ATP8B2		DANT2					EFCAB7
			ZNF780A	HMBS		NSMCE2					GRAMD1B
			ADAP1	ANKS1B		C4BPB					ACER3
			F3	NTNG1		TBC1D5					SLC25A40
			RAPGEFL1	GAMT		PIDD1					RACGAP1
			UCHL1	RP11-160E2.6		DDX10					LINC01037
			ELMO3	HSPE1		PAXIP1-AS1					BARD1
			DSE	PABPC4		MDH2					ME1
			WWP1	PPM1K		ZNF367					LINC00941
			ERGIC3	C14ORF132		ARL6IP6					PKMYT1
			CXCL3	TCF3		RP11-368L12.1					C19ORF25
			MAL2	ARL15		TMCO4					NBEAL2
			MOB3B	C4ORF32		TRIB2					ABCA10
			WDR60	RMRP		HMGB3					LRRC45
			XKR6	GINS4		KIAA1524					ZWINT
			HNMT	AK1		R3HDM1					RP11-626H12.1
			PLA2G16	COL4A6		TONSL					HN1
			SHTN1	CPED1		ATP8B1					CTPS1
			SMAD6	ESPN		CNTRL					HAT1
			UBALD2	ACAT1		KAT2B					CD44
			CRACR2B	AFMID		ST3GAL4					KCTD15
			PACS1	HACE1		CDKN2D					PTPN18
			RP11-114H23.1	SMYD5		NOP56					ZNRF3
			TNFRSF14	PTPN7		PRR13					NLRP1
			ASAH1	APOO		GATA4					HS6ST2
			SDC1	SOWAHC		HHLA2					TWIST1
			CBR4	SLC9A7		KIAA1958					ARHGEF9
			CITED4	HTR2C		TRANK1					FAT1
			WWC1	DNASE1L1		PLSCR4					SLC2A6
			ATP6AP1	HSPA12B		C9ORF16					ACADM
			AGFG1	DCAF13		RPRD2					CNOT10
			IVNS1ABP	COL5A3		LRP5L					PHLPP2
			DARS	CAMK1		CDR2					LRRFIP2
			TRAF4	MGAT3		CDK5RAP2					STIM1
			CALB2	HES2		NDC80					SPRED1
			DERA	PFAS		MAST2					AKR1E2
			POU6F2	ZNF532		SLC37A1					FAM72B
			RP11-96H19.1	URB1		CEACAM6					TCF3
			PLTP	UTP4		HIST2H2AA3					MYBL1
			TUFT1	TTC7B		REV1					SHMT1
			TBC1D19	BEGAIN		MMP3					CDK11B
			SPIN4	CHRFAM7A		CASP8AP2					CAPN15
			ATP6V1F	WDR12		PKP2					ZMIZ1
			NEBL	ZNF593		TACC1					ATAD3B
			MAP3K13	APBA2		FEZ2					ILF3
			LITAF	ROR1		SIK2					RP11-815M8.1
			PHACTR3	FNDC4		TK1					FANCD2
			RORA	BLMH		TSPAN3					CBFB
			RP11-362F19.1	RASSF9		VKORC1L1					TEX30
			EXOC3L4	TOP1MT		ORC6					LRIG1
			DIAPH1	GRAPL		MYBL1					APBA2
			GTF2IRD1	AADAC		MPST					INPP5A
			FKBP9	BRIX1		RP11-849H4.2					IKBIP
			DOCK9	ZFHX4		HIST1H1E					PTPN3
			SLC22A3	EXOC6		JUND					ACAP3
			TRIB3	GLIPR1		BHLHE41					TEAD1
			NLN	HEY1		HAGH					CCDC84
			RP11-81H3.2	KHSRP		ARHGAP11A					NOC2L
			NBEAL1	DCUN1D5		CLCF1					RP11-545J16.1
			BCAS3	MYO5A		PPP1R1B					RANGAP1
			KDM7A	ADAMTSL4		EID2B					DPH6-AS1
			MMP14	GPATCH11		ZNF423					SRR
			WDR72	GATA6		BCL10					NUDC
			STEAP3	COPRS		SIAH2					SPDL1
			GRB7	PSMA5		BTG3					ECM1
			DAPP1	KCNAB2		PSIP1					CITF22-49D8.1
			FIGN	KRI1		LINC00482					GALNT5
			ZBTB20	CBL		SPDYE2					PROX1
			ARHGEF12	CLCN5		MUC3A					CDKN2D
			ATP11B	URB2		CHD9					NIPSNAP1
			PCED1B	ST7		ZDHHC14					CDC7
			AKAP9	CKMT2		CENPT					SLC16A13
			TGFA	ZNF589		FAM200B					SLC4A8
			CDK19	SSX2IP		GINS2					WI2-87327B8.2
			ELOVL7	SLC27A1		FAM184A					RGS10
			TRAM1	PLK4		DEPDC1B					HDAC1
			CXCL5	FXN		TNFRSF1B					RANBP1
			RP11-161I6.2	CCDC150		TENM3					CHEK1
			NLK	TRUB2		RAD23A					MVK
			APP	IL31RA		FAM92A1					BMP6
			CHPF	NRG2		ERBB3					CDCA4
			ADK	DKC1		SMDT1					TTC13
			RAP1GDS1	MTF2		MGAM2					RP11-466I1.1
			C5ORF15	DNAH12		GATAD2B					EPHA2
			KIFC2	CREB3L2		ERH					TRIOBP
			C10ORF11	C17ORF58		MFSD14C					PTRH2
			SAMD12-AS1	SEC14L4		PPARA					RP11-1094M14.11
			HERC4	MAP2K3		PKP4					LRRK1
			RP11-563J2.2	RP11-138M12.1		MIRLET7BHG					LINC00665
			ANKAR	DOPEY2		FAR2					USP48
			IRS1	TMEM104		LDLRAD4					TBXAS1
			RASSF6	SLC25A33		FILIP1L					LINC01036
			NKAIN3	P2RX1		LRRC63					TRIM7
			TMTC2	NPW		HDAC4					KRI1
			C11ORF80	MYO7A		NHLRC3					DACH1
			ANKLE2	TFPI2		CAPN15					NECTIN1
			FGD4	KLK10		RFC2					ANK2
			PRKG1	NEK10		TNRC6B					SLC7A6
			MCTP1	PANX1		DHFR					DCXR
			UGT8	BAG2		DDB2					KIF22
			FKBP1C	LMO1		WDR90					RAD9A
			PIM1	FBXO30		TP53I13					CCNA2
			STXBP4	SACS		CEMIP					MOB3A
			PLPP2	LARS2		DPM2					EHD4
			XKR9	NR5A2		INTS7					PRDM8
			VPS13C	GNE		EFCAB2					PLK2
			TMEM267	SPHK1		CREB3L1					EXOSC8
			LRBA	LRCH2		RSRC1					KANK1
			MIR24-2	UBE3D		XKR9					CD99
			MYO18A	SKP2		ELOVL6					DNAJC21
			SPAG1	UQCRHL		AGR3					NUP85
			COASY	SALL4		KIF2C					FAM102B
			ST8SIA6	SRPRB		BCAS1					SETBP1
			GLS	CYB5R1		AAMDC					RRP36
			PLLP	DGKG		GALNT5					ERI2
			PLEKHA1	FLT3		CHEK1					IFT122
			TRIM56	ACTR3B		KLHL23					ACSL4
			PFKP	REEP2		MYEF2					TTF2
			RHPN1	FERMT3		DNAH14					POLM
			KIF12	GMEB1		RHOBTB3					RP5-862P8.2
			MITF	B4GALT2		SLC12A8					NCAPG2
			TRABD2B	SELT		OMD					ETV4
			FAM172A	CREB3L3		INVS					TUBB6
			LYST	RP11-26J3.1		C19ORF43					MED21
			TEX9	GNG4		HEBP2					FARSB
			CEP290	PRDM15		ABHD3					CCDC77
			TMEM181	RASSF3		TEX15					NSUN6
			RAI1	NUP155		TNRC18					FSTL1
			DSG2	COL14A1		MCMDC2					S100PBP
			BAZ2B	RASD1		KPNB1					KIAA0586
			PNPLA8	PPRC1		PARP2					MIS18BP1
			RHOBTB1	ADAT2		IFT122					CYFIP1
			VPS37B	TM7SF3		TBC1D1					NF2
			PCLO	C3ORF58		KIFAP3					TXNRD2
			KCTD9	SSTR2		KCTD3					ORC1
			NOG	NUP188		UVRAG					H2AFV
			SPINT2	ADRA1D		PAXIP1					RAD54B
			GPCPD1	ALG6		AHI1					RDH11
			MROH1	UROS		POLR2E					ARHGAP11A
			HIVEP1	FHAD1		WWC1					CDCA5
			ACOT11	CSPG4		HLCS					PHF19
			PSEN1	GCN1		EVA1C					DAP
			ALPK1	ARHGEF6		PAICS					DHCR24
			KCNJ15	IL17RD		FIGN					ANKRD18B
			PGRMC1	TWSG1		VSIG1					ATXN7L3B
			KHDRBS3	VMO1		NFIX					PLEKHG5
			EHF	CARM1		CIDEC					HADHA
			RASSF7	ITGA4		PLCE1					MND1
			GAS2L3	MRTO4		EPB41L4A					DDAH1
			OCLN	RAB30		TRIOBP					ZNF718
			INF2	IPPK		DNMBP					KAT2B
			PDXK	PRKAR1B		TIPARP					CTC-499B15.5
			KYNU	SLC9A1		EXOG					RNF34
			GPR160	POP1		RHBDL2					GATAD2A
			SERPINB5	ANGPT1		COL17A1					MAGOHB
			CAP2	PPP1R8		ILF2					ANKRD36B
			MXD1	BOLA3		PHTF2					SNX10
			UNC93B1	SYPL2		RP11-120D5.1					TIMM10B
			RB1CC1	WDR3		MBD4					AGPAT4
			SCN9A	TCF7		SLC25A25					ZDHHC6
			SCGB2B2	PDIA5		BTG2					PGAM1
			MCCC2	ABCG2		PNRC2					MIIP
			TRIM2	NOA1		DCAF15					NCF2
			PKIB	PRRX2		CCDC88C					CCT3
			TMEM145	SH3BP5		TMEM238					CTCF
			FAM63B	IL4R		SFPQ					CENPT
			CLEC16A	RABEP1		TYMS					PNKP
			SOX9	POLRMT		CBFB					CERK
			CEP170B	GTF3C6		C1ORF21					CMSS1
			MATN4	KLF16		MCM6					CEBPG
			CXADR	NLE1		MDH1					CKS1B
			C15ORF52	SERTAD2		CASZ1					CARD10
			AMPD3	GLO1		FAR1					SYNE1
			FARS2	KIAA0930		SPICE1					COG4
			PPP1R14C	ZNF692		ETHE1					IFRD2
			MARVELD1	ZNF235		TFDP2					PSMD14
			NFKB1	RP1-148H17.1		CDYL2					JAG1
			KLK7	SIM2		SPSB3					USP1
			SPNS2	CCNA1		HRCT1					C1ORF159
			MCPH1	RP11-269F21.3		LINC00665					UGGT2
			ERICH1	DPH2		EXPH5					HNF4A
			ITFG1	PCCB		PPM1L					C2CD3
			EXOC6B	DSEL		TUBGCP3					UACA
			KCNN4	KPNA6		INPP5A					SLC7A1
			HNF1B	RUNX3		CEP57L1					R3HDM1
			RAB34	KLHL18		BCAP29					CUEDC1
			IL1RAPL2	TIMM9		EBP					PER3
			RASA1	GPR158		SUGP2					SNX7
			KCNK6	IGDCC4		RP11-390F4.3					MICALL2
			JADE2	AQP7		BDH1					ZNF430
			MID1	CORO2B		RP5-862P8.2					RAD23A
			SLX4IP			COMMD4					ZHX3
			ALS2CR11			UGGT2					TBCD
			CDK17			TCERG1					SLC9A3R2
			SPTSSB			ZFP36L2					SOBP
			RP11-289H16.1			KIF18B					SF3A2
			KIF13B			MZT2A					HIST1H3B
			GALNT18			TIMELESS					ANXA5
			UBE2E2			IQCE					KIF24
			CCDC6			SH2D3A					MAPKAP1
			TARSL2			CTDSPL2					HIST1H2AG
			AFF1			TSTA3					GDAP1
			CAMK1D			NCAPD2					BBOF1
			CLIP1			CALM3					NSL1
			COL1A1			MAL2					BRCA2
			CCND3			C1ORF132					METAP1D
			GREB1L			OGN					PC
			AP1S3			AKR7A3					PBK
			SPINK1			KLF3					MAP3K3
			FGF13			POLR2K					PRPF38B
			UBAP1			CEP152					SFPQ
			FGFR3			KIF4A					TMEM106A
			ARIH1			ST3GAL3					HIST1H1A
			KCNK5			DPY19L1					MUS81
			SCOC			PPP2R5E					INCENP
			CLDN12			PDE11A					PAPSS2
			C4ORF19			MMP28					TRIM65
			ARL16			MUM1					FBXL8
			BPTF			NUP50-AS1					TEK
			TMEM65			ZWINT					CSNK1G2
			SCAPER			ETV5					PLEKHJ1
			ISG20			GALNT7					FAM173B
			MFSD10			CEP350					DCAKD
			NECTIN2			E2F1					RFC5
			FGF2			RP11-430B1.2					NXN
			SH3D21			TMEM168					TOP3B
			TBC1D1			KBTBD12					METTL3
			TINAG			ODF2					TMEM117
			UNC13D			AC004158.3					NUP107
			ANKIB1			TSEN2					C1ORF112
			NEURL1B			PTPN4					NRG1
			LAMP2			TMPO					SCAI
			NECTIN4			SFR1					NCL
			SPINT1			ADI1					LBR
			OCIAD1			HNF4G					KCNC4
			DUS1L			PAX3					NGEF
			DLC1			IGSF9					ZNF267
			ADRA1B			HNF4A					GMNN
			MPZL2			CAV3					LPIN2
			LYPD6B			NDUFA2					STIM2
			NME7			CALHM3					ZMYM1
			RNF103-CHMP3			ANP32E					CNN2
			PDZD8			TACC3					SLF2
			N4BP2L2			PCBD1					ZNF107
			ALOX15B			LRP11					GTF3C5
			ARRDC1			PNKP					FAM107B
			ATP6AP2			ZNF718					AIM1
			DENND3			C2ORF48					EID2
			G0S2			MCOLN3					STAC
			SH3BGRL2			NFIC					ZFYVE9
			CHD2			CEP85L					ME3
			SORBS2			REPS2					ZNF440
			TMEM55A			SNRPD1					MED27
			KCTD1			HNRNPA0					AC004009.3
			VASP			TPR					KIF7
			SCEL			ZNF789					LDLRAD4
			LIPA			SAC3D1					LPAR3
			B3GALT5			ZNF738					MSRB3
			POU5F1			CTDSP1					RAC2
			SLC20A2			FBXO43					SRGAP2B
			NUBPL			VPS36					PAX3
			SREK1IP1			NR3C2					MRI1
			TP73			PRDM16					RSRC1
			ZNF462			RASSF7					RNF216
			SEPT10			HIST1H1A					XRCC2
			MANSC1			AKR1B10					TICRR
			LINC00886			PGAP1					PNPT1
			PAF1			FAT1					ISPD
			SORCS2			HDGF					KCTD6
			RP11-314N13.10			RP11-1055B8.9					PGD
			TGFB2			DSCC1					CABIN1
			CBLC			RIN2					TTI1
			LIF			LSM7					ESPL1
			THEM6			ADAM15					PNMA1
			SCIN			CDKN2AIPNL					TXNDC9
			ADNP			HR					PLAA
			CLASP1			MALL					DHX33
			CYP4F3			SIPA1L2					PNRC2
			MAGT1			POF1B					HSPA12B
			IGF1R			ACER3					OXCT1
			BRWD1			C16ORF95					CEP97
			ARID5A			VPS29					FOXM1
			TRAF3			RNASEH2B					ZNF860
			ARHGEF10L			PPP1R3E					RPH3AL
			HAGHL			BLM					EPS15L1
			CHSY3			SLCO2B1					PDSS1
			WNT10A			EP400NL					BORCS5
			CLDN23			CPT1A					PNP
			KIDINS220			TMEM243					TICAM1
			CTC-806A22.1			TTLL5					CCDC150
			RNF128			MTX1					ADAT2
			EBF3			RACGAP1					SELO
			TRAF5			RSBN1L					TMA16
			LINC00623			HIBCH					HSCB
			DMXL1			RIBC2					ATF4
			MYCBP2			CATSPER2					KLF4
			SNX29			ZNF830					SLCO3A1
			CSPP1			LMF1					VANGL1
			BCKDHB			H2AFY					IRS1
			BICDL2			LRCH1					CENPI
			PLAU			MOGAT3					SAMD9
			ZNF160			MCRIP2					CENPQ
			IYD			TOP3A					CAPN2
			ZKSCAN1			EDEM3					TUBGCP6
			PHKG2			DNA2					ZNF398
			YTHDC1			RAD54B					TWIST2
			CYP2W1			NPIPB15					RBM23
			SOCS3			KIAA0907					DZIP1
			SLC44A2			ATR					POLH
			SUPT3H			POLR2J					LYPD6
			PDZD2			GALNT1					INVS
			B4GALT4			HLTF					GGPS1
			APTR			FIGNL1					ZNF710
			PPP1CB			TTC9C					USP33
			CHD4			LMNB1					RABGGTB
			UBE2Z			TEX30					ASPSCR1
			COA5			DNAJC9					CLTA
			ZNF518A			CCDC171					DDX50
			MPP6			HGSNAT					PXN
			SULT2B1			C16ORF59					ARHGAP33
			ARID3A			PPIL6					CENPW
			GPC4			CDT1					SKP2
			PDE8A			GUSB					EEF2K
			WWC2			PSMG1					DAP3
			DDR1			PBK					ADGRL3
			PHC3			ARHGEF40					E2F8
			IQCE			PLCD3					CCDC130
			MUC3A			CCT7					LINC01535
			P2RY6			XKR6					GALNT6
			DGKH			PDE3B					RP5-857K21.4
			LFNG			PARP1					SH2B3
			NET1			NSD1					RECK
			EPDR1			XRCC4					SYTL1
			CERS6			ERICH1					PLB1
			SGK223			BRCA2					MSTO1
			RTKN2			LINC00941					CCDC152
			CADPS2			XRCC3					EPHA4
			MAPK8IP3			HIST1H3J					PPP1R10
			PCNX4			CCDC74A					FGFR1OP
			CMTM4			POLD2					KLHL22
			ADAMTS7			AK3					CLCF1
			POR			FANCB					C2ORF69
			MIR137HG			PRR11					FIGN
			CHKA			DCAF7					E4F1
			GRAMD1A			PLEKHG4B					PITPNB
			SMIM24			RP11-93H24.3					KIF11
			FBXL17			PRR15L					LFNG
			CDK2AP2			EPB42					IFI27L1
			MOGAT3			FAM64A					FOXA2
			PSMG3			THOC7					MAST2
			PDE9A			CORO2A					EPT1
			SPATA20			XPR1					LZTR1
			CDH3			LBR					EFHD2
			FAM127B			PPM1G					PRR14L
			PPA2			PPARGC1B					TIMM17A
			CTD-2553L13.10			PIK3C2B					PPM1F
			CD2AP			KIAA1841					TEAD4
			VARS			ECI1					FAM174B
			TMEM33			MACROD1					SMTN
			AC073283.4			NPNT					UBN1
			ACTR3			IRAK4					MAP3K10
			RIMKLB			NMU					CRISPLD2
			ENTPD2			CENPJ					CEP295
			SYNE4			DNAJC15					TRMT1
			LRCH1			AC004381.6					MPDZ
			SLC22A18			SMC1A					RP11-2B6.3
			KIAA1109			RNF169					STAMBPL1
			KLHL24			OSBPL5					NCR3LG1
			MKL2			CEBPZOS					PKN3
			LNX1			PKMYT1					RAD18
			FAM3C			KANK1					DGCR8
			BMP2			DACH1					SFXN5
			NR6A1			TTF2					TTLL7
			TAP1			CCDC150					SKA3
			SPTBN1			CCP110					CCDC12
			YPEL3			TANGO6					MED15
			PLEKHG2			POLE4					TECPR1
			WFDC10B			BLOC1S4					TACC2
			LINC01410			CEP126					BTBD19
			RP11-385F7.1			BTBD2					MYO5C
			RBM42			MTHFD1					SAMD13
			B4GALT1			C9ORF172					P3H1
			HPS5			PTPN18					IDE
			MCF2			TXNIP					PECAM1
			DNAJB13			FAM173A					RABEPK
			CXCL8			NDUFB1					SLC37A1
			STPG2			UBAP2					NUP43
			ZFP57			AP3M2					COL17A1
			NR1D1			IL20RA					ABCB10
			TMEM144			LARP7					ZNF215
			SEMA4G			LAMTOR2					EPM2AIP1
			TRAM2			CCNA2					ALKBH8
			RP11-400G3.5			FAM200A					CEP152
			DENND1B			ANXA10					ZNF300
			HGD			SERINC5					SMYD4
			ANXA8L1			RMI1					SKAP2
			KSR1			LINC01091					ZNF431
			GALNT7			TMEM116					SPRED2
			SLC41A2			PIN1					ZNF724
			TCIRG1			WWP2					NCLN
			POLD4			MASTL					TRIM37
			PADI2			RNF43					SASS6
			JADE1			BARD1					PSME2
			SAP25			ACBD6					NCAPH
			ANO6			POU2F1					UNK
			ANKRD18A			MGME1					EPN2
			ODF2L			MICALL2					RP11-626H12.3
			CCNG2			C14ORF119					SLC36A4
			FAT4			FDFT1					ACYP1
			EFNB1			GINS1					HMGN4
			PRICKLE1			TRMT10C					SLFNL1
			AEBP1			NEMP1					CEACAM6
			SLC44A3			TBC1D4					MLH1
			SPAG16			SIMC1					ZNF69
			DNAH7			PPIP5K1					BLM
			ALOX5			MAP3K14					SLC25A24
			GRK2			THOP1					PGM2L1
			FTO			MIR2052HG					SOX7
			USP32			RCOR3					TRMU
			HELZ			HAX1					RRP7A
			ERC1			UBAC1					ZNF738
			PCCA			FUT2					PAK1
			BLNK			ARHGEF39					FAM46C
			UNC13B			GOLPH3L					IKBKG
			VTI1A			PIBF1					SEC16A
			NARF			CCDC15					SPATA5
			CPNE1			PDZD3					NUPL2
			MKLN1			CENPQ					WDR89
			CYP4F12			TMEM191B
			L1CAM			DNASE1
			CATSPERB			FAM49B
			RP11-123O10.4			GMPS
			SLC16A7			RAD9A
			RP11-545J16.1			WDR62
			USH1C			VSIG2
			CXXC5			CAPN9
			GAB1			CCDC34
			TRAF7			KLHL18
			PLEKHA2			S100PBP
			SOS1			ZBTB7B
			SLC12A9			LINC00589
			PPP4R3B			CLDN12
			LYPLA1			SOBP
			RP11-1029J19.5			ANKRD9
			SBDS			FBXL8
			SPINK5			CTC-806A22.1
			FLII			SLC50A1
			RAPGEF2			TST
			CXCL2			GPRIN3
			MAOA			SDHAF1
			SMARCAD1			NOXA1
			USP54			GGH
			ABHD12			TLN2
			AC073218.1			ZNF138
			RP11-465B22.8			PPP1R1C
			NUAK1			COA4
			ZNF652			HIST1H1C
			PTPRM			ATXN7L3B
			RP11-776H12.1			PSMC3
			BTBD11			DENND4B
			ZNF599			VPS45
			ANKRD6			ACSL5
			KCNH8			ANAPC15
			NBEA			SH2D4A
			LARP4B			KDELR3
			SPTLC3			CDH23
			GRAMD3			RNASEH2A
			RFX3-AS1			ILF3
			BRE			EID1
			MET			PIGC
			HSF2BP			GNB2
			SH2D3A			LACTB2
			KLHL23			LPGAT1
			PCMTD1			PLEKHH2
			CASP10			DDX46
			ADGRG1			CMBL
			TTC3			MND1
			SNX24			PHF19
			SYT13			PARN
			SERTAD3			MTBP
			DCUN1D4			ZCCHC14
			NF1			REEP4
			FAM222B			CTCF
			IL2RG			CMTM4
			SRSF6			NUP155
			SGCE			RGS12
			ENDOD1			C19ORF25
			RFNG			TRIM37
			PCNX2			STXBP6
			HHLA2			NANS
			RP11-37B2.1			FAM35A
			CDK5R1			RP11-68E19.2
			PLEKHG1			ONECUT2
			SYTL1			SLC25A45
			ATP11C			COPS6
			ABCB1			POC5
			WDFY3			RBL2
			NUCB1			SH3RF2
			RNF170			SFXN5
			ZNF395			LSM2
			ADAM32			CCAT1
			CASP4			PIWIL4
			LENG8			STEAP2
			MPZL3			SNHG18
			SMAP1			SLC4A4
			CLPTM1			R3HDM2
			RP6-65G23.3			CISD3
			RAB17			IKBIP
			LVRN			E2F8
			LINC00973			KCNQ3
			HSF4			ILF3-AS1
			CANT1			TSSC1
			ARHGAP32			NUPL2
			FOXA3			SRP9
			ANKRD17			CYP4F12
			RFX3			RUSC1
			RP11-439A17.4			ZC4H2
			EPB41L4A			ARHGEF11
			TRPM7			KIF11
			TBCD			DECR1
			UBE2Q2			KIF15
			FAM65A			NPAT
			DMTN			USP10
			DAPK1			BAX
			GNAI1			RDM1
			COMTD1			NDC1
			RAD50			RPH3AL
			URI1			BOLA1
			AVL9			TOB1
			NEK1			KHDC1
			ADSSL1			CSRP2
			DTNB			OBFC1
			YPEL5			RP11-277B15.3
			KIRREL			MARVELD3
			GDPD3			MIR194-2HG
			FKBP10			PSMG3
			DHRS3			MAP3K3
			RAB10			POGZ
			FCGRT			EEFSEC
			MIPOL1			APAF1
			SP100			EVPL
			STXBP6			LYPD6
			CHMP2A			PPP1R10
			KANSL1			TTI1
			MGEA5			NTHL1
			FAM193A			HIST1H2BN
			MNAT1			DGCR8
			CLUAP1			ANKRD20A1
			ESRP1			FBXL5
			ADD3			L2HGDH
			CEP89			CTD-2555A7.2
			TTC39A			TEP1
			LRRC75B			RAVER2
			B3GNT3			OAS1
			ALDH3B1			SAMD13
			MMP2			C1ORF112
			ARHGAP25			CEP89
			PPP2R2A			METAP1D
			ZNF84			SYPL1
			AP1S1			SLC45A3
			RFTN2			TMEM54
			RP11-608O21.1			NUCB2
			TRIM28			CDC7
			CTAGE5			PPIP5K2
			COL4A3			HIP1
			SLC13A5			BRINP1
			PKP3			TMEM92
			TAF7			KIZ
			DYX1C1			FUT10
			SGMS2			TAF7
			PDGFB			EFNB2
			AGTPBP1			FAM122B
			LAPTM4B			CTC-499B15.5
			RP11-111H13.1			TCTA
			ELMSAN1			RP11-273G15.2
			SCARB1			SNAPIN
			CPEB4			B3GLCT
			SLC38A6			C2CD3
			ATP8B3			RBBP7
			MBTD1			DAP3
			ZMYM3			LCLAT1
			COL18A1			TNPO2
			SNAP25			RAD18
			GLCCI1			CSPP1
			RP11-445N18.5			DTYMK
			C5ORF42			HEPH
			ZBTB38			PCLO
			BIRC6			RP11-187E13.2
			KRTCAP2			SYK
			SARS2			FGFR1OP
			PNPLA7			PPP2R3B
			ETS2			TSPAN1
			ARAP2			TPRKB
			OPTN			LINC00886
			RIF1			TMEM182
			SNX25			CLYBL
			MAP7			TRIM16L
			PTBP3			HOOK2
			MYOF			MCM2
			C16ORF74			C2ORF82
			JOSD2			MIDN
			NRCAM			RTN3
			SNCAIP			ACAA1
			RYBP			MOB3B
			TASP1			HIST1H2AG
			FER			SLC38A10
			ZNF827			CACNA2D1
			FAM83H-AS1			RP11-108M9.4
			PER1			PDE7A
			USP40			IDH1
			KRT80			GTF2A2
			ZNF428			USP13
			RREB1			PITPNM3
			TAPBP			CRMP1
			AFAP1L2			CCDC138
			PXN			NUP85
			TPD52L2			MYEOV
			NEK11			CPSF2
			SMOC2			GRTP1
			PLEKHH3			TPK1
			MEST			RP11-392E22.9
			LAT			PRDM5
			NPY1R			CSTF3
			SUPT5H			PLCL2
			PRSS51			GINS4
			WBP2			KDM3B
			MTMR11			TMEM97
			AIM1L			NUP43
			ZDBF2			KLHL20
			DTNA			STK17B
			LINC00621			PTAR1
			CCL28			ERI2
			GAS2			EXD3
			CCDC57			ZBED8
			POLK			PXMP2
			SCRIB			PLPP2
			SH3GLB2			MYO1A
			ACKR3			GSTK1
			CEP44			SHTN1
			PLA2G4C			MID1
			GRSF1			SRGAP2B
			UBE2D3			PRRX2
			BMP2K			ASF1B
			ICE2			COLCA2
			RGL3			RABL6
			PGGHG			NUDT8
			IGSF11			PHF7
			RP11-138A9.1			AC005256.1
			TMEM37			PLEKHJ1
			SKAP2			SLC26A5
			FAM149A			PA2G4
			CXXC4			SHROOM2
			CTD-2147F2.1			CENPO
			EXOC1			CSRP1
			CMTM3			EPM2AIP1
			KIF21A			NAA38
			PIEZO1			TCAF1
			IST1			NXPH4
			PPP1R15A			SLCO2A1
			OGT			CENPH
			EPAS1			GSDMD
			GYS1			RP11-413N10.3
			VIL1			TNS4
			ANKRD22			PPP2R5A
			BCL3			AP2B1
			SCN2A			CCDC137
			SCRN1			PAQR4
			SLC30A1			UQCC3
			EPPK1			GIN1
			PAPD4			PRIMPOL
			STC2			CHEK2
			LY6D			MAD1L1
			CCDC102B			COA6
			PCNX3			OXNAD1
			DSEL			ANKRD54
			CSNK1D			C1ORF35
			SEC16B			LARP1B
			EPC2			XRCC2
			AGRN			LRRC45
			WDR66			DERL3
			CTC-436P18.3			ZNF440
			FARP1			ASH2L
			CPSF1			INSC
			OSBPL8			DPH6
			RP5-1070A16.1			SPDYE16
			XPO1			ANKRD18B
			LCP1			TYW1
			NFE2L1			FRMD3
			TPD52L1			TTC21B
			PNPLA2			SUCLG2-AS1
			CNTNAP3			MPHOSPH9
			PPP1R3C			CTB-31O20.2
			FAM177A1			OFCC1
			PDE10A			HIST1H3H
			TMX3			FZR1
			RHOD			LIN54
			LINC01117			TMEM98
			TTLL5			AK7
			PCDH1			TBX18
			CTSH			FAM118B
			VPS50			CTD-2509G16.5
			BEAN1			ZFYVE28
			SEL1L			VRK1
			ZBTB44			GLRX2
			TMEM173			LRRK1
			RELA			PTGES2
			PIM3			TLDC2
			CBFA2T2			SFMBT2
			SHC2			ROCK2
			ZNF12			KLK1
			EMC10			MCM9
			SERINC5			MBOAT1
			CEP126			CAP2
			HYDIN			TMEM160
			NEURL3			LINC01588
			PWWP2A			RAB30-AS1
			CNOT2			RP11-596C23.2
			VAV2			FANCF
			CASD1			GABPB2
			RNF39			KIF7
			MMP23B			GON7
			RAP2B			CROT
			TMEM44			CCDC152
			TGIF1			NAE1
			STAT6			NUCKS1
			CNPY3			ANKMY1
			LINC01515			ALDH2
			GJC1			SCAI
			TGFBR1			DNAH2
			C11ORF70			COA1
			TLK1			SOGA1
			TMUB2			NCEH1
			HEXDC			ZNF736
			PTGS2			LAD1
			ARL5B			SASS6
			NOMO1			DUSP6
			GALK2			PHACTR4
			NPIPA1			FALEC
			PCF11			CCHCR1
			TET2			SNHG9
			AVPI1			IER5
			GAN			SLF2
			METTL15			TP63
			AC069513.4			RP11-77I22.2
			FOSL2			SF3A2
			FAM83B			MAL
			DMXL2			MAGI3
			SLC35B2			IMP3
			NORAD			LRR1
			KLF2			AIMP2
			SMOC1			AP1S1
			LATS2			AADAT
			MSR1			AP001258.4
			CYLD			NUDT1
			STOM			CSNK1G2
			ZFP14			PIGZ
			ALKBH6			METTL18
			EPHA1			RP1-80N2.2
			WIPF2			RRAGA
			DCTN2			ZWILCH
			CD163L1			LMF2
			BBC3			AHCYL2
			NOL3			CCDC66
			ITGA2B			IQSEC2
			KLHL5			SNHG19
			POLR2H			HDAC11
			FCHO2			DTX2
			CYB561			CCDC189
			IQCH			LGALS9
			PAFAH1B3			DHRS4L2
			WDR59			DCAF1
			PTGES			SUGT1
			DTX4			RDH10
			CTB-102L5.4			CTSS
			CCDC125			ZG16B
			F11R			STS
			OBSL1			FBLIM1
			RCE1			UFC1
			CLK3			SOCS4
			FBXO2			CNOT10
			ITSN2			TTLL12
			HAL			AGFG2
			MEMO1			BRD7
			VAT1			CTD-2187J20.1
			YAP1			RBM17
			TSPAN6			MVB12A
			LINGO2			F5
			PPP1R16A			CDKL1
			STARD3			UHRF1
			PPP2R1A			EFCAB7
			HID1			CEP162
			CYB5A			ZC3H12B
			TRIP6			HMGCS2
			TSPAN4			CDCA4
			SMOX			MPZL1
			SCNN1A			PAK1
			UACA			PRSS12
			MEGF6			CARMIL1
			POU2F2			MFSD14B
			SLC16A12			ACSS1
			TTC14			LINC00106
			SRSF9			STAC
			TFAP2A			CENPL
			BIRC3			SDR16C5
			MTX2			GCFC2
			DSC2			AAK1
			MUC16			KIFC1
			SCO2			KLHDC9
			RCBTB2			RP11-455P21.3
			RP11-231E6.1			GKAP1
			NHLRC2			SEPT1
			EDEM2			ZNF69
			TRPC4AP			GRAMD3
			TMEM129			LANCL1
			RUFY3			ZNF701
			UBXN7			PLOD3
			DYNC2LI1			TCEA3
			RP11-239A17.1			ZNF257
			CDK8			EID2
			CCDC30			MCOLN2
			DNAJC13			GOT1
			KCMF1			WNT7A
			EME2			MNS1
			GNPTAB			DPP4
			C5ORF24			RASSF1
			ANKRD20A1			LINC00342
			HNRNPL			ST8SIA2
			N4BP2L1			CEP192
			FAM83E			SPRED1
			LRRC6			IL17RA
			CHD7			CNNM4
			MISP			KIAA1549
			IRF6			PALB2
			ARFGEF1			LGR6
			CACNA1B			GALNT3
			PGM5			CAPRIN1
			KBTBD11			RP11-479O9.4
			C17ORF100			SLC12A9
			TMEM154			PPM1N
			PLD1			ACD
			COBLL1			FOPNL
			CKB			CAMK2G
			L3MBTL3			ORC1
			SYTL3			TESK2
			MYEF2			HTR2B
			ACVR1C			GON4L
			TNIP2			ADGRL1
			SNAPC1			TBC1D31
			MCC			SH3TC2
			IGF2			LINC01504
			OSBPL1A			B3GNT3
			NSUN7			COG2
			MMP15			LRP10
			C6ORF62			ZDHHC3
			PAK4			HIST1H2BG
			DYRK2			SYBU
			LMTK3			SGSM3
			CLEC2D			PLB1
			RAB31			SNX5
			DUOXA1			ELP4
			KIAA0825			TMEM62
			EFEMP1			CCNH
			BCL2L11			NUDCD1
			ARHGAP27			RP11-463D19.1
			HDAC8			ULK4
			PAQR5			HERC2
			GJB3			GLB1L2
			NINL			USH1C
			HDAC5			AC016831.7
			SLC2A13			EXOSC8
			TUSC3			C5ORF34
			OSBPL7			RP11-1I2.1
			ZC3H12C			KIAA1211
			EPHB2			RIC8B
			WIPF1			LINC00116
			LGI4			CEP41
			CYP2C9			LDAH
			MOCS2			LRIG3
			MYOM1			ZNF726
			SH3PXD2B			TRIM26
			ATP2A2			CHTF18
			SLCO1A2			OTUD3
			CTBP1			MUC13
			GAL3ST1			ZNF121
			CATSPERG			ZNF92
			FAM213B			ITPKB
			BEND7			SOX13
			MCTP2			TESMIN
			EYA4			LACE1
			CTSA			GIPC2
			RP11-486O13.4			MFSD6
			DGKQ			MIS12
			PDS5A			NSUN7
			POM121C			CACNA1H
			GPR35			SHMT1
			CPPED1			TBCC
			GTF2H2C			ARL13B
			CEP95			SPDEF
			ATG10			DLG3
			CTNND1			EDNRA
			ZNF710			H2AFY2
			DGAT1			RNF8
			WNT7A			ATP8B3
			TNNT1			FLVCR1
			ADAM23			TPD52L1
			PLPP1			NCBP2-AS2
			AP1G2			PLLP
			WNK1			RP11-439C15.6
			SP140			CTC-459F4.3
			CSNK1A1			SH3BGRL2
			STAT1			ZNF462
			SLC38A9			FAM117B
			RP11-420A23.1			LINC00920
			MICU3			ZNF761
			NDUFS1			CDC23
			TCEA2			ACP6
			CUEDC1			RP11-196G18.24
			RBL2			CAMSAP3
			TSC2			FBXO48
			SUCLG2-AS1			OIP5
			CNOT11			CSRNP3
			TMEM99			PRODH
			PGRMC2			RP11-488L18.10
			BAIAP2			METTL21A
			ENKUR			FBXL6
			MICA			HCG27
			UNC5CL			TSEN54
			KLF10			BOK
			LARP1			TCOF1
			RALY			PBX4
			RP11-348J24.2			GSTCD
			LINC01123			KLF4
			SLC35A1			P4HTM
			KANSL1L			PDAP1
			TNPO3			C1QTNF3-AMACR
			SLCO6A1			TGFBR3
			SPACA6			C7ORF50
			TNKS			TMEM242
			CDC16			POLH
			GTPBP2			SMIM4
			APPL2			NSUN5
			WDR33			TCF3
			ARL2BP			RP11-89K21.1
			ORC4			MISP
			FHDC1			RBM12B
			LRRC34			ASTN2
			MAP3K8			UMPS
			WDSUB1			NUDT2
			MAP3K1			RP11-1080G15.1
			LTBP3			ADCY3
			ANKDD1B			PNMA1
			KCTD16			BAG5
			LINC01376			DCLRE1C
			POLR2J3			SFXN2
			PLCG1			NIT1
			RP11-262H14.4			PCNT
			NUMA1			STIL
			MLF2			LETM2
			SMG1			ASB13
			N4BP1			ZNF680
			GNB4			CEP85
			SH2D4A			ANKS6
			C1ORF56			SPOCK3
			UBE2M			ZNF519
			TANK			PINLYP
			LGALS9			EPB41L4B
			GRB14			HAS3
			MIR646HG			SKA2
			FBN2			IRS1
			FAM110B			NEDD1
			MITD1			MAPKAPK5-AS1
			ZDHHC7			SLC25A4
			UBR5			LSM8
			TBC1D15			TMEM261
			RAB27A			HPRT1
			ANKRD18B			TRABD2A
			MYLK			NUP133
			MAP2K5			ARRDC3-AS1
			SYVN1			CETN3
			NAT14			B3GNTL1
			PKP2			RP11-768F21.1
			AATK			ANKUB1
			EMC2			CNTROB
			PPP1R21			PTPDC1
			CSNK1G3			LIN7B
			THRA			GSTO2
			EEF1A2			TRIM15
			SECISBP2L			CTD-2616J11.14
			ARHGAP12			PKP3
			KIF1A			LINC00467
			CDON			PYM1
			LYNX1			ZNF277
			FAM84B			AKAP1
			AJ239322.3			SPAG1
			ZC3H6			PPFIBP2
			ZDHHC17			ZNF431
			SDF2			BRD3
			KMT2C			PRADC1
			ATN1			EMP2
			IMP3			ENGASE
			COL16A1			ANO5
			COL28A1			HIST3H2A
			CWC27			NUP35
			PPP2CB			SLC9B2
			ZNF609			INO80E
			NABP1			LRP4
			MBNL3			FKTN
			PIAS3			AP1S2
			PPIP5K2			SMYD4
			CREBRF			IFRD2
			TRA2A			ZNF850
			ANKZF1			RNF165
			SEMA4D			C17ORF89
			RP11-161D15.1			FAM72C
			CTD-2331H12.8			HIST1H1B
			FREM2			TRIM24
			MIPEP			CCM2
			ATG2B			LRRC61
			IGSF8			KIF24
			PAIP1			FN3KRP
			GRIP1			MGST2
			NBAT1			WBSCR27
			SH3TC1			PBRM1
			PELI2			FGD1
			ANKRD27			PSMA1
			MIR4500HG			MPDU1
			XAF1			C19ORF48
			LINC00662			C2ORF69
			RSF1			PALM2
			TTC39B			SAMD1
			BIK			AFAP1L2
			TP53TG1			RP11-332H14.2
			TES			ANKRD20A2
			MFNG			YDJC
			DFNA5			GLA
			XRN1			PSMB9
			MIR4458HG			MKKS
			ZMYM2			SH2D6
			RP11-630C16.2			UBE2G2
			LCOR			CENPN
			BSPRY			GEN1
			REC8			IL17RE
			PARK2			STX10
			SLC2A1-AS1			RAB8A
			COMMD7			PEX10
			PLEKHM3			TAF6
			YLPM1			GPAA1
			RSAD1			TELO2
			MAPK12			ABCB10
			MFF			ZNF254
			PPP5C			FAM129A
			SENP5			RP11-111M22.3
			MICALCL			SCML1
			SYCP2			BAHCC1
			DISC1			ADCY1
			XDH			NOS1AP
			TSEN34			CHAMP1
			SYNPO2			CHCHD6
			SLC12A7			SRPK1
			PACRG			DCTN5
			RP11-514O12.4			NELFB
			ARFGEF2			IFT74
			CCDC114			ZNF681
			CEACAM19			LFNG
			ZMYND11			TRMT11
			NOD2			RP11-471M2.3
			RBBP7			CES2
			HSPA13			AXIN1
			SLC25A29			NUP93
			ZNF207			SMCO4
			SLC27A6			DENND1B
			HMBOX1			ARC
			GARNL3			PCBD2
			PTPN9			C14ORF159
			CHMP6			CCSAP
			RAP1GAP			RHEB
			M6PR			NT5DC3
			MYL9			DNAJA3
			OSER1			CHD1L
			RNPEPL1			HIST1H2AM
			ZFYVE28			C2ORF72
			TRIM29			HECW1
			EPB41L4B			AKAP7
			GRIN3B			LRRC37A3
			SMAD7			KIAA1211L
			CRADD			SPEF2
			COL4A3BP			PDSS1
			SRC			STRADB
			CCDC192			NGEF
			DNAJB14			MRE11A
			AFF3			PPP1R7
			FAM132A			RP11-307P5.1
			SYT8			CASC19
			RP11-18H7.1			AOAH
			C5AR1			BATF
			ZBTB1			CDC40
			BEX2			IDH2
			ACSF2			PHLPP2
			G6PC3			SYTL3
			CPNE3			BPNT1
			MFSD8			LINC01362
			ABCA12			RAD51
			DTX2			SCNN1B
			ARID4A			IMPA2
			ESRP2			AC009299.3
			SLC30A9			ESPL1
			PCAT1			DNAJC22
			PPWD1			RANBP6
			KIAA1456			HIST1H2AK
			RP11-382A20.3			THOC3
			SMAD5			NRM
			UBN2			RTN4IP1
			RP11-254I22.1			CASP6
			IKZF3			RP1-170O19.17
			RECQL5			TPGS2
			FBXW7			TNFSF9
			RNF213			COTL1
			CRTC1			SMPD2
			PIWIL4			ARL17B
			MYO1B			PRCC
			CTC-459F4.3			MUC12
			PTEN			GOT2
			EMB			C14ORF93
			BCAM			ALDH9A1
			DPY19L2			RHBDL3
			A1CF			HOXB7
			RABGAP1			RAD54L2
			PPP1R1C			KIF21A
			ZNF148			TERF1
			DHX15			STAG3
			MXD3			NTPCR
			MAPK13			METTL5
			C1QTNF3-AMACR			STPG1
			SLC18B1			GPATCH2
			SMIM5			RNPEP
			ITSN1			MUTYH
			TMEM67			MAGEF1
			LZTS3			KIAA0040
			CAPN13			PMPCB
			IL22RA1			HNRNPF
			C8ORF76			TNFRSF11A
			IRF7			TSEN15
			RARA			UBXN2A
			C1RL			FH
			EFHC1			PSPC1
			PLEKHG4			SCYL3
			LINS1			BCL2L14
			GNRH1			ZNF525
			SIRT2			ZNF852
			PSPC1			MNX1
			TMEM232			SMAGP
			DLG1			ZNF714
			MECP2			RAD1
			STAU2			GLUL
			AC093323.3			SPDYE3
			HKR1			BMP4
			EXOC2			GALM
			PRRG4			C1ORF106
			FAM179B			ARL16
			SEMA4C			TOR3A
			MOB4			LRRCC1
			YPEL2			GPD1L
			COL19A1			MDM1
			LRRC37B			BRD9
			NR2F2			CDHR3
			PRKAA1
			SOX12
			HYI
			MED31
			GATS
			SEPSECS
			CEP162
			WDR78
			GBAS
			ZDHHC20
			ARHGAP31
			PACS2
			TMEM87B
			SS18
			LINC00491
			RAPGEF3
			CYP27C1
			RHOT1
			NCK2
			RGL2
			MPPE1
			RP11-1114A5.4
			MLLT6
			FBXL20
			NFAT5
			USP25
			RDX
			RP11-35J10.5
			LAD1
			RNF13
			MAP1LC3A
			GOLGA6L4
			MCCC1
			AKT2
			CDHR3
			MLLT11
			SYNPO
			VPS41
			KDM6B
			AHCYL2
			VPS8
			KAZN
			ATG16L1
			CNDP2
			ULK3
			ING4
			FAM126B
			UXS1
			ATXN7L1
			RP11-180I4.2
			RP11-197K6.1
			KLC1
			IZUMO4
			LMBRD1
			UQCC1
			BMPR1B
			CA11
			OGFRL1
			UBE2O
			CAMSAP3
			C1S
			FLOT2
			ZNF250
			SLC7A7
			KIAA1958
			LAMA2
			CCDC92
			NPC1L1
			FLNC
			TMEM47
			PER2
			ILDR1
			PCGF5
			SPG11
			DGKB
			RP11-745L13.2
			CFAP69
			CAMTA2
			DENND4A
			NEO1
			RIPK2
			RP11-53O19.3
			CNOT7
			CARD14
			DAW1
			C16ORF72
			KANTR
			THBS3
			RP1-69D17.4
			ATRX
			SEC24B
			CARF
			RUBCN
			OSBPL2
			ING2
			ZNF516
			EFCAB1
			CDK18
			HOXB7
			ERCC8
			NFKBIB
			PVR
			PNMA2
			PDCD10
			IFT81
			EPB41L5
			HERPUD2
			NPIPA5
			ZMAT3
			IRF2BPL
			TSN
			TM2D2
			ZNF836
			GAK
			ZNF283
			SEPT8
			DHRS1
			PLCB3
			ERCC3
			SMPD1
			CLDN9
			SP1
			LRRC49
			RHBDF2
			SLC22A15
			ADCY6
			NUDT19
			HADHB
			HELZ2
			NPIPB5
			LASP1
			PIKFYVE
			COL4A4
			ELP4
			PHKA2
			TCN2
			TRAFD1
			STYK1
			SLC35F5
			CAMK4
			STK38
			MINPP1
			PML
			AHDC1
			SLC25A46
			SNX33
			SIRT1
			MCF2L
			PLEKHG3
			UFSP2
			SENP7
			DCAF5
			C17ORF75
			PADI1
			EHD2
			RP11-354K1.1
			FANK1
			AC114765.1
			ZNF345
			TFPT
			RP11-395G23.3
			P3H4
			CCDC183
			LINC01023
			VGLL3
[truncated: 835 more rows]
