# Supplementary material for: Transcriptomic Plasticity Is a Hallmark of Metastatic Pancreatic Cancer
Source: Cancer Res. 2025 Dec 11;86(7):1769–96. doi: 10.1158/0008-5472.CAN-25-1117 (PMC13044532; doi:10.1158/0008-5472.CAN-25-1117)
Supplement: Table S4 — Gene set enrichment analysis (GSEA) scores for archetype cluster gene programs that were significantly enriched at FDR < 0.05 [file can-25-1117_table_s4_suppst4.xlsx]

## Sheet: 4.ArchetypesGSEAsig
Supplementary Table 4 | GSEA scores of significantly enriched (FDR < 0.05) archetype cluster genes.
Archetype_cluster	Term	ES	NES	p_value	FDR	Geneset_size	Matched_size	Genes	Ledge_genes	Database
0	Proteoglycans in cancer	0.850465	1.74079	0	0.00435978	205	8	TIMP3;ITGA5;PLCG2;FLNB;RRAS2;TLR4;ITPR3;TIAM1	TIMP3;ITGA5;PLCG2;FLNB	KEGG_2021_Human
0	Human cytomegalovirus infection	-0.661184	-1.61817	0.025974	0.0189786	225	5	RAC2;ITPR3;GNA12;PTGER1;PTGER4	RAC2;ITPR3;GNA12;PTGER1;PTGER4	KEGG_2021_Human
0	MP7 Stress (in vitro)	0.705043	1.51057	0.0115063	0.0221852	50	11	GARS;SARS;CEBPG;YARS;SLC3A2;CARS;PHGDH;TRIB3;ASNS;PSAT1;STC2	GARS;SARS;CEBPG;YARS;SLC3A2;CARS;PHGDH;TRIB3;ASNS	Cancer_Metaprograms
0	MicroRNAs in cancer	0.882262	1.6519	0.00473373	0.0245237	310	5	TIMP3;ITGA5;PLCG2;SPRY2;GLS	TIMP3;ITGA5;PLCG2	KEGG_2021_Human
0	Mesenchymal_NatGen	0.814668	1.55972	0.00565611	0.0270197	200	6	TIMP3;ITGA5;TMEM158;FBN1;CYR61;CRISPLD2	TIMP3;ITGA5	PDAC_Subtypes_NG
0	Classical-like_NatGen	0.828776	1.58204	0.00697674	0.0399892	200	6	DHRS9;ACSS2;FSIP2;LPIN1;FER1L6;KCNK1	DHRS9;ACSS2;FSIP2;LPIN1	PDAC_Subtypes_NG
1	MP22 Secreted I	0.84	1.66723	0.0021575	0.0101351	50	8	TNFAIP3;AREG;CXCL1;CCL20;CXCL8;ICAM1;GEM;LUCAT1	TNFAIP3;AREG;CXCL1;CCL20;CXCL8	Cancer_Metaprograms
1	TNF-NFkB signaling_NatGen	0.689627	1.62581	0.00100908	0.0104587	200	27	SERPINE1;TNFAIP3;NFKBIA;ADAM19;CXCL1;GRB10;CXCL8;IRAK2;RND3;ADAMTS6;MYO10;PTPRE;ICAM1;ECE1;NAV1;ZBTB46;BMP1;RELB;TGFBI;KLF12;MAP1B;DUSP10;MFGE8;KLHL5;NFATC2;ARHGAP31;ZNF365	SERPINE1;TNFAIP3;NFKBIA;ADAM19;CXCL1;GRB10;CXCL8;IRAK2;RND3;ADAMTS6;MYO10	PDAC_Subtypes_NG
1	Proteoglycans in cancer	0.744267	1.67562	0	0.0207441	205	17	COL1A2;ITPR1;ITGA5;FN1;ITPR2;TIMP3;FGFR1;COL1A1;CTSL;TGFB1;GPC1;CAMK2A;TLR2;TWIST1;HGF;SDC2;FZD3	COL1A2;ITPR1;ITGA5;FN1;ITPR2;TIMP3;FGFR1;COL1A1	KEGG_2021_Human
1	IL-17 signaling pathway	0.911183	1.73652	0.00114286	0.0207441	94	6	TNFAIP3;NFKBIA;CXCL1;CCL20;CXCL8;IL1B	TNFAIP3;NFKBIA;CXCL1;CCL20;CXCL8	KEGG_2021_Human
1	Chemokine signaling pathway	0.865308	1.70292	0.00225225	0.0243744	192	7	NFKBIA;CXCL1;CCL20;CXCL8;CXCR4;JAK3;PIK3CG	NFKBIA;CXCL1;CCL20;CXCL8	KEGG_2021_Human
1	Signaling by the B Cell Receptor (BCR) Homo sapiens R-HSA-983705	0.812509	1.72717	0	0.0244308	233	11	NFKBIA;ITPR1;PDGFRB;CBLB;NRG3;ITPR2;FGFR1;EREG;FYN;PSME4;FGF1	NFKBIA;ITPR1;PDGFRB;CBLB;NRG3;ITPR2;FGFR1	Reactome_2016
1	Mesenchymal	0.603193	1.39098	0.0262097	0.0262097	143	22	COL1A2;FN1;ADAM19;ADAMTS6;TIMP3;COL6A3;COL1A1;COL9A3;COL5A1;COL6A2;PCOLCE;COL18A1;TIMP4;ADAMTS12;COL5A2;COL4A6;COL5A3;COL4A5;ADAM17;MMP19;ADAMTS14;COL4A1	COL1A2;FN1;ADAM19;ADAMTS6;TIMP3;COL6A3;COL1A1;COL9A3;COL5A1;COL6A2;PCOLCE;COL18A1	Epi_Mes
1	Cellular senescence	0.823853	1.67688	0.0021575	0.0273131	156	8	SERPINE1;ITPR1;CXCL8;ITPR2;IL1A;TGFB1;HIPK2;NFATC2	SERPINE1;ITPR1;CXCL8;ITPR2;IL1A	KEGG_2021_Human
1	Chagas disease	0.810784	1.61596	0.00548246	0.0351354	102	8	SERPINE1;NFKBIA;CXCL8;CFLAR;IL1B;TGFB1;TLR2;GNA15	SERPINE1;NFKBIA;CXCL8;CFLAR	KEGG_2021_Human
1	Epithelial cell signaling in Helicobacter pylori infection	0.884637	1.62551	0	0.0345242	70	5	NFKBIA;CXCL1;CXCL8;ADAM17;JAM3	NFKBIA;CXCL1;CXCL8	KEGG_2021_Human
1	SASP	0.733092	1.67623	0.00100402	0.00100402	129	20	SERPINE1;IGFBP2;TNFAIP3;AREG;FN1;CCL20;LAMB1;SAT1;IL1A;COL1A1;COL5A1;CTSB;ICAM1;NINJ1;IL1B;EREG;CSF1;HGF;ACVRL1;COL4A1	SERPINE1;IGFBP2;TNFAIP3;AREG;FN1;CCL20;LAMB1;SAT1;IL1A;COL1A1;COL5A1;CTSB;ICAM1	Senescence
1	Yersinia infection	0.817152	1.62723	0	0.0388953	137	8	NFKBIA;ITGA5;FN1;CXCL8;LAT;IL1B;NFATC2;ITGA4	NFKBIA;ITGA5;FN1;CXCL8	KEGG_2021_Human
1	Regulation of toll-like receptor signaling pathway WP1449	0.824051	1.65875	0.00325733	0.0403384	139	8	TNFAIP3;NFKBIA;CXCL8;IRAK2;IL1B;TLR2;TREM1;PIK3CG	TNFAIP3;NFKBIA;CXCL8;IRAK2	WikiPathways_2019_Human
1	Parathyroid hormone synthesis, secretion and action	0.827015	1.60065	0.00566251	0.0411425	106	6	ITPR1;ITPR2;FGFR1;PTHLH;NR4A2;RUNX2	ITPR1;ITPR2;FGFR1;PTHLH;NR4A2	KEGG_2021_Human
1	NOD-like receptor signaling pathway	0.748468	1.5904	0.00829016	0.0452222	181	11	TNFAIP3;NFKBIA;ITPR1;CXCL1;CXCL8;ITPR2;CTSB;IL1B;RIPK2;AIM2;PANX1	TNFAIP3;NFKBIA;ITPR1;CXCL1;CXCL8;ITPR2	KEGG_2021_Human
1	ECM-receptor interaction	0.706972	1.58189	0.00202429	0.0479001	88	17	COL1A2;ITGA5;FN1;LAMB1;ITGA1;ITGA10;COL6A3;COL1A1;COL9A3;LAMA4;COL6A2;ITGA11;THBS2;COL4A6;COL4A5;ITGA4;COL4A1	COL1A2;ITGA5;FN1;LAMB1;ITGA1;ITGA10;COL6A3;COL1A1;COL9A3;LAMA4;COL6A2;ITGA11	KEGG_2021_Human
1	Regulation of actin cytoskeleton	0.759629	1.64478	0.00312175	0.031946	218	12	ITGA5;FN1;PDGFRB;ITGA1;ITGA10;FGFR1;ITGA11;CXCR4;MYL9;ITGA4;FGF1;F2R	ITGA5;FN1;PDGFRB;ITGA1;ITGA10;FGFR1	KEGG_2021_Human
2	Regulation of cholesterol biosynthesis by SREBP (SREBF) Homo sapiens R-HSA-1655829	0.791158	1.55704	0.00314465	0.0496375	55	12	HMGCS1;SQLE;FDPS;FDFT1;MVD;SCD;FASN;INSIG1;ELOVL6;DHCR7;MVK;TM7SF2	HMGCS1;SQLE;FDPS;FDFT1;MVD;SCD;FASN;INSIG1	Reactome_2016
2	MP27 Oligo Progenitor	0.865587	1.50552	0.0130952	0.0493006	50	5	FDFT1;ACAT2;DHCR7;TNFRSF21;HES6	FDFT1;ACAT2	Cancer_Metaprograms
2	Mevalonate pathway WP3963	0.945452	1.61092	0	0.00746912	7	5	HMGCS1;FDPS;ACAT2;MVD;MVK	HMGCS1;FDPS;ACAT2;MVD	WikiPathways_2019_Human
2	steroid metabolic process (GO:0008202)	0.922357	1.68988	0	0.00174258	104	7	AKR1C2;FDFT1;AKR1C1;AKR1C3;CYP3A5;DHCR24;LGMN	AKR1C2;FDFT1;AKR1C1;AKR1C3;CYP3A5	GO_Biological_Process_2021
2	cholesterol metabolic process (GO:0008203)	0.86141	1.70105	0	0.00209109	77	12	HMGCS1;SQLE;FDPS;FDFT1;ACAT2;MVD;INSIG1;G6PD;DHCR7;MVK;DHCR24;TM7SF2	HMGCS1;SQLE;FDPS;FDFT1;ACAT2;MVD	GO_Biological_Process_2021
2	Sterol Regulatory Element-Binding Proteins (SREBP) signalling WP1982	0.857143	1.60547	0.00218103	0.00612851	69	8	HMGCS1;SQLE;FDPS;FDFT1;MVD;SCD;FASN;INSIG1	HMGCS1;SQLE;FDPS;FDFT1;MVD;SCD;FASN;INSIG1	WikiPathways_2019_Human
2	cholesterol biosynthetic process (GO:0006695)	0.86141	1.687	0.00104058	0.00130693	35	12	HMGCS1;SQLE;FDPS;FDFT1;ACAT2;MVD;INSIG1;G6PD;DHCR7;MVK;DHCR24;TM7SF2	HMGCS1;SQLE;FDPS;FDFT1;ACAT2;MVD	GO_Biological_Process_2021
2	Metapathway biotransformation Phase I and II WP702	0.857217	1.58086	0.00339367	0.00890549	183	7	AKR1C2;AKR1C1;AKR1C3;CYP3A5;GPX2;AKR1B10;GSR	AKR1C2;AKR1C1;AKR1C3;CYP3A5	WikiPathways_2019_Human
2	Terpenoid backbone biosynthesis	0.945452	1.62458	0	0.00973015	22	5	HMGCS1;FDPS;ACAT2;MVD;MVK	HMGCS1;FDPS;ACAT2;MVD	KEGG_2021_Human
2	secondary alcohol biosynthetic process (GO:1902653)	0.86141	1.6703	0	0.00167287	34	12	HMGCS1;SQLE;FDPS;FDFT1;ACAT2;MVD;INSIG1;G6PD;DHCR7;MVK;DHCR24;TM7SF2	HMGCS1;SQLE;FDPS;FDFT1;ACAT2;MVD	GO_Biological_Process_2021
2	regulation of primary metabolic process (GO:0080090)	0.806787	1.6115	0.00104275	0.0156832	130	13	HMGCS1;SQLE;FDPS;FDFT1;MVD;SCD;NQO1;FASN;ELOVL6;DHCR7;PSMA1;MVK;TM7SF2	HMGCS1;SQLE;FDPS;FDFT1;MVD;SCD;NQO1;FASN	GO_Biological_Process_2021
2	regulation of lipid metabolic process (GO:0019216)	0.814619	1.57887	0.00524659	0.0327106	92	11	HMGCS1;SQLE;FDPS;FDFT1;MVD;SCD;FASN;ELOVL6;DHCR7;MVK;TM7SF2	HMGCS1;SQLE;FDPS;FDFT1;MVD;SCD;FASN	GO_Biological_Process_2021
2	Activation of gene expression by SREBF (SREBP) Homo sapiens R-HSA-2426168	0.814619	1.58572	0.00208333	0.0366214	42	11	HMGCS1;SQLE;FDPS;FDFT1;MVD;SCD;FASN;ELOVL6;DHCR7;MVK;TM7SF2	HMGCS1;SQLE;FDPS;FDFT1;MVD;SCD;FASN	Reactome_2016
2	Metabolism of lipids and lipoproteins Homo sapiens R-HSA-556833	0.755713	1.59001	0	0.0480932	659	30	HMGCS1;SQLE;FDPS;AKR1C2;FDFT1;AKR1C1;MVD;AKR1C3;TXNRD1;ABCC3;FADS2;PTGR1;SCD;FASN;ABCC1;INSIG1;PTGIS;GPX2;ELOVL6;ME1;DHCR7;SLC25A1;MVK;DHCR24;IDH1;TNFRSF21;TM7SF2;ALDH3A2;PIK3C2B;SLC44A3	HMGCS1;SQLE;FDPS;AKR1C2;FDFT1;AKR1C1;MVD;AKR1C3;TXNRD1;ABCC3;FADS2;PTGR1;SCD;FASN;ABCC1;INSIG1	Reactome_2016
2	Cholesterol Homeostasis	0.845877	1.69475	0	0.00112227	74	15	HMGCS1;SQLE;FDPS;ACSS2;FDFT1;ACAT2;MVD;FADS2;SCD;FASN;DHCR7;MVK;TM7SF2;TMEM97;LGMN	HMGCS1;SQLE;FDPS;ACSS2;FDFT1;ACAT2;MVD;FADS2;SCD;FASN	MSigDB_Hallmark_2020
2	sterol biosynthetic process (GO:0016126)	0.86141	1.69915	0	0.00104555	38	12	HMGCS1;SQLE;FDPS;FDFT1;ACAT2;MVD;INSIG1;G6PD;DHCR7;MVK;DHCR24;TM7SF2	HMGCS1;SQLE;FDPS;FDFT1;ACAT2;MVD	GO_Biological_Process_2021
2	Cholesterol Biosynthesis Pathway WP197	0.934421	1.70508	0	0	15	7	HMGCS1;SQLE;FDPS;FDFT1;MVD;DHCR7;MVK	HMGCS1;SQLE;FDPS;FDFT1;MVD	WikiPathways_2019_Human
2	oxidoreductase activity, acting on paired donors, with incorporation or reduction of molecular oxygen, NAD(P)H as one donor, and incorporation of one atom of oxygen (GO:0016709)	0.943363	1.6345	0	0.0206223	36	5	SQLE;AKR1C2;AKR1C1;AKR1C3;NOS3	SQLE;AKR1C2;AKR1C1;AKR1C3	GO_Molecular_Function_2021
2	Cholesterol biosynthesis Homo sapiens R-HSA-191273	0.907469	1.71403	0	0.00132367	23	9	HMGCS1;SQLE;FDPS;FDFT1;MVD;DHCR7;MVK;DHCR24;TM7SF2	HMGCS1;SQLE;FDPS;FDFT1;MVD	Reactome_2016
3	Squamoid_NatGen	0.578536	1.43212	0	0.0461892	200	89	LINGO1;KRT19;SLC16A3;LAMB3;KRT7;ANGPTL4;TIMP2;KRT17;FXYD3;EPS8L1;PLEC;ENO2;FUT11;MROH6;MSLN;TP53I3;MOGAT1;CIB1;LINC01322;LAMA5;NBEAL2;MKNK2;APOL1;EPHA2;ARRDC2;EPS8L2;PRSS8;MGMT;AMN;ITGB4;PLXNB2;TNFAIP2;TFCP2L1;KCP;NAPRT;TJP2;ITGA3;DEFB1;PDE4C;PPL;FSTL3;FAM83A;RAPGEFL1;UBALD2;SLC22A3;KIFC2;RHPN1;RASSF7;INF2;PDXK;KCNN4;DUS1L;SCEL;B3GALT5;LIF;DNAJB13;RFNG;SYTL1;LENG8;ALDH3B1;PLEKHH3;RGL3;PIEZO1;CPSF…	LINGO1;KRT19;SLC16A3;LAMB3;KRT7;ANGPTL4;TIMP2;KRT17;FXYD3;EPS8L1;PLEC;ENO2;FUT11;MROH6;MSLN;TP53I3;MOGAT1;CIB1;LINC01322;LAMA5;NBEAL2;MKNK2;APOL1;EPHA2;ARRDC2;EPS8L2;PRSS8;MGMT;AMN;ITGB4;PLXNB2;TNFAIP2;TFCP2L1;KCP;NAPRT;TJP2;ITGA3;DEFB1;PDE4C;PPL;FSTL3;FAM83A;RAPGEFL1;UBALD2	PDAC_Subtypes_NG
3	MP19 Epithelial Senescence	0.700469	1.53298	0.00927835	0.0337547	50	15	KRT7;KRT17;CLDN4;WFDC2;GPRC5A;TACSTD2;PRSS22;C15ORF48;IL1RN;MUC4;PDZK1IP1;MAL2;SULT2B1;LY6D;DSC2	KRT7;KRT17;CLDN4;WFDC2;GPRC5A;TACSTD2;PRSS22;C15ORF48;IL1RN;MUC4;PDZK1IP1;MAL2	Cancer_Metaprograms
3	MP35 Hemato-related-I	0.76919	1.50816	0.027027	0.044253	50	7	BST2;MGST1;KLF6;CD74;ITM2C;MBOAT7;TNFSF13B	BST2;MGST1;KLF6;CD74;ITM2C	Cancer_Metaprograms
3	Capillary UBERON0001982	0.823976	1.51043	0.0293399	0.0460358	13	5	PODXL;CD81;THBD;EPAS1;NOSTRIN	PODXL;CD81	Azimuth_Cell_Types_2021
3	MP6 Hypoxia	0.922263	1.97209	0	0	50	13	MT1X;HK2;NDRG1;VEGFA;SLC2A1;AKAP12;SLC16A3;ANGPTL4;ERO1A;P4HA1;ENO2;PFKFB3;PFKP	MT1X;HK2;NDRG1;VEGFA;SLC2A1;AKAP12;SLC16A3;ANGPTL4;ERO1A;P4HA1;ENO2;PFKFB3	Cancer_Metaprograms
3	pancreas_development	0.757495	1.74405	0	0	81	25	KRT19;KRT18;SLC16A3;KRT7;VCAN;EPCAM;WFDC2;NAV2;FSTL1;MGST1;CD24;OCIAD2;CDKN1A;SOX4;ZFP36L1;SPINT2;SPINK1;TGIF1;F11R;BCAM;MAPK13;DDAH2;RAB25;FAM183A;CPM	KRT19;KRT18;SLC16A3;KRT7;VCAN;EPCAM;WFDC2;NAV2;FSTL1;MGST1;CD24;OCIAD2;CDKN1A;SOX4	Pancreas_Development
3	MP39 Metal-response	0.794601	1.75717	0	0.0026446	50	17	LOX;MT1X;MT1E;MMP7;CEBPB;MT1M;VCAN;TGFBI;ID1;C10ORF10;SOX4;EDN1;FSTL3;NOL3;CKB;C1S;C5ORF46	LOX;MT1X;MT1E;MMP7;CEBPB;MT1M;VCAN;TGFBI;ID1;C10ORF10;SOX4	Cancer_Metaprograms
3	MP14 EMT-III	0.805837	1.84461	0	0.00052892	50	24	IFI27;KRT19;KRT18;KRT8;KRT7;MYL12A;MMP7;FXYD3;C19ORF33;CLDN4;S100A14;EZR;CD24;KLF6;CRIP1;FLNA;ANXA2;RAB11FIP1;IL32;ISG15;CRIP2;MYADM;ANXA3;CKB	IFI27;KRT19;KRT18;KRT8;KRT7;MYL12A;MMP7;FXYD3;C19ORF33;CLDN4;S100A14;EZR;CD24;KLF6;CRIP1;FLNA;ANXA2;RAB11FIP1;IL32;ISG15;CRIP2;MYADM	Cancer_Metaprograms
3	Epithelial	0.581649	1.35685	0.019	0.0295443	82	32	ACTB;CDH1;CLDN4;PATJ;CLDN10;JUP;PKP4;PARD6B;CLDN1;CGN;CLDN3;CTNNA1;PARD3;TJP2;TJP3;DSG2;OCLN;CLDN12;CLDN23;PKP3;SCRIB;GJC1;DSC2;GJB3;PKP2;DLG1;CLDN9;MPP5;GJB1;DSG3;PRKCI;PTPRF	ACTB;CDH1;CLDN4;PATJ;CLDN10;JUP;PKP4;PARD6B;CLDN1;CGN;CLDN3;CTNNA1;PARD3;TJP2;TJP3	Epi_Mes
3	MP12 EMT-I	0.749236	1.60373	0.00212993	0.0185122	50	12	IGFBP7;TGFBI;NNMT;LUM;CTGF;FSTL1;TPM1;COL1A1;MMP2;MYL9;C1S;CTSK	IGFBP7;TGFBI;NNMT;LUM;CTGF;FSTL1;TPM1	Cancer_Metaprograms
3	MP17 Interferon/MHC-II (I)	0.698282	1.5995	0	0.0177482	50	24	IFI27;HLA-A;HLA-B;HLA-C;BST2;IFI6;TNFSF10;CD74;HLA-F;ISG15;RARRES3;IFI44L;HLA-E;IFI44;ISG20;TAP1;STAT1;C1S;PLSCR1;PARP9;MX1;LAP3;PARP14;TYMP	IFI27;HLA-A;HLA-B;HLA-C;BST2;IFI6;TNFSF10;CD74;HLA-F;ISG15;RARRES3;IFI44L;HLA-E;IFI44	Cancer_Metaprograms
3	Mesenchymal	0.617144	1.43958	0.00902708	0.016024	143	29	ADAMTS9;ACTB;COL5A1;TIMP2;MMP7;MYH14;COL8A1;ADAM28;COL22A1;IMMP2L;ADAM9;DIAPH1;MMP14;COL1A1;ADAMTS7;ADAM32;MMP2;COL4A3;COL18A1;MMP23B;MMP15;ADAM23;COL16A1;COL28A1;COL4A3BP;COL19A1;COL4A4;ADAM12;COL9A2	ADAMTS9;ACTB;COL5A1;TIMP2;MMP7;MYH14;COL8A1;ADAM28;COL22A1;IMMP2L	Epi_Mes
3	Epithelial Mesenchymal Transition	0.694807	1.66607	0	0.0115123	200	49	LOX;SERPINE1;ITGA2;VEGFA;SPOCK1;LAMC2;COL5A1;PLAUR;VCAN;TGFBI;ENO2;NNMT;TGM2;ITGB1;PMEPA1;SDC4;LUM;FSTL1;THBS1;FLNA;RHOB;LAMA3;IL32;TPM1;CXCL1;CDH2;FOXC2;BMP1;ITGAV;FSTL3;SDC1;MMP14;CAP2;COL1A1;FGF2;CXCL8;MMP2;MEST;WIPF1;FBN2;MYLK;COL16A1;MYL9;LAMA2;PVR;ADAM12;MXRA5;IL15;FUCA1	LOX;SERPINE1;ITGA2;VEGFA;SPOCK1;LAMC2;COL5A1;PLAUR;VCAN;TGFBI;ENO2;NNMT;TGM2;ITGB1;PMEPA1;SDC4;LUM;FSTL1;THBS1;FLNA;RHOB;LAMA3;IL32;TPM1;CXCL1;CDH2;FOXC2;BMP1;ITGAV	MSigDB_Hallmark_2020
3	MP16 MES (glioma)	0.742173	1.64639	0.00101937	0.0098228	50	16	IGFBP7;AKAP12;WWTR1;CREB5;IL1RAP;IGF2BP2;ELL2;SAMD4A;FRMD5;NRP2;ANXA2;NAMPT;ACTN1;MIR4435-2HG;F3;LYST	IGFBP7;AKAP12;WWTR1;CREB5;IL1RAP;IGF2BP2;ELL2;SAMD4A;FRMD5;NRP2;ANXA2;NAMPT;ACTN1;MIR4435-2HG;F3	Cancer_Metaprograms
3	MP18 Interferon/MHC-II (II)	0.784535	1.65812	0	0.00969687	50	12	MT1X;LGALS3BP;MMP7;NNMT;WFDC2;C10ORF10;IFI6;CD74;ISG15;UCHL1;DHRS3;C1S	MT1X;LGALS3BP;MMP7;NNMT;WFDC2;C10ORF10;IFI6;CD74;ISG15	Cancer_Metaprograms
3	Unfolded Protein Response	0.80674	1.66225	0.00107181	0.00800853	113	10	VEGFA;ERO1A;CEBPB;STC2;CNOT2;IMP3;NABP1;PAIP1;EXOC2;SEC11A	VEGFA;ERO1A;CEBPB	MSigDB_Hallmark_2020
3	Androgen Response	0.715706	1.65337	0	0.0067572	100	28	KRT19;NDRG1;AKAP12;KRT8;MYL12A;STK39;MAF;PTK2B;INPP4B;ELL2;PMEPA1;SLC26A2;HPGD;ABCC4;HERC3;ELK4;ITGAV;ACTN1;ABHD2;PIAS1;TNFAIP8;CCND3;B4GALT1;MAP7;PLPP1;BMPR1B;HOMER2;AKT1	KRT19;NDRG1;AKAP12;KRT8;MYL12A;STK39;MAF;PTK2B;INPP4B;ELL2;PMEPA1;SLC26A2;HPGD;ABCC4;HERC3;ELK4;ITGAV;ACTN1;ABHD2;PIAS1;TNFAIP8	MSigDB_Hallmark_2020
3	classical	0.789718	1.58484	0.0021645	0.00636499	17	9	SLC2A1;KRT7;KRT17;CST6;FAM83A;SCEL;LY6D;LEMD1;KRT15	SLC2A1;KRT7;KRT17;CST6	PDAC_Subtypes_NG
3	Ductal CL0002079	0.899894	1.69217	0.00115607	0.00354122	10	6	KRT19;IGFBP7;KRT7;MMP7;SERPINA1;ANXA4	KRT19;IGFBP7;KRT7;MMP7;SERPINA1;ANXA4	Azimuth_Cell_Types_2021
3	Classical-like_NatGen	0.592251	1.4437	0	0.047037	200	64	SHROOM3;ARHGEF38;STK39;ONECUT2;MYO7B;SYTL2;CCSER1;BCAS1;UGCG;CLINT1;SLC22A23;CHPT1;HNF4G;MGAT5;DUOX2;NPNT;MTUS1;NCOA2;HPGD;TOX3;SULT1E1;SH3RF1;ZSWIM6;USP53;SLC40A1;HECTD1;RASEF;REPS2;HSD17B11;PRSS12;GULP1;ITGA1;ABHD2;SLC3A1;WDR72;RASSF6;FGD4;PRKG1;XKR9;MITF;RHOBTB1;OCLN;TRIM2;SPINK1;LYPD6B;SH3BGRL2;SCIN;RNF128;B4GALT4;MUC3A;SLC41A2;BLNK;STXBP6;MAP7;PLD1;COBLL1;CYP2C9;ADAM23;UNC5CL;PELI2;A1CF;PDCD…	SHROOM3;ARHGEF38;STK39;ONECUT2;MYO7B;SYTL2;CCSER1;BCAS1;UGCG;CLINT1;SLC22A23;CHPT1;HNF4G;MGAT5;DUOX2;NPNT;MTUS1;NCOA2;HPGD;TOX3;SULT1E1;SH3RF1;ZSWIM6;USP53;SLC40A1;HECTD1;RASEF;REPS2;HSD17B11;PRSS12;GULP1;ITGA1;ABHD2;SLC3A1;WDR72;RASSF6;FGD4;PRKG1;XKR9;MITF;RHOBTB1;OCLN;TRIM2;SPINK1;LYPD6B;SH3BGRL2;SCIN;RNF128;B4GALT4;MUC3A	PDAC_Subtypes_NG
3	Basal CL0000646	0.849123	1.68266	0	0.00236081	14	8	ITGA2;KRT19;LAMB3;KRT17;PERP;TNS1;CLDN1;KRT15	ITGA2;KRT19;LAMB3;KRT17;PERP;TNS1	Azimuth_Cell_Types_2021
3	MP40 Unassigned-I	0.756313	1.75104	0	0.00211568	50	27	MT1X;SLC2A1;SLC16A3;LAMC2;TIMP2;MMP7;KRT17;PLAUR;EPS8L1;CEACAM1;CST6;KLK6;SDCBP2;KLK10;APOL1;RAB11FIP1;IL32;C15ORF48;ISG15;IL1RN;KLK11;F3;KLK7;ISG20;CLDN23;KLF2;SMIM5	MT1X;SLC2A1;SLC16A3;LAMC2;TIMP2;MMP7;KRT17;PLAUR;EPS8L1;CEACAM1;CST6;KLK6;SDCBP2;KLK10;APOL1;RAB11FIP1;IL32;C15ORF48;ISG15;IL1RN	Cancer_Metaprograms
3	MP13 EMT-II	0.753625	1.76587	0	0.00211568	50	31	SERPINE1;IGFBP7;LAMC2;LAMB3;KRT7;MMP7;KRT17;PLAUR;DCBLD2;TGFBI;TGM2;CST6;ITGB1;PMEPA1;ITGB6;THBS1;FLNA;CDKN1A;LAMA3;IL32;C15ORF48;TPM1;PDLIM7;CDA;ITGAV;ITGA3;ANXA3;FSTL3;F3;PLAU;RHOD	SERPINE1;IGFBP7;LAMC2;LAMB3;KRT7;MMP7;KRT17;PLAUR;DCBLD2;TGFBI;TGM2;CST6;ITGB1;PMEPA1;ITGB6;THBS1;FLNA;CDKN1A;LAMA3;IL32;C15ORF48;TPM1;PDLIM7;CDA;ITGAV;ITGA3;ANXA3;FSTL3;F3	Cancer_Metaprograms
3	Adhesive_NatGen	0.68479	1.66134	0	0.00185789	200	67	HK2;FA2H;SLC2A1;MICAL2;TMPRSS4;LAMB3;CDH1;ABTB2;MYO5B;BAIAP2L1;ACTN4;MYO1E;RHPN2;PLAUR;SPAG9;CDHR2;CEACAM1;SLC20A1;ITGB1;FAM155A;EZR;CAST;GPRC5A;KLK10;HBEGF;ST14;UBE2H;PACSIN2;EPHA2;BCL2L1;NRP2;ANXA2;TNFRSF10B;RAB11FIP1;ANXA11;ITPKC;IL1RN;MPRIP;NAMPT;MYADM;RASEF;B4GALNT3;ABHD2;F3;LITAF;DIAPH1;PNPLA8;VPS37B;GPCPD1;SERPINB5;MXD1;KLK7;PPP1CB;CHKA;BLNK;MET;MPZL3;SGMS2;RHOD;MUC16;BAIAP2;TES;PER2;PADI1…	HK2;FA2H;SLC2A1;MICAL2;TMPRSS4;LAMB3;CDH1;ABTB2;MYO5B;BAIAP2L1;ACTN4;MYO1E;RHPN2;PLAUR;SPAG9;CDHR2;CEACAM1;SLC20A1;ITGB1;FAM155A;EZR;CAST;GPRC5A;KLK10;HBEGF;ST14;UBE2H;PACSIN2;EPHA2;BCL2L1;NRP2;ANXA2;TNFRSF10B;RAB11FIP1;ANXA11;ITPKC;IL1RN;MPRIP;NAMPT;MYADM	PDAC_Subtypes_NG
3	Mesenchymal_NatGen	0.747649	1.68119	0	0.00154824	200	20	IGFBP7;COL5A1;CD81;MXRA8;TGFBI;NNMT;LUM;CTGF;FSTL1;FLNA;SPON2;DKK3;COL1A1;AEBP1;MMP2;COL18A1;COL16A1;MYL9;C1S;LAMA2	IGFBP7;COL5A1;CD81;MXRA8;TGFBI;NNMT;LUM;CTGF;FSTL1;FLNA;SPON2	PDAC_Subtypes_NG
3	Pancreas ductal	0.899894	1.67832	0.00116822	0.00116822	10	6	KRT19;IGFBP7;KRT7;MMP7;SERPINA1;ANXA4	KRT19;IGFBP7;KRT7;MMP7;SERPINA1;ANXA4	Azimuth_Pancreas_Cells
3	Basaloid_NatGen	0.746813	1.76904	0	0.00103216	200	38	IFI27;LY6E;MT1E;LGALS3BP;PPDPF;KRT8;CD81;KRT17;PERP;HLA-C;TMBIM6;NNMT;CST6;CTGF;FSTL1;CRIP1;VAMP8;THBS1;TACSTD2;IFI6;IL32;ISG15;SLC39A4;DKK3;RARRES3;CDA;FSTL3;SDC1;ATP6V1F;CHPF;MMP2;NFE2L1;FBXO2;VAT1;IGF2;MLLT11;FAM83H;TNNC2	IFI27;LY6E;MT1E;LGALS3BP;PPDPF;KRT8;CD81;KRT17;PERP;HLA-C;TMBIM6;NNMT;CST6;CTGF;FSTL1;CRIP1;VAMP8;THBS1;TACSTD2;IFI6;IL32;ISG15;SLC39A4;DKK3;RARRES3;CDA	PDAC_Subtypes_NG
3	Hypoxia	0.722191	1.74923	0	0.00100107	200	63	LOX;SERPINE1;HK2;NDRG1;MT1E;VEGFA;SLC2A1;AKAP12;COL5A1;ZFP36;ANGPTL4;ERO1A;FOXO3;RBPJ;PLAUR;TGFBI;P4HA1;ENO2;NR3C1;ETS1;TGM2;IRS2;PFKFB3;SDC4;KLF6;KDM3A;CDKN1C;KLF7;ANXA2;CDKN1A;EGFR;EFNA1;NEDD4L;ZNF292;F3;RORA;PIM1;PFKP;AMPD3;ISG20;SULT2B1;GPC4;KLHL24;CCNG2;PDGFB;SCARB1;DTNA;ACKR3;PPP1R15A;GYS1;STC2;PPP1R3C;FOSL2;MAP3K1;ANKZF1;TES;GAA;SLC37A4;IDS;GALK1;B4GALNT2;VLDLR;NAGK	LOX;SERPINE1;HK2;NDRG1;MT1E;VEGFA;SLC2A1;AKAP12;COL5A1;ZFP36;ANGPTL4;ERO1A;FOXO3;RBPJ;PLAUR;TGFBI;P4HA1;ENO2;NR3C1;ETS1;TGM2;IRS2;PFKFB3;SDC4;KLF6;KDM3A;CDKN1C;KLF7;ANXA2;CDKN1A;EGFR;EFNA1;NEDD4L	MSigDB_Hallmark_2020
3	Ribosomal_NatGen	0.852431	1.70877	0	0.000688107	200	8	IFI27;MT1E;ACTB;PPDPF;STEAP1B;PYCARD;NBEAL1;PTGES	IFI27;MT1E;ACTB;PPDPF;STEAP1B;PYCARD	PDAC_Subtypes_NG
3	TNF-NFkB signaling_NatGen	0.70236	1.74778	0	0.00051608	200	115	PODXL;SERPINE1;ITGA2;CDK14;ADAMTS9;BICC1;AKAP12;RBMS1;MICAL2;FNDC3B;GRB10;LAMC2;LAMB3;CDH1;ABTB2;SEMA3C;MMP7;TANC2;MYO5B;MACC1;FRMD6;SEMA7A;PPARD;MYO1E;DCBLD2;CASC15;TGFBI;IL18;FGD6;TRIO;BCAR3;CREB5;MAP4K4;INPP4B;ETS1;SAMD4A;NAV2;PALLD;HDAC9;ITGB1;DIP2B;RTN4;PMEPA1;ITGB6;MAP3K9;ITGB8;FRMD5;KLF6;SVIL;HIVEP2;THBS1;KLF7;COL22A1;JUP;SOX4;TMCC1;IL32;PICALM;TPM1;FBXL2;GLIS3;PDLIM7;CXCL1;CDH2;CLDN1;EDN1…	PODXL;SERPINE1;ITGA2;CDK14;ADAMTS9;BICC1;AKAP12;RBMS1;MICAL2;FNDC3B;GRB10;LAMC2;LAMB3;CDH1;ABTB2;SEMA3C;MMP7;TANC2;MYO5B;MACC1;FRMD6;SEMA7A;PPARD;MYO1E;DCBLD2;CASC15;TGFBI;IL18;FGD6;TRIO;BCAR3;CREB5;MAP4K4;INPP4B;ETS1;SAMD4A;NAV2;PALLD;HDAC9;ITGB1;DIP2B;RTN4;PMEPA1;ITGB6;MAP3K9;ITGB8;FRMD5;KLF6;SVIL;HIVEP2;THBS1;KLF7;COL22A1;JUP;SOX4;TMCC1;IL32;PICALM;TPM1;FBXL2;GLIS3;PDLIM7;CXCL1;CDH2;CLDN1;EDN1…	PDAC_Subtypes_NG
3	MP25 Astrocytes	0.748782	1.54681	0.0136842	0.0316294	50	10	MT1X;IGFBP7;ZFP36;ID1;PON2;RASSF4;ITM2C;F3;PLTP;GRAMD3	MT1X;IGFBP7;ZFP36;ID1;PON2;RASSF4	Cancer_Metaprograms
3	SASP	0.63623	1.48927	0.003003	0.0328048	129	31	SERPINE1;VEGFA;IGFBP7;COL5A1;TIMP2;MMP7;PLAUR;IL18;EGFR;ISG15;TNFAIP2;NAMPT;IL7;MMP14;PSEN1;NFKB1;COL1A1;FGF2;PLAU;TAP1;IL2RG;TAPBP;FOSL2;STAT1;XAF1;KDM6B;PVR;CD40;MX2;IL15;MX1	SERPINE1;VEGFA;IGFBP7;COL5A1;TIMP2;MMP7;PLAUR;IL18;EGFR;ISG15;TNFAIP2;NAMPT;IL7	Senescence
4	Glucagon signaling pathway	0.867048	1.82942	0	0.0199621	107	8	PLCB1;ITPR3;ITPR1;LDHB;FOXO1;PRKACB;CREB3L2;CREB3L3	PLCB1;ITPR3;ITPR1;LDHB;FOXO1	KEGG_2021_Human
4	cGMP-PKG signaling pathway	0.777577	1.77131	0.00318134	0.0399243	167	11	PLCB1;ITPR3;PDE2A;ITPR1;NPPC;ADCY3;PRKCE;NOS3;CREB3L2;CREB3L3;ADRA1D	PLCB1;ITPR3;PDE2A;ITPR1;NPPC	KEGG_2021_Human
4	MP13 EMT-II	0.871636	1.65984	0.0036452	0.0490681	50	5	PTHLH;LGALS1;SERPINE2;S100A2;CAV1	PTHLH;LGALS1;SERPINE2;S100A2	Cancer_Metaprograms
5	Adhesive_NatGen	0.87636	1.49753	0.00935673	0.0227568	200	6	TMC5;RHPN2;FA2H;MUC13;CEACAM1;SLC6A20	TMC5;RHPN2;FA2H	PDAC_Subtypes_NG
6	Cycling (G2/M)_NatGen	0.577197	1.62454	0	0.0123768	200	166	TOP2A;ASPM;UBE2C;KIF14;CENPF;PIF1;PTTG1;CCNB1;HMMR;CEP70;APOLD1;NUF2;UBE2S;TROAP;PSRC1;CKS2;ANLN;AURKB;BUB1;ARHGAP11B;KPNA2;NLGN1;DIAPH3;GPSM2;AURKA;HMGB2;CDCA2;CKAP2L;KIF18A;TPX2;DLGAP5;GAS2L3;CENPE;NUSAP1;TUBB4B;RGS3;FANCI;KIF20A;KIF20B;GTSE1;SCLT1;CCNF;PLK1;CDC20;CKAP2;KNSTRN;CCDC18;EZH2;SPC25;KIF23;DEPDC1;G2E3;NCAPD3;HJURP;CENPK;PRC1;BRD8;MXD3;CCDC88A;BIRC5;SMC4;H2AFV;KMT5A;H2AFX;CCNB2;BORA;H…	TOP2A;ASPM;UBE2C;KIF14;CENPF;PIF1;PTTG1;CCNB1;HMMR;CEP70;APOLD1;NUF2;UBE2S;TROAP;PSRC1;CKS2;ANLN;AURKB;BUB1;ARHGAP11B;KPNA2;NLGN1;DIAPH3;GPSM2;AURKA;HMGB2;CDCA2;CKAP2L;KIF18A;TPX2;DLGAP5;GAS2L3;CENPE;NUSAP1;TUBB4B;RGS3;FANCI;KIF20A;KIF20B;GTSE1;SCLT1;CCNF;PLK1;CDC20;CKAP2;KNSTRN;CCDC18;EZH2;SPC25;KIF23;DEPDC1;G2E3;NCAPD3;HJURP;CENPK;PRC1;BRD8;MXD3;CCDC88A;BIRC5;SMC4;H2AFV;KMT5A;H2AFX;CCNB2;BORA;H…	PDAC_Subtypes_NG
6	Parkinson disease	0.693512	1.82076	0	0.0110946	249	41	TXN;COX4I1;COX6B1;TUBA1B;TUBA1C;UQCRQ;NDUFB9;NDUFA4;UQCR10;COX6C;NDUFB10;TUBB4B;TUBB;COX7A2;COX7B;MCU;SLC25A5;NDUFS6;COX5A;PSMB3;MAP3K5;NDUFS8;NDUFB3;NDUFB2;UQCRFS1;NDUFAB1;NDUFA6;CYC1;NDUFB11;NDUFS7;CYCS;CALM3;NDUFA2;NDUFB1;PSMC3;BAX;APAF1;CAMK2G;SLC25A4;PSMA1;UBE2G2	TXN;COX4I1;COX6B1;TUBA1B;TUBA1C;UQCRQ;NDUFB9;NDUFA4;UQCR10;COX6C;NDUFB10;TUBB4B;TUBB;COX7A2;COX7B;MCU;SLC25A5;NDUFS6;COX5A;PSMB3;MAP3K5;NDUFS8;NDUFB3;NDUFB2;UQCRFS1;NDUFAB1	KEGG_2021_Human
6	basal	0.671962	1.60414	0.00825593	0.0113454	21	15	TFF1;LGALS4;TFF2;TFF3;AGR2;REG4;CDH17;TSPAN8;CTSE;LYZ;CEACAM6;AGR3;ANXA10;VSIG2;MYO1A	TFF1;LGALS4;TFF2;TFF3;AGR2;REG4;CDH17	PDAC_Subtypes_NG
6	Electron Transport Chain (OXPHOS system in mitochondria) WP111	0.717041	1.77928	0	0.0134815	103	24	COX4I1;COX6B1;UQCRQ;NDUFB9;NDUFA4;UQCR10;COX6C;NDUFB10;COX7A2;COX7B;SLC25A5;NDUFS6;COX5A;NDUFS8;NDUFB3;NDUFB2;UQCRFS1;NDUFAB1;COX17;NDUFA6;NDUFS7;NDUFA2;NDUFB1;SLC25A4	COX4I1;COX6B1;UQCRQ;NDUFB9;NDUFA4;UQCR10;COX6C;NDUFB10;COX7A2;COX7B;SLC25A5;NDUFS6;COX5A;NDUFS8;NDUFB3;NDUFB2;UQCRFS1;NDUFAB1	WikiPathways_2019_Human
6	MP21 Respiration	0.68413	1.62772	0.00203874	0.0135427	50	17	H3F3A;COX6B1;SNRPG;UBL5;UQCR10;ATP5G1;APRT;COX7B;NDUFS6;PSMB3;NDUFB2;NDUFAB1;COX17;SNRPF;NHP2;LSM7;NDUFB1	H3F3A;COX6B1;SNRPG;UBL5;UQCR10;ATP5G1;APRT;COX7B;NDUFS6;PSMB3;NDUFB2;NDUFAB1	Cancer_Metaprograms
6	Proliferating Natural Killer CL0000623	0.755901	1.59077	0.00666667	0.0147684	14	8	TOP2A;ASPM;STMN1;CLSPN;PCNA;SMC2;MKI67;TYMS	TOP2A;ASPM;STMN1;CLSPN	Azimuth_Cell_Types_2021
6	Huntington disease	0.650836	1.74478	0	0.0164738	306	54	COX4I1;COX6B1;TUBA1B;TUBA1C;UQCRQ;POLR2L;NDUFB9;NDUFA4;UQCR10;COX6C;NDUFB10;GPX1;TUBB4B;SOD1;CLTB;TUBB;COX7A2;COX7B;SLC25A5;NDUFS6;GPX2;COX5A;CREB1;PLCB4;PSMB3;MAP3K5;NDUFS8;NDUFB3;NDUFB2;UQCRFS1;NDUFAB1;GNAQ;PPARG;NDUFA6;CYC1;NDUFB11;NDUFS7;CYCS;CREB3L1;DNAH14;POLR2E;POLR2K;NDUFA2;POLR2J;NDUFB1;PSMC3;BAX;APAF1;HIP1;AP2B1;DNAH2;SLC25A4;PSMA1;DCTN5	COX4I1;COX6B1;TUBA1B;TUBA1C;UQCRQ;POLR2L;NDUFB9;NDUFA4;UQCR10;COX6C;NDUFB10;GPX1;TUBB4B;SOD1;CLTB;TUBB;COX7A2;COX7B;SLC25A5;NDUFS6;GPX2;COX5A;CREB1;PLCB4;PSMB3;MAP3K5;NDUFS8;NDUFB3;NDUFB2;UQCRFS1;NDUFAB1;GNAQ;PPARG	KEGG_2021_Human
6	Amyotrophic lateral sclerosis	0.654097	1.7475	0	0.0185582	364	55	COX4I1;PFN1;COX6B1;TUBA1B;TUBA1C;UQCRQ;CHCHD10;NDUFB9;NDUFA4;UQCR10;COX6C;NDUFB10;GPX1;TUBB4B;SOD1;ACTG1;TUBB;COX7A2;COX7B;MCU;NDUFS6;GPX2;COX5A;PSMB3;MAP3K5;NDUFS8;NDUFB3;NDUFB2;UQCRFS1;NDUFAB1;NUP210;NDUFA6;CYC1;NDUFB11;NDUFS7;CYCS;TNFRSF1B;DNAH14;NDUFA2;TPR;NDUFB1;PSMC3;NUP155;BAX;NDC1;APAF1;NUP85;NUP43;DNAH2;NUP133;NUP35;PSMA1;RAB8A;DCTN5;NUP93	COX4I1;PFN1;COX6B1;TUBA1B;TUBA1C;UQCRQ;CHCHD10;NDUFB9;NDUFA4;UQCR10;COX6C;NDUFB10;GPX1;TUBB4B;SOD1;ACTG1;TUBB;COX7A2;COX7B;MCU;NDUFS6;GPX2;COX5A;PSMB3;MAP3K5;NDUFS8;NDUFB3;NDUFB2;UQCRFS1;NDUFAB1	KEGG_2021_Human
6	Oxidative phosphorylation	0.679657	1.70178	0.00301205	0.0296276	133	24	COX4I1;COX6B1;UQCRQ;NDUFB9;NDUFA4;UQCR10;COX6C;NDUFB10;COX7A2;COX7B;NDUFS6;COX5A;NDUFS8;NDUFB3;NDUFB2;UQCRFS1;NDUFAB1;COX17;NDUFA6;CYC1;NDUFB11;NDUFS7;NDUFA2;NDUFB1	COX4I1;COX6B1;UQCRQ;NDUFB9;NDUFA4;UQCR10;COX6C;NDUFB10;COX7A2;COX7B;NDUFS6;COX5A;NDUFS8;NDUFB3;NDUFB2;UQCRFS1;NDUFAB1;COX17;NDUFA6;CYC1;NDUFB11	KEGG_2021_Human
6	Fluid shear stress and atherosclerosis	0.686068	1.67673	0.00101729	0.0377216	139	17	TXN;CYBA;GSTP1;NQO1;MGST3;ACTG1;GSTO1;PLAT;MAP3K5;IKBKB;FOS;ARHGEF2;CALM3;CAV3;GSTO2;MGST2;BMP4	TXN;CYBA;GSTP1;NQO1;MGST3;ACTG1;GSTO1;PLAT;MAP3K5	KEGG_2021_Human
6	regulation of cellular protein metabolic process (GO:0032268)	-0.77942	-2.03997	0	0.0306648	49	6	METTL18;UHRF1;WNT7A;TCOF1;KLF4;PKP3	METTL18;UHRF1;WNT7A;TCOF1;KLF4;PKP3	GO_Biological_Process_2021
6	Diabetic cardiomyopathy	0.648552	1.67182	0	0.0346286	203	34	COX4I1;CYBA;COX6B1;UQCRQ;NDUFB9;NDUFA4;UQCR10;COX6C;NDUFB10;COX7A2;COX7B;SLC25A5;NDUFS6;COX5A;PLCB4;NDUFS8;NDUFB3;NDUFB2;UQCRFS1;NDUFAB1;NDUFA6;CYC1;NDUFB11;NDUFS7;INSR;MPC2;PPARA;NDUFA2;PARP1;NDUFB1;TBC1D4;CAMK2G;IRS1;SLC25A4	COX4I1;CYBA;COX6B1;UQCRQ;NDUFB9;NDUFA4;UQCR10;COX6C;NDUFB10;COX7A2;COX7B;SLC25A5;NDUFS6;COX5A;PLCB4;NDUFS8;NDUFB3;NDUFB2;UQCRFS1;NDUFAB1	KEGG_2021_Human
6	Regulation of actin cytoskeleton	0.696532	1.67582	0.00101215	0.0347508	218	18	PFN1;CFL1;IQGAP2;DIAPH3;ACTG1;ARPC1B;ITGA6;PIP5K1B;ITGB4;SSH2;LIMK2;PPP1R12B;DIAPH1;ITGA9;IQGAP3;ROCK2;PAK1;FGD1	PFN1;CFL1;IQGAP2;DIAPH3;ACTG1;ARPC1B;ITGA6;PIP5K1B;ITGB4;SSH2;LIMK2;PPP1R12B;DIAPH1;ITGA9;IQGAP3	KEGG_2021_Human
6	Alzheimer disease	0.6388	1.68377	0	0.0376544	369	48	COX4I1;COX6B1;TUBA1B;TUBA1C;UQCRQ;NDUFB9;NDUFA4;UQCR10;COX6C;NDUFB10;TUBB4B;BACE2;TUBB;COX7A2;COX7B;MCU;SLC25A5;NDUFS6;COX5A;PLCB4;PSMB3;MAP3K5;NDUFS8;NDUFB3;NDUFB2;UQCRFS1;NDUFAB1;GNAQ;IKBKB;NDUFA6;LRP5;CYC1;NDUFB11;NDUFS7;INSR;CYCS;CALM3;NDUFA2;NDUFB1;PSMC3;APAF1;RTN3;NAE1;WNT7A;IRS1;SLC25A4;PSMA1;AXIN1	COX4I1;COX6B1;TUBA1B;TUBA1C;UQCRQ;NDUFB9;NDUFA4;UQCR10;COX6C;NDUFB10;TUBB4B;BACE2;TUBB;COX7A2;COX7B;MCU;SLC25A5;NDUFS6;COX5A;PLCB4;PSMB3;MAP3K5;NDUFS8;NDUFB3;NDUFB2;UQCRFS1;NDUFAB1;GNAQ	KEGG_2021_Human
6	kras_signaling	0.612514	1.48045	0.0204082	0.0455038	56	18	ELF3;STMN1;KIF23;C1ORF116;CENPW;GPX2;KRT18;CCNB2;FXYD3;TMEM45B;MST1R;SH2D3A;ANXA10;HIST1H1C;CSRP1;LAD1;SDR16C5;MGST2	ELF3;STMN1;KIF23;C1ORF116;CENPW;GPX2;KRT18;CCNB2;FXYD3;TMEM45B	KRAS_Signaling
6	Pathways of neurodegeneration	0.644224	1.71247	0	0.0275203	475	54	COX4I1;COX6B1;TUBA1B;TUBA1C;UQCRQ;NDUFB9;NDUFA4;UQCR10;COX6C;NDUFB10;GPX1;TUBB4B;SOD1;TUBB;COX7A2;COX7B;MCU;SLC25A5;NDUFS6;GPX2;COX5A;PLCB4;PSMB3;MAP3K5;NDUFS8;NDUFB3;NDUFB2;UQCRFS1;NDUFAB1;GNAQ;NDUFA6;LRP5;CYC1;NDUFB11;NDUFS7;CYCS;TNFRSF1B;DNAH14;CALM3;NDUFA2;NDUFB1;PSMC3;BAX;APAF1;HIP1;DNAH2;WNT7A;CAMK2G;SLC25A4;PSMA1;UBE2G2;RAB8A;DCTN5;AXIN1	COX4I1;COX6B1;TUBA1B;TUBA1C;UQCRQ;NDUFB9;NDUFA4;UQCR10;COX6C;NDUFB10;GPX1;TUBB4B;SOD1;TUBB;COX7A2;COX7B;MCU;SLC25A5;NDUFS6;GPX2;COX5A;PLCB4;PSMB3;MAP3K5;NDUFS8;NDUFB3;NDUFB2;UQCRFS1;NDUFAB1;GNAQ	KEGG_2021_Human
6	Phagosome	0.883657	1.81274	0	0.00655589	152	7	CYBA;TUBA1B;TUBA1C;TUBB4B;ACTG1;TUBB;CTSS	CYBA;TUBA1B;TUBA1C;TUBB4B;ACTG1;TUBB	KEGG_2021_Human
6	MP23 Secreted II	0.76657	1.66772	0.00220022	0.0101571	50	9	ELF3;CLDN4;TFF3;AGR2;KRT19;MUC5B;TSPAN8;TSPAN1;RDH10	ELF3;CLDN4;TFF3;AGR2;KRT19;MUC5B	Cancer_Metaprograms
6	Prion disease	0.693961	1.80917	0	0.00470679	273	41	COX4I1;CYBA;COX6B1;TUBA1B;TUBA1C;UQCRQ;NDUFB9;NDUFA4;UQCR10;COX6C;NDUFB10;TUBB4B;SOD1;TUBB;COX7A2;COX7B;MCU;SLC25A5;NDUFS6;COX5A;CREB1;PSMB3;NDUFS8;NDUFB3;NDUFB2;UQCRFS1;NDUFAB1;NDUFA6;CYC1;NDUFB11;NDUFS7;CYCS;CREB3L1;CAV3;NDUFA2;NDUFB1;PSMC3;BAX;APAF1;SLC25A4;PSMA1	COX4I1;CYBA;COX6B1;TUBA1B;TUBA1C;UQCRQ;NDUFB9;NDUFA4;UQCR10;COX6C;NDUFB10;TUBB4B;SOD1;TUBB;COX7A2;COX7B;MCU;SLC25A5;NDUFS6;COX5A;CREB1;PSMB3;NDUFS8;NDUFB3;NDUFB2;UQCRFS1;NDUFAB1	KEGG_2021_Human
6	MP14 EMT-III	0.765969	1.84618	0	0	50	17	S100A11;S100A16;S100A6;S100A10;S100A4;CLIC1;STMN1;CLDN4;KRT19;S100P;KRT18;FXYD3;LGALS3;HSPB1;KRT8;S100A14;LMNA	S100A11;S100A16;S100A6;S100A10;S100A4;CLIC1;STMN1;CLDN4;KRT19;S100P;KRT18;FXYD3;LGALS3;HSPB1;KRT8;S100A14;LMNA	Cancer_Metaprograms
6	pancreas_development	0.74362	1.68676	0	0	81	11	FERMT1;STMN1;RBP4;KRT19;EPCAM;PBX1;KRT18;JUND;CSRP1;FBLIM1;DPP4	FERMT1;STMN1;RBP4;KRT19;EPCAM;PBX1;KRT18	Pancreas_Development
6	Ribosomal_NatGen	0.763797	1.96562	0	0	200	34	S100A11;TXN;COX4I1;EEF1B2;GSTP1;PPIA;COX6B1;DBI;UQCRQ;POLR2L;CHCHD10;RAN;NDUFA4;EIF3K;ANAPC11;UBL5;HINT1;COX6C;APRT;SOD1;COX7A2;SPCS1;MZT2B;LSM3;ZDHHC12;SNRPF;NDUFB11;NHP2;TIMM13;LYZ;ERH;POLR2K;NDUFA2;TMEM160	S100A11;TXN;COX4I1;EEF1B2;GSTP1;PPIA;COX6B1;DBI;UQCRQ;POLR2L;CHCHD10;RAN;NDUFA4;EIF3K;ANAPC11;UBL5;HINT1;COX6C;APRT;SOD1;COX7A2;SPCS1;MZT2B	PDAC_Subtypes_NG
6	Basaloid_NatGen	0.818028	2.0578	0	0	200	27	S100A11;TXN;DYNLL1;GSTP1;PPIA;CFL1;CHCHD2;COX6B1;TUBA1B;UQCRQ;POLR2L;CHCHD10;NDUFB9;ANAPC11;UQCR10;COX6C;NDUFB10;H2AFJ;SOD1;TUBB;GADD45GIP1;MZT2B;BANF1;SFN;KRT8;MZT2A;POLR2K	S100A11;TXN;DYNLL1;GSTP1;PPIA;CFL1;CHCHD2;COX6B1;TUBA1B;UQCRQ;POLR2L;CHCHD10;NDUFB9;ANAPC11;UQCR10;COX6C;NDUFB10;H2AFJ;SOD1;TUBB;GADD45GIP1;MZT2B;BANF1	PDAC_Subtypes_NG
6	MP1 Cell Cycle - G2/M	0.735712	1.95342	0	0	50	49	TOP2A;ASPM;UBE2C;CENPF;PTTG1;CCNB1;HMMR;HIST1H4C;NUF2;UBE2S;TUBA1B;CKS2;AURKB;KPNA2;AURKA;HMGB2;STMN1;TPX2;DLGAP5;CENPE;NUSAP1;KIF20B;GTSE1;PLK1;CDC20;CKAP2;KNSTRN;KIF23;DEPDC1;PRC1;CENPW;BIRC5;SMC4;CCNB2;CENPA;CKS1B;CDK1;MAD2L1;ECT2;UBE2T;MKI67;CDCA3;CDCA8;CDKN3;KIF2C;ZWINT;TACC3;PBK;CCNA2	TOP2A;ASPM;UBE2C;CENPF;PTTG1;CCNB1;HMMR;HIST1H4C;NUF2;UBE2S;TUBA1B;CKS2;AURKB;KPNA2;AURKA;HMGB2;STMN1;TPX2;DLGAP5;CENPE;NUSAP1;KIF20B;GTSE1;PLK1;CDC20;CKAP2;KNSTRN;KIF23;DEPDC1;PRC1;CENPW;BIRC5;SMC4	Cancer_Metaprograms
6	Goblet CL0000160	0.816597	1.66953	0.0023015	0.00634496	14	7	TXN;CLIC1;AGR2;S100P;COX5A;PSCA;ZG16B	TXN;CLIC1;AGR2;S100P;COX5A;PSCA	Azimuth_Cell_Types_2021
6	MP3 Cell Cylce HMG-rich	0.700457	1.79248	0	0.000322446	50	32	HIST1H4C;TUBA1B;H2AFZ;UQCRQ;ATP5G3;RAN;SNRPG;HMGB2;ANAPC11;STMN1;HMGB1;MCM7;ATP5G1;TUBB;SLC25A5;SNRPE;H2AFV;RANBP1;COX5A;HMGN2;SIVA1;CKS1B;SNRPB;PCNA;LSM4;SNRPF;TK1;ERH;TYMS;SNRPD1;NUCB2;NAA38	HIST1H4C;TUBA1B;H2AFZ;UQCRQ;ATP5G3;RAN;SNRPG;HMGB2;ANAPC11;STMN1;HMGB1;MCM7;ATP5G1;TUBB;SLC25A5;SNRPE;H2AFV;RANBP1;COX5A;HMGN2;SIVA1;CKS1B;SNRPB;PCNA;LSM4	Cancer_Metaprograms
6	kras_PDAC	0.740215	1.68938	0.00105263	0.00108342	36	12	ELF3;STMN1;KIF23;CENPW;GPX2;KRT18;CCNB2;FXYD3;ANXA10;HIST1H1C;CSRP1;MGST2	ELF3;STMN1;KIF23;CENPW;GPX2;KRT18;CCNB2;FXYD3	KRAS_Signaling
6	G2M	0.679975	1.82151	0	0	54	54	TOP2A;UBE2C;CENPF;HN1;HMMR;NUF2;PSRC1;CKS2;ANLN;AURKB;BUB1;AURKA;HMGB2;CDCA2;CKAP2L;TPX2;DLGAP5;GAS2L3;CENPE;NUSAP1;TUBB4B;KIF20B;GTSE1;CDC20;CKAP2;KIF23;G2E3;HJURP;BIRC5;SMC4;CCNB2;CBX5;CKAP5;CENPA;CDC25C;CKS1B;CDK1;TTK;ECT2;NEK2;MKI67;CDCA3;CDCA8;RANGAP1;NDC80;KIF2C;NCAPD2;TMPO;ANP32E;TACC3;FAM64A;LBR;CTCF;KIF11	TOP2A;UBE2C;CENPF;HN1;HMMR;NUF2;PSRC1;CKS2;ANLN;AURKB;BUB1;AURKA;HMGB2;CDCA2;CKAP2L;TPX2;DLGAP5;GAS2L3;CENPE;NUSAP1;TUBB4B;KIF20B;GTSE1;CDC20;CKAP2;KIF23;G2E3;HJURP;BIRC5;SMC4;CCNB2;CBX5;CKAP5;CENPA;CDC25C;CKS1B	Cell_Cycle
6	Gastric Cancer Network 1 WP2361	0.833918	1.92016	0	0.00215704	29	13	TOP2A;UBE2C;CENPF;H3F3A;AURKA;TPX2;KIF20B;MCM4;MYBL2;S100P;ECT2;KIF15;CEP192	TOP2A;UBE2C;CENPF;H3F3A;AURKA;TPX2;KIF20B;MCM4;MYBL2;S100P	WikiPathways_2019_Human
6	Proliferating Basal CL0000646	0.809675	1.76789	0.00106838	0.00291722	10	10	TOP2A;CENPF;PTTG1;HMGB2;TPX2;CENPE;CKAP2;BIRC5;MKI67;NMU	TOP2A;CENPF;PTTG1;HMGB2;TPX2;CENPE;CKAP2;BIRC5	Azimuth_Cell_Types_2021
6	CD4+ Proliferating T CL0000896	0.759077	1.73125	0.00314136	0.00355537	13	12	TOP2A;ASPM;CENPF;PTTG1;TPX2;NUSAP1;CENPM;BIRC5;RRM2;MKI67;TYMS;ZWINT	TOP2A;ASPM;CENPF;PTTG1;TPX2;NUSAP1;CENPM;BIRC5	Azimuth_Cell_Types_2021
6	Salmonella infection	0.725937	1.80234	0	0.00378225	249	23	TXN;S100A10;PFN1;DYNLL1;TUBA1B;TUBA1C;DNM2;TUBB4B;ACTG1;TUBB;ARPC1B;DYNLT1;IKBKB;CYCS;FOS;PIK3C2B;IRAK4;BAX;GSDMD;ROCK2;PAK1;STX10;DCTN5	TXN;S100A10;PFN1;DYNLL1;TUBA1B;TUBA1C;DNM2;TUBB4B;ACTG1;TUBB;ARPC1B	KEGG_2021_Human
6	Proliferating Macrophage CL0000235	0.784805	1.78604	0	0.00437584	11	11	UBE2C;H2AFZ;ANLN;KPNA2;STMN1;TPX2;NUSAP1;BIRC5;CDK1;TYMS;RHEB	UBE2C;H2AFZ;ANLN;KPNA2;STMN1;TPX2;NUSAP1	Azimuth_Cell_Types_2021
6	Proliferating NK/T CL0000542	0.833198	1.81703	0	0.00437584	10	10	TOP2A;UBE2C;CENPF;AURKB;HMGB2;NUSAP1;BIRC5;SMC4;H2AFV;KIF2C	TOP2A;UBE2C;CENPF;AURKB;HMGB2;NUSAP1;BIRC5;SMC4;H2AFV	Azimuth_Cell_Types_2021
6	S	0.595602	1.52634	0.00300601	0.0015015	43	33	HELLS;ATAD2;BRIP1;POLA1;POLD3;CLSPN;PRIM1;CCNE2;MCM4;DTL;CDC45;EXO1;WDR76;CDCA7;MSH2;PCNA;RRM2;MCM5;RRM1;RAD51AP1;CDC6;NASP;CASP8AP2;GINS2;RFC2;TYMS;MCM6;DSCC1;BLM;E2F8;MCM2;UHRF1;RAD51	HELLS;ATAD2;BRIP1;POLA1;POLD3;CLSPN;PRIM1;CCNE2;MCM4;DTL;CDC45;EXO1;WDR76;CDCA7;MSH2;PCNA;RRM2;MCM5;RRM1;RAD51AP1;CDC6	Cell_Cycle
6	Cardiac muscle contraction	0.721518	1.65893	0.00626959	0.0387923	87	12	COX4I1;COX6B1;UQCRQ;UQCR10;COX6C;COX7A2;COX7B;COX5A;UQCRFS1;CYC1;CACNB4;CACNA2D1	COX4I1;COX6B1;UQCRQ;UQCR10;COX6C;COX7A2;COX7B;COX5A;UQCRFS1	KEGG_2021_Human
7	Interferon Gamma Response	0.716965	1.61831	0.00313152	0.0499395	200	13	SOD2;HIF1A;NAMPT;TXNIP;MT2A;IFITM3;IFITM2;CFH;STAT3;ARID5B;LGALS3BP;C1R;VAMP5	SOD2;HIF1A;NAMPT;TXNIP;MT2A;IFITM3;IFITM2	MSigDB_Hallmark_2020
7	Inflammatory Response	0.757953	1.71841	0.00210305	0.0106254	200	12	HIF1A;NAMPT;ADM;SLC7A2;TIMP1;HAS2;EMP3;ITGB8;ACVR1B;OSMR;ATP2B1;LPAR1	HIF1A;NAMPT;ADM;SLC7A2;TIMP1	MSigDB_Hallmark_2020
7	SASP	0.7136	1.56576	0.00745474	0.00745474	129	11	IGFBP3;FN1;PLAT;NAMPT;TIMP1;LAMB1;CTSB;IGFBP7;PNRC1;STAT3;TNFRSF11B	IGFBP3;FN1;PLAT;NAMPT;TIMP1;LAMB1	Senescence
7	MP6 Hypoxia	0.875366	1.88174	0	0	50	9	IGFBP3;NDUFA4L2;EGLN3;ADM;VIM;MT2A;CA12;PLOD2;DNAJB9	IGFBP3;NDUFA4L2;EGLN3;ADM;VIM;MT2A;CA12;PLOD2	Cancer_Metaprograms
8	Estrogen Response Early	0.818888	1.58258	0.00328228	0.0485588	200	7	SIAH2;FOS;TFF3;HES1;TFF1;KRT19;CLIC3	SIAH2;FOS;TFF3;HES1;TFF1	MSigDB_Hallmark_2020
8	Developmental Biology Homo sapiens R-HSA-1266738	0.81555	1.68002	0	0.0147076	786	10	ANGPTL4;SIAH2;ITGA9;PBX1;HES1;PDGFB;CFL1;CLTB;H3F3A;MYL12B	ANGPTL4;SIAH2;ITGA9;PBX1;HES1;PDGFB	Reactome_2016
8	MP5 Stress	0.887006	1.59474	0.00115207	0.0160969	50	5	ID1;FOS;HES1;JUNB;NR4A1	ID1;FOS;HES1;JUNB;NR4A1	Cancer_Metaprograms
8	Hypoxia	0.778086	1.55029	0.00856531	0.0409417	200	8	ANGPTL4;SIAH2;FOS;PDGFB;PLAC8;S100A4;PRDX5;SELENBP1	ANGPTL4;SIAH2;FOS;PDGFB;PLAC8;S100A4	MSigDB_Hallmark_2020
9	Human papillomavirus infection	0.798062	1.72542	0	0.0320146	331	7	FN1;ITGA10;PDGFRB;COL1A2;THBS2;COL1A1;NOTCH3	FN1;ITGA10;PDGFRB;COL1A2;THBS2	KEGG_2021_Human
9	Neuroendocrine-like_NatGen	0.846939	1.66593	0	0.0185416	200	5	ZBTB16;PLCXD3;CACNA1C;NPAS3;MAGI2	ZBTB16;PLCXD3;CACNA1C;NPAS3;MAGI2	PDAC_Subtypes_NG
11	Cholesterol Homeostasis	0.746285	2.03436	0	0	74	25	FDPS;HMGCS1;ACSS2;SQLE;ACAT2;MVD;IDI1;LDLR;HSD17B7;FDFT1;LSS;FADS2;SREBF2;HMGCR;FASN;SC5D;TMEM97;ANTXR2;PCYT2;GUSB;DHCR7;STARD4;MVK;JAG1;ANXA5	FDPS;HMGCS1;ACSS2;SQLE;ACAT2;MVD;IDI1;LDLR;HSD17B7;FDFT1;LSS;FADS2;SREBF2;HMGCR;FASN;SC5D	MSigDB_Hallmark_2020
11	cholesterol metabolic process (GO:0008203)	0.818374	2.10457	0	0	77	18	FDPS;HMGCS1;SQLE;ACAT2;MVD;IDI1;MSMO1;HSD17B7;FDFT1;LSS;INSIG1;HMGCR;ACLY;DHCR7;MVK;DHCR24;LBR;GGPS1	FDPS;HMGCS1;SQLE;ACAT2;MVD;IDI1;MSMO1;HSD17B7;FDFT1;LSS	GO_Biological_Process_2021
11	Cholesterol Biosynthesis Pathway WP197	0.8407	2.04738	0	0	15	12	FDPS;HMGCS1;SQLE;MVD;IDI1;MSMO1;FDFT1;LSS;HMGCR;SC5D;DHCR7;MVK	FDPS;HMGCS1;SQLE;MVD;IDI1;MSMO1;FDFT1;LSS	WikiPathways_2019_Human
11	Proliferating Basal CL0000646	0.727691	1.64742	0.00447928	0.0210556	10	9	TOP2A;CENPF;TPX2;CENPE;CKAP2;PTTG1;MKI67;BIRC5;HMGB2	TOP2A;CENPF;TPX2;CENPE;CKAP2;PTTG1;MKI67;BIRC5;HMGB2	Azimuth_Cell_Types_2021
11	Metabolism of lipids and lipoproteins Homo sapiens R-HSA-556833	0.615242	1.80886	0	0.0210506	659	61	FDPS;HMGCS1;SQLE;LPIN1;MVD;HSD17B12;IDI1;MSMO1;LDLR;PNPLA3;HSD17B7;FDFT1;ACSL3;LSS;NPAS2;INSIG1;FADS2;SREBF2;ABCC1;HMGCR;FASN;HSPG2;SC5D;KPNB1;ELOVL5;SYNJ2;SLC25A1;LMF2;ACACA;ACLY;INPP5D;PCYT2;DHCR7;ELOVL6;FADS1;AACS;STARD4;ACER3;ME1;ACADM;TEAD1;MVK;TBXAS1;ACSL4;MED21;DHCR24;HADHA;AGPAT4;CERK;CSNK1G2;LBR;LPIN2;MED27;OXCT1;PDSS1;GGPS1;PLB1;PITPNB;EPT1;TEAD4;MED15	FDPS;HMGCS1;SQLE;LPIN1;MVD;HSD17B12;IDI1;MSMO1;LDLR;PNPLA3;HSD17B7;FDFT1;ACSL3;LSS;NPAS2;INSIG1;FADS2;SREBF2;ABCC1;HMGCR;FASN;HSPG2;SC5D	Reactome_2016
11	Proliferating NK/T CL0000542	0.708215	1.63797	0.00647948	0.015934	10	10	TOP2A;CENPF;UBE2C;NUSAP1;KIF2C;AURKB;SMC4;BIRC5;HMGB2;H2AFV	TOP2A;CENPF;UBE2C;NUSAP1;KIF2C;AURKB;SMC4;BIRC5;HMGB2	Azimuth_Cell_Types_2021
11	Proliferating Natural Killer CL0000623	0.829592	1.63738	0.00499376	0.012235	14	5	TOP2A;ASPM;CLSPN;MKI67;STMN1	TOP2A;ASPM;CLSPN	Azimuth_Cell_Types_2021
11	negative regulation of cell growth (GO:0030308)	0.859853	1.84907	0	0.00959919	126	7	PSRC1;PTPRJ;BTG1;DCBLD2;HSPA1A;CDKN2D;HNF4A	PSRC1;PTPRJ;BTG1;DCBLD2;HSPA1A	GO_Biological_Process_2021
11	Mevalonate pathway WP3963	0.871551	1.80883	0.00120627	0.00704902	7	6	FDPS;HMGCS1;ACAT2;MVD;HMGCR;MVK	FDPS;HMGCS1;ACAT2;MVD	WikiPathways_2019_Human
11	negative regulation of growth (GO:0045926)	0.838234	1.86853	0	0.0066065	126	8	PSRC1;PTPRJ;BTG1;DCBLD2;HSPA1A;CDKN2D;HNF4A;PNPT1	PSRC1;PTPRJ;BTG1;DCBLD2;HSPA1A	GO_Biological_Process_2021
11	G2M	0.544662	1.56843	0	0.00300752	54	52	TOP2A;CENPF;UBE2C;PSRC1;GTSE1;BUB1;TPX2;CENPE;KIF23;AURKA;ANLN;NUSAP1;KIF2C;CKAP2;DLGAP5;HJURP;AURKB;MKI67;CKAP2L;CKAP5;SMC4;CDCA2;GAS2L3;BIRC5;KIF20B;NUF2;CDCA8;HMGB2;CDC25C;TMPO;HMMR;CKS2;CBX5;TTK;TACC3;ECT2;G2E3;CDCA3;CDK1;CCNB2;CENPA;ANP32E;NCAPD2;CDC20;TUBB4B;NDC80;HN1;RANGAP1;CTCF;CKS1B;LBR;KIF11	TOP2A;CENPF;UBE2C;PSRC1;GTSE1;BUB1;TPX2;CENPE;KIF23;AURKA;ANLN;NUSAP1;KIF2C;CKAP2;DLGAP5;HJURP;AURKB;MKI67;CKAP2L;CKAP5;SMC4;CDCA2;GAS2L3;BIRC5;KIF20B;NUF2;CDCA8;HMGB2;CDC25C;TMPO;HMMR;CKS2;CBX5;TTK;TACC3;ECT2	Cell_Cycle
11	Sterol Regulatory Element-Binding Proteins (SREBP) signalling WP1982	0.797141	2.04251	0	0	69	17	FDPS;HMGCS1;SQLE;LPIN1;MVD;IDI1;LDLR;FDFT1;LSS;INSIG1;SREBF2;HMGCR;FASN;KPNB1;ACACA;ACLY;MED15	FDPS;HMGCS1;SQLE;LPIN1;MVD;IDI1;LDLR;FDFT1;LSS;INSIG1;SREBF2;HMGCR;FASN	WikiPathways_2019_Human
11	Steroid biosynthesis	0.812171	1.88662	0	0.00216529	20	9	SQLE;MSMO1;HSD17B7;FDFT1;LSS;SC5D;DHCR7;DHCR24;LBR	SQLE;MSMO1;HSD17B7;FDFT1;LSS	KEGG_2021_Human
11	Regulation of cholesterol biosynthesis by SREBP (SREBF) Homo sapiens R-HSA-1655829	0.746967	1.93805	0	0.00161927	55	18	FDPS;HMGCS1;SQLE;MVD;IDI1;FDFT1;LSS;INSIG1;SREBF2;HMGCR;FASN;SC5D;KPNB1;ACACA;DHCR7;ELOVL6;MVK;GGPS1	FDPS;HMGCS1;SQLE;MVD;IDI1;FDFT1;LSS;INSIG1;SREBF2;HMGCR;FASN;SC5D	Reactome_2016
11	steroid metabolic process (GO:0008202)	0.911838	1.94969	0	0.00135518	104	7	MSMO1;HSD17B7;FDFT1;LSS;NPC1;DHRS9;DHCR24	MSMO1;HSD17B7;FDFT1;LSS;NPC1;DHRS9	GO_Biological_Process_2021
11	Terpenoid backbone biosynthesis	0.859457	1.95124	0	0.00108265	22	9	FDPS;HMGCS1;ACAT2;MVD;IDI1;HMGCR;MVK;PDSS1;GGPS1	FDPS;HMGCS1;ACAT2;MVD;IDI1	KEGG_2021_Human
11	regulation of lipid metabolic process (GO:0019216)	0.744418	1.96073	0	0.00101639	92	18	FDPS;HMGCS1;SQLE;MVD;IDI1;FDFT1;LSS;SREBF2;HMGCR;FASN;SC5D;ACACA;DHCR7;ELOVL6;ABCA7;MVK;HNF4A;GGPS1	FDPS;HMGCS1;SQLE;MVD;IDI1;FDFT1;LSS;SREBF2;HMGCR;FASN;SC5D	GO_Biological_Process_2021
11	S	0.621894	1.70983	0.00100503	0.00100251	43	28	HELLS;CDCA7;CLSPN;CDC45;BRIP1;DTL;ATAD2;MCM4;NASP;PRIM1;POLA1;POLD3;EXO1;RRM2;CDC6;WDR76;DSCC1;MSH2;RRM1;MCM5;UHRF1;RAD51AP1;RAD51;CASP8AP2;USP1;GMNN;E2F8;BLM	HELLS;CDCA7;CLSPN;CDC45;BRIP1;DTL;ATAD2;MCM4;NASP;PRIM1;POLA1;POLD3	Cell_Cycle
11	Cholesterol biosynthesis Homo sapiens R-HSA-191273	0.82843	2.12268	0	0	23	16	FDPS;HMGCS1;SQLE;MVD;IDI1;MSMO1;HSD17B7;FDFT1;LSS;HMGCR;SC5D;DHCR7;MVK;DHCR24;LBR;GGPS1	FDPS;HMGCS1;SQLE;MVD;IDI1;MSMO1;HSD17B7;FDFT1;LSS	Reactome_2016
11	Activation of gene expression by SREBF (SREBP) Homo sapiens R-HSA-2426168	0.768721	1.95621	0	0	42	16	FDPS;HMGCS1;SQLE;MVD;IDI1;FDFT1;LSS;SREBF2;HMGCR;FASN;SC5D;ACACA;DHCR7;ELOVL6;MVK;GGPS1	FDPS;HMGCS1;SQLE;MVD;IDI1;FDFT1;LSS;SREBF2;HMGCR;FASN;SC5D	Reactome_2016
11	SREBF and miR33 in cholesterol and lipid homeostasis WP2011	0.792704	1.74702	0.00115741	0.0229974	16	7	HMGCS1;LDLR;SREBF2;HMGCR;FASN;SIRT6;MED15	HMGCS1;LDLR;SREBF2;HMGCR;FASN	WikiPathways_2019_Human
11	cholesterol biosynthetic process (GO:0006695)	0.787975	2.05792	0	0	35	19	FDPS;HMGCS1;SQLE;ACAT2;MVD;IDI1;MSMO1;HSD17B7;FDFT1;LSS;INSIG1;HMGCR;SC5D;ACLY;DHCR7;MVK;DHCR24;LBR;GGPS1	FDPS;HMGCS1;SQLE;ACAT2;MVD;IDI1;MSMO1;HSD17B7;FDFT1;LSS	GO_Biological_Process_2021
11	CD4+ Proliferating T CL0000896	0.712675	1.69501	0.00752688	0.0261773	13	11	TOP2A;CENPF;ASPM;TPX2;NUSAP1;PTTG1;MKI67;RRM2;BIRC5;CENPM;ZWINT	TOP2A;CENPF;ASPM;TPX2;NUSAP1;PTTG1;MKI67;RRM2;BIRC5;CENPM	Azimuth_Cell_Types_2021
11	Proliferating Macrophage CL0000235	0.674252	1.55124	0.0219298	0.027543	11	9	UBE2C;TPX2;ANLN;NUSAP1;KPNA2;BIRC5;H2AFZ;CDK1;STMN1	UBE2C;TPX2;ANLN;NUSAP1;KPNA2;BIRC5;H2AFZ	Azimuth_Cell_Types_2021
11	secondary alcohol biosynthetic process (GO:1902653)	0.818374	2.08136	0	0	34	18	FDPS;HMGCS1;SQLE;ACAT2;MVD;IDI1;MSMO1;HSD17B7;FDFT1;LSS;INSIG1;HMGCR;ACLY;DHCR7;MVK;DHCR24;LBR;GGPS1	FDPS;HMGCS1;SQLE;ACAT2;MVD;IDI1;MSMO1;HSD17B7;FDFT1;LSS	GO_Biological_Process_2021
11	sterol biosynthetic process (GO:0016126)	0.787975	2.06186	0	0	38	19	FDPS;HMGCS1;SQLE;ACAT2;MVD;IDI1;MSMO1;HSD17B7;FDFT1;LSS;INSIG1;HMGCR;SC5D;ACLY;DHCR7;MVK;DHCR24;LBR;GGPS1	FDPS;HMGCS1;SQLE;ACAT2;MVD;IDI1;MSMO1;HSD17B7;FDFT1;LSS	GO_Biological_Process_2021
11	Gastric Cancer Network 1 WP2361	0.701875	1.72588	0.00104822	0.0272797	29	13	TOP2A;CENPF;UBE2C;MCM4;TPX2;AURKA;MYBL2;E2F7;KIF20B;ECT2;KIF15;NUP107;RNF216	TOP2A;CENPF;UBE2C;MCM4;TPX2;AURKA;MYBL2;E2F7	WikiPathways_2019_Human
11	regulation of primary metabolic process (GO:0080090)	0.726972	1.91326	0	0.00232317	130	22	FDPS;HMGCS1;SQLE;MVD;IDI1;LDLR;FDFT1;LSS;SREBF2;HMGCR;FASN;SC5D;ACACA;DHCR7;ELOVL6;ABCA7;PSMA1;MVK;PSMD14;HNF4A;GGPS1;PSME2	FDPS;HMGCS1;SQLE;MVD;IDI1;LDLR;FDFT1;LSS;SREBF2;HMGCR;FASN;SC5D	GO_Biological_Process_2021
11	phospholipid biosynthetic process (GO:0008654)	0.855145	1.77667	0	0.0361279	37	6	FDPS;MVD;IDI1;PCYT2;FADS1;AGPAT4	FDPS;MVD;IDI1	GO_Biological_Process_2021
11	Classical-like_NatGen	0.637581	1.67436	0.00101626	0.0354824	200	19	ACSS2;LPIN1;RAB3B;DHRS9;FSIP2;PCSK5;TNIK;MGAT5;FUT8;PRSS3;TMEM163;WLS;ANTXR2;XRCC4;FMN1;PDE3B;LRRFIP2;HNF4A;PAK1	ACSS2;LPIN1;RAB3B;DHRS9;FSIP2;PCSK5;TNIK;MGAT5;FUT8;PRSS3;TMEM163;WLS	PDAC_Subtypes_NG
11	centromere complex assembly (GO:0034508)	0.681019	1.7851	0	0.0334391	37	19	HELLS;CENPF;CENPE;NASP;CENPP;CENPU;DLGAP5;HJURP;ITGB3BP;CENPK;KNL1;CENPM;CENPC;CENPA;MIS18BP1;CENPT;CENPI;CENPQ;CENPW	HELLS;CENPF;CENPE;NASP;CENPP;CENPU;DLGAP5;HJURP;ITGB3BP;CENPK	GO_Biological_Process_2021
14	protein serine/threonine kinase activity (GO:0004674)	0.735878	1.67699	0.00332226	0.0333033	344	9	AKT2;PAK4;MAP3K10;STK39;ERN2;STK38;STK32B;CASK;GRK3	AKT2;PAK4;MAP3K10	GO_Molecular_Function_2021
14	Human immunodeficiency virus 1 infection	0.795576	1.73235	0.00357995	0.0330461	212	7	AKT2;PAK4;HLA-B;HLA-F;MAP2K6;GNAQ;PDIA3	AKT2;PAK4;HLA-B	KEGG_2021_Human
14	adenyl ribonucleotide binding (GO:0032559)	0.751755	1.70252	0.00439078	0.0285382	306	9	AKT2;HSPA1A;HSP90AA1;HSPA1B;ERN2;STK38;ATP1A1;MYO6;RAPGEF2	AKT2;HSPA1A;HSP90AA1;HSPA1B	GO_Molecular_Function_2021
14	Lipid and atherosclerosis	0.838537	1.76566	0.00119048	0.0259111	215	6	AKT2;HSPA1A;HSP90AA1;HSPA1B;LYN;MAP2K6	AKT2;HSPA1A;HSP90AA1;HSPA1B	KEGG_2021_Human
14	RNA binding (GO:0003723)	0.718509	1.81807	0	0.0178036	1406	16	SUPT5H;ZFP36;SAMD4B;SUGP2;HSPA1A;HSP90AA1;HSPA1B;BICC1;PNN;PPARGC1A;RBPMS;ZFP36L2;POU5F1;RBM47;PDIA3;RAVER2	SUPT5H;ZFP36;SAMD4B;SUGP2;HSPA1A;HSP90AA1;HSPA1B;BICC1;PNN	GO_Molecular_Function_2021
14	pancreas_development	0.797248	1.5561	0.013285	0.013285	81	5	SPINK1;KRT19;WFDC2;EPCAM;FBLIM1	SPINK1;KRT19;WFDC2;EPCAM	Pancreas_Development
14	mRNA binding (GO:0003729)	0.913444	1.80063	0	0.01152	263	5	SUPT5H;ZFP36;SAMD4B;RBPMS;RBM47	SUPT5H;ZFP36;SAMD4B	GO_Molecular_Function_2021
14	Estrogen signaling pathway	0.902895	1.85691	0	0.007886	137	6	AKT2;HSPA1A;HSP90AA1;HSPA1B;KRT19;GNAQ	AKT2;HSPA1A;HSP90AA1;HSPA1B;KRT19	KEGG_2021_Human
14	MP23 Secreted II	0.738949	1.77768	0.00107411	0.00402431	50	12	LCN2;CP;SPINK1;KRT19;WFDC2;MUC5B;PIGR;MMP7;TGM2;ELF3;PDZK1IP1;NCOA7	LCN2;CP;SPINK1;KRT19;WFDC2;MUC5B;PIGR;MMP7;TGM2	Cancer_Metaprograms
14	MP30 PDAC-classical	0.779764	1.8226	0.00218818	0.00229961	50	10	OLFM4;PDE4C;SPINK1;MUC5B;CTSE;DPCR1;PIGR;PDZK1IP1;SLC44A4;VSIG2	OLFM4;PDE4C;SPINK1;MUC5B;CTSE;DPCR1;PIGR	Cancer_Metaprograms
14	Kaposi sarcoma-associated herpesvirus infection	0.790623	1.7139	0.00465658	0.0360503	193	7	AKT2;ZFP36;HLA-B;HLA-F;LYN;MAP2K6;IFNAR2	AKT2;ZFP36;HLA-B	KEGG_2021_Human
14	ATP binding (GO:0005524)	0.800539	1.73762	0.00345224	0.02304	278	7	AKT2;HSPA1A;HSP90AA1;HSPA1B;ERN2;STK38;ATP1A1	AKT2;HSPA1A;HSP90AA1;HSPA1B	GO_Molecular_Function_2021
15	Post-translational protein modification Homo sapiens R-HSA-597592	0.725109	1.64039	0.0142303	0.0380893	521	6	ST6GALNAC3;THBS2;FUT8;MUC5B;ADAMTS6;PGAP1	ST6GALNAC3;THBS2;FUT8;MUC5B	Reactome_2016
16	Nuclear Receptors Meta-Pathway WP2882	0.669697	1.73221	0.00662983	0.0469956	319	11	GSTP1;SLC2A1;FTL;TXN;PTPA;HSP90AB1;TGFB1;SOD3;PRDX1;DBI;CCND1	GSTP1;SLC2A1;FTL;TXN;PTPA;HSP90AB1;TGFB1;SOD3	WikiPathways_2019_Human
16	Tight junction	0.695224	1.7678	0.0010917	0.0329898	169	11	ACTN4;MYL12B;MYL6;ACTB;MYL12A;VASP;ARPC3;CCND1;ACTG1;PPP2R1A;ARPC5L	ACTN4;MYL12B;MYL6;ACTB;MYL12A	KEGG_2021_Human
16	Mesenchymal	0.613848	1.53564	0.0252747	0.0252747	143	11	COL6A2;COL6A1;COL18A1;ACTB;ADAM8;VIM;TIMP2;COL9A3;COLGALT1;MMP28;CFL1	COL6A2;COL6A1;COL18A1;ACTB;ADAM8;VIM	Epi_Mes
16	Regulation of actin cytoskeleton	0.679336	1.81754	0.00106045	0.0202011	218	14	ITGA3;ACTN4;MYL12B;PFN1;ACTB;MYL12A;GSN;ARPC3;TMSB4X;CFL1;BRK1;ACTG1;ARPC5L;RRAS	ITGA3;ACTN4;MYL12B;PFN1;ACTB;MYL12A	KEGG_2021_Human
16	ECM-receptor interaction	0.864371	1.88889	0	0.00733106	88	6	ITGA3;COL6A2;COL6A1;SDC4;COL9A3;DAG1	ITGA3;COL6A2;COL6A1;SDC4	KEGG_2021_Human
16	Focal adhesion	0.753636	1.98436	0	0.00195495	201	13	ITGA3;COL6A2;ACTN4;COL6A1;MYL12B;ACTB;MYL12A;FLNA;VASP;COL9A3;CCND1;CAV1;ACTG1	ITGA3;COL6A2;ACTN4;COL6A1;MYL12B;ACTB;MYL12A	KEGG_2021_Human
16	Focal Adhesion WP306	0.762153	1.95279	0	0	198	11	ITGA3;COL6A2;ACTN4;MYL12B;ACTB;MYL12A;FLNA;VASP;CCND1;CAV1;ACTG1	ITGA3;COL6A2;ACTN4;MYL12B;ACTB;MYL12A	WikiPathways_2019_Human
16	Salmonella infection	0.604069	1.75264	0.00306122	0.0336251	249	22	MYL12B;PODXL;PFN1;AHNAK;ACTB;DYNLL1;ANXA2;MYL12A;PKN1;TXN;HSP90AB1;SKP1;S100A10;FLNA;HSP90B1;GAPDH;ARPC3;TUBB;BRK1;ACTG1;ARPC5L;RRAS	MYL12B;PODXL;PFN1;AHNAK;ACTB;DYNLL1;ANXA2;MYL12A;PKN1;TXN	KEGG_2021_Human
18	G2M	0.645671	2.3009	0	0	54	38	TOP2A;UBE2C;CENPE;HMGB2;AURKB;CKS2;SMC4;CKAP2;HJURP;TPX2;KIF20B;NUF2;CKAP5;CENPA;CENPF;CCNB2;ECT2;CDCA2;GAS2L3;CDC25C;CDCA3;TUBB4B;AURKA;PSRC1;ANLN;HMMR;GTSE1;BUB1;CDK1;G2E3;MKI67;NDC80;BIRC5;TTK;KIF11;CKAP2L;KIF2C;RANGAP1	TOP2A;UBE2C;CENPE;HMGB2;AURKB;CKS2;SMC4;CKAP2;HJURP;TPX2;KIF20B;NUF2;CKAP5;CENPA;CENPF;CCNB2;ECT2;CDCA2;GAS2L3;CDC25C;CDCA3;TUBB4B;AURKA;PSRC1;ANLN;HMMR;GTSE1;BUB1	Cell_Cycle
18	MP1 Cell Cycle - G2/M	0.722081	2.48362	0	0	50	28	TOP2A;UBE2C;ASPM;PTTG1;CENPE;HMGB2;PLK1;CCNB1;AURKB;CKS2;SMC4;CKAP2;TPX2;KIF20B;NUF2;CENPA;CENPF;CCNB2;ECT2;CDCA3;AURKA;HMMR;GTSE1;CDK1;PRC1;MKI67;BIRC5;KIF2C	TOP2A;UBE2C;ASPM;PTTG1;CENPE;HMGB2;PLK1;CCNB1;AURKB;CKS2;SMC4;CKAP2;TPX2;KIF20B;NUF2;CENPA;CENPF;CCNB2;ECT2	Cancer_Metaprograms
18	Proliferating NK/T CL0000542	0.765747	2.02392	0	0	10	9	TOP2A;UBE2C;HMGB2;AURKB;SMC4;CENPF;H2AFV;BIRC5;KIF2C	TOP2A;UBE2C;HMGB2;AURKB;SMC4;CENPF	Azimuth_Cell_Types_2021
18	Proliferating Basal CL0000646	0.819405	2.12177	0	0	10	9	TOP2A;PTTG1;CENPE;HMGB2;CKAP2;TPX2;CENPF;MKI67;BIRC5	TOP2A;PTTG1;CENPE;HMGB2;CKAP2;TPX2;CENPF	Azimuth_Cell_Types_2021
18	Cycling (G2/M)_NatGen	0.538698	2.09842	0	0.00102939	200	89	TOP2A;UBE2C;ASPM;PTTG1;FAM83D;CENPE;HMGB2;KIF14;PLK1;CCNB1;TROAP;AURKB;CKS2;SMC4;CKAP2;HJURP;TPX2;MZT1;KIF20B;NUF2;CKAP5;CENPA;CENPF;CCNB2;BORA;ECT2;SCLT1;RACGAP1;KIF18B;RAD21;CDCA2;ARHGAP11B;GAS2L3;APOLD1;CDC25C;CDCA3;TUBB4B;AURKA;HP1BP3;RAD51AP1;RCCD1;NAV2;PSRC1;ANLN;HMMR;GTSE1;BUB1;NDE1;CEP70;CDC25B;KIF18A;CDK1;H2AFV;BRD8;CCNF;G2E3;FAM111A;MXD3;EZH2;KIF22;PRC1;RGS3;CNTRL;DEPDC1B;WEE1;ARHGAP33;…	TOP2A;UBE2C;ASPM;PTTG1;FAM83D;CENPE;HMGB2;KIF14;PLK1;CCNB1;TROAP;AURKB;CKS2;SMC4;CKAP2;HJURP;TPX2;MZT1;KIF20B;NUF2;CKAP5;CENPA;CENPF;CCNB2;BORA;ECT2;SCLT1;RACGAP1;KIF18B;RAD21;CDCA2;ARHGAP11B;GAS2L3;APOLD1;CDC25C;CDCA3;TUBB4B;AURKA;HP1BP3;RAD51AP1;RCCD1;NAV2;PSRC1;ANLN;HMMR;GTSE1;BUB1;NDE1;CEP70;CDC25B;KIF18A;CDK1	PDAC_Subtypes_NG
18	CD4+ Proliferating T CL0000896	0.789439	1.91768	0.00123762	0.0020668	13	7	TOP2A;ASPM;PTTG1;TPX2;CENPF;MKI67;BIRC5	TOP2A;ASPM;PTTG1;TPX2;CENPF	Azimuth_Cell_Types_2021
18	Leptin signaling pathway WP2034	-0.649438	-2.07325	0.00473934	0.0447812	76	7	BCL2L1;GSK3B;PTPN11;ACACA;MAP2K1;PTK2;ROCK2	BCL2L1;GSK3B;PTPN11;ACACA;MAP2K1;PTK2;ROCK2	WikiPathways_2019_Human
18	regulation of mitotic metaphase/anaphase transition (GO:0030071)	0.855432	1.99012	0	0.0407055	26	6	UBE2C;CENPE;PLK1;CCNB1;RB1;ANAPC5	UBE2C;CENPE;PLK1;CCNB1	GO_Biological_Process_2021
18	MP5 Stress	0.796248	1.7408	0.00793651	0.0136552	50	5	ZFP36;HSPA1B;ID1;DDIT4;KLF6	ZFP36;HSPA1B;ID1;DDIT4	Cancer_Metaprograms
18	Prolactin Signaling Pathway WP2037	-0.664414	-2.26482	0.00537634	0.014049	76	8	GSK3B;PTPN11;ITGB1;PIK3CA;VAV2;MAP2K1;IRS2;PTK2	GSK3B;PTPN11;ITGB1;PIK3CA;VAV2;MAP2K1;IRS2;PTK2	WikiPathways_2019_Human
18	intracellular non-membrane-bounded organelle (GO:0043232)	0.510208	1.9166	0	0.0161178	1158	59	TOP2A;FAM83D;CENPE;HMGB2;PLK1;ACADVL;AURKB;HJURP;PRKDC;TPX2;MZT1;KIF20B;ACTB;CKAP5;CENPF;CDK5RAP3;FRMD5;HSPB1;RACGAP1;ASAP1;RAD21;CDCA2;TUBB4B;BRCA1;AURKA;HP1BP3;RAD51AP1;PSRC1;DDX5;POLA1;ITGB4;VMP1;PKP4;SRPK2;KLF6;MYO10;PRC1;WEE1;EPB41L4A;MKI67;CENPP;LRRFIP1;KATNAL1;TRA2A;TTK;EWSR1;BICD1;AUP1;NUP153;KIF11;TAF15;ANAPC5;CIT;KIF2C;MAD1L1;DIAPH2;NEK11;PTK2;ROCK2	TOP2A;FAM83D;CENPE;HMGB2;PLK1;ACADVL;AURKB;HJURP;PRKDC;TPX2;MZT1;KIF20B;ACTB;CKAP5;CENPF;CDK5RAP3;FRMD5;HSPB1;RACGAP1;ASAP1;RAD21;CDCA2;TUBB4B;BRCA1;AURKA;HP1BP3;RAD51AP1	GO_Cellular_Component_2021
18	APC/C:Cdh1 mediated degradation of Cdc20 and other APC/C:Cdh1 targeted proteins in late mitosis/early G1 Homo sapiens R-HSA-174178	0.784215	1.96233	0	0.0175018	71	8	UBC;UBE2C;PTTG1;PLK1;AURKB;AURKA;PSMD11;ANAPC5	UBC;UBE2C;PTTG1;PLK1;AURKB	Reactome_2016
18	G2/M Transition Homo sapiens R-HSA-69275	0.585507	1.9403	0.00104493	0.0190809	173	24	UBC;PLK1;CCNB1;TPX2;CKAP5;CENPF;CCNB2;BORA;CDC25C;TUBB4B;AURKA;HMMR;GTSE1;NDE1;CEP70;CDC25B;CLASP1;CDK1;PSMD11;HSP90AA1;CNTRL;WEE1;NINL;CEP192	UBC;PLK1;CCNB1;TPX2;CKAP5;CENPF;CCNB2;BORA;CDC25C;TUBB4B;AURKA;HMMR;GTSE1;NDE1;CEP70;CDC25B;CLASP1;CDK1	Reactome_2016
18	Regulation of mitotic cell cycle Homo sapiens R-HSA-453276	0.730507	1.99013	0	0.0207258	85	11	UBC;UBE2C;PTTG1;PLK1;CCNB1;AURKB;AURKA;CDK1;PSMD11;BUB3;ANAPC5	UBC;UBE2C;PTTG1;PLK1;CCNB1;AURKB	Reactome_2016
18	APC/C-mediated degradation of cell cycle proteins Homo sapiens R-HSA-174143	0.730507	2.0554	0	0.0207258	85	11	UBC;UBE2C;PTTG1;PLK1;CCNB1;AURKB;AURKA;CDK1;PSMD11;BUB3;ANAPC5	UBC;UBE2C;PTTG1;PLK1;CCNB1;AURKB	Reactome_2016
18	Mitotic G2-G2/M phases Homo sapiens R-HSA-453274	0.585507	1.94326	0.0010395	0.0211096	175	24	UBC;PLK1;CCNB1;TPX2;CKAP5;CENPF;CCNB2;BORA;CDC25C;TUBB4B;AURKA;HMMR;GTSE1;NDE1;CEP70;CDC25B;CLASP1;CDK1;PSMD11;HSP90AA1;CNTRL;WEE1;NINL;CEP192	UBC;PLK1;CCNB1;TPX2;CKAP5;CENPF;CCNB2;BORA;CDC25C;TUBB4B;AURKA;HMMR;GTSE1;NDE1;CEP70;CDC25B;CLASP1;CDK1	Reactome_2016
18	Regulation of TP53 Activity through Phosphorylation Homo sapiens R-HSA-6804756	0.74757	1.96521	0.00232558	0.0213015	89	9	UBC;AURKB;BRIP1;TPX2;RFC3;BRCA1;AURKA;TAF4;CHEK1	UBC;AURKB;BRIP1;TPX2;RFC3;BRCA1;AURKA	Reactome_2016
18	G2-M Checkpoint	0.491471	1.80549	0.00100604	0.0284816	200	46	TOP2A;UBE2C;PTTG1;CENPE;PLK1;TROAP;AURKB;CKS2;SMC4;TPX2;KIF20B;CENPA;CENPF;CCNB2;SRSF2;RACGAP1;RAD21;AURKA;FANCC;PRIM2;HMMR;BUB1;DDX39A;CDC25B;CDK1;CCNF;EZH2;KIF22;PRC1;BUB3;MKI67;RAD54L;NDC80;BIRC5;BRCA2;TTK;EWSR1;POLA2;KIF11;EFNA5;KIF2C;DBF4;NASP;KNL1;HNRNPD;CHEK1	TOP2A;UBE2C;PTTG1;CENPE;PLK1;TROAP;AURKB;CKS2;SMC4;TPX2;KIF20B;CENPA;CENPF;CCNB2;SRSF2;RACGAP1;RAD21;AURKA;FANCC;PRIM2;HMMR;BUB1;DDX39A;CDC25B;CDK1	MSigDB_Hallmark_2020
18	Activation of APC/C and APC/C:Cdc20 mediated degradation of mitotic proteins Homo sapiens R-HSA-176814	0.763959	1.99841	0	0.0287858	75	9	UBC;UBE2C;PTTG1;PLK1;CCNB1;CDK1;PSMD11;BUB3;ANAPC5	UBC;UBE2C;PTTG1;PLK1;CCNB1	Reactome_2016
18	chromosome (GO:0005694)	0.643899	1.84338	0.00568182	0.0303829	160	13	TOP2A;CENPE;HMGB2;RAD21;CDCA2;BRCA1;HP1BP3;RAD51AP1;SPIDR;HMGA2;HMGB1;MKI67;BIRC5	TOP2A;CENPE;HMGB2;RAD21;CDCA2;BRCA1;HP1BP3;RAD51AP1;SPIDR	GO_Cellular_Component_2021
18	APC/C:Cdc20 mediated degradation of mitotic proteins Homo sapiens R-HSA-176409	0.731317	1.88922	0.00240385	0.0348309	74	8	UBC;UBE2C;PTTG1;CCNB1;CDK1;PSMD11;BUB3;ANAPC5	UBC;UBE2C;PTTG1;CCNB1	Reactome_2016
18	microtubule cytoskeleton (GO:0015630)	0.553317	1.97722	0	0.0122273	331	36	FAM83D;CENPE;KIF14;PLK1;AURKB;CKAP2;TPX2;MZT1;KIF20B;CKAP5;CENPF;CCNB2;CDK5RAP3;RACGAP1;KIF18B;GAS2L3;TUBB4B;AURKA;PSRC1;HMMR;GTSE1;KIF18A;CLASP1;KIF22;PRC1;NINL;TBCD;KATNAL1;TTK;KIF13B;EML4;KIF11;MAP7;ANAPC5;KIF2C;MAD1L1	FAM83D;CENPE;KIF14;PLK1;AURKB;CKAP2;TPX2;MZT1;KIF20B;CKAP5;CENPF;CCNB2;CDK5RAP3;RACGAP1;KIF18B;GAS2L3;TUBB4B;AURKA;PSRC1;HMMR;GTSE1;KIF18A;CLASP1	GO_Cellular_Component_2021
18	Gastric Cancer Network 1 WP2361	0.778936	2.05703	0	0.0024779	29	9	TOP2A;UBE2C;TPX2;KIF20B;CENPF;ECT2;AURKA;INO80D;CEP192	TOP2A;UBE2C;TPX2;KIF20B;CENPF;ECT2;AURKA;INO80D	WikiPathways_2019_Human
