# Supplementary material for: Transcriptomic Plasticity Is a Hallmark of Metastatic Pancreatic Cancer
Source: Cancer Res. 2025 Dec 11;86(7):1769–96. doi: 10.1158/0008-5472.CAN-25-1117 (PMC13044532; doi:10.1158/0008-5472.CAN-25-1117)
Supplement: Table S5 — Comprehensive gene set enrichment analysis (GSEA) results showing full enrichment scores for all archetype cluster gene programs [file can-25-1117_table_s5_suppst5.xlsx]

## Sheet: 5.ArchetypesGSEAall
Supplementary Table 5 | Full GSEA enrichment scores of archetype cluster genes.
Archetype_cluster	Term	ES	NES	p_value	FDR	Geneset_size	Matched_size	Genes	Ledge_genes	Database
0	Proteoglycans in cancer	0.850465	1.74079	0	0.00435978	205	8	TIMP3;ITGA5;PLCG2;FLNB;RRAS2;TLR4;ITPR3;TIAM1	TIMP3;ITGA5;PLCG2;FLNB	KEGG_2021_Human
0	Tight junction	0.438802	0.813373	0.738717	0.868903	169	5	PPP2R2C;AFDN;PRKAG2;TIAM1;BVES	PPP2R2C;AFDN	KEGG_2021_Human
0	FRS-mediated FGFR4 signaling Homo sapiens R-HSA-5654712	0.485339	0.966828	0.54878	0.871189	236	7	RASAL2;MARK3;PSMC4;PSME4;DUSP10;TEK;SPTBN5	RASAL2;MARK3;PSMC4	Reactome_2016
0	regulation of epithelial to mesenchymal transition (GO:0010717)	-0.310231	-0.76897	0.784483	0.880928	76	6	SPRY2;FERMT2;PHLDB2;RGCC;DAB2;TIAM1	SPRY2;FERMT2;PHLDB2;RGCC;DAB2;TIAM1	GO_Biological_Process_2021
0	Frs2-mediated activation Homo sapiens R-HSA-170968	0.485339	0.967077	0.546961	0.88465	240	7	RASAL2;MARK3;PSMC4;PSME4;DUSP10;TEK;SPTBN5	RASAL2;MARK3;PSMC4	Reactome_2016
0	Signaling by GPCR Homo sapiens R-HSA-372790	0.330051	0.759549	0.861336	0.887264	1293	20	ANXA1;PTHLH;RASAL2;MARK3;PSMC4;PDE2A;LPAR3;PSME4;RAC2;DUSP10;RGS9;TEK;ITPR3;GNA12;PTGFR;PLEKHG5;PTGER1;SPTBN5;PTGER4;TIAM1	ANXA1;PTHLH;RASAL2;MARK3;PSMC4	Reactome_2016
0	NGF signalling via TRKA from the plasma membrane Homo sapiens R-HSA-187037	0.453324	0.96722	0.54158	0.898844	374	11	RASAL2;TRIB3;MARK3;PSMC4;RALA;MAPKAPK3;PSME4;DUSP10;TEK;ITPR3;SPTBN5	RASAL2;TRIB3;MARK3;PSMC4;RALA;MAPKAPK3	Reactome_2016
0	Signalling to p38 via RIT and RIN Homo sapiens R-HSA-187706	0.485339	0.969155	0.54495	0.909208	239	7	RASAL2;MARK3;PSMC4;PSME4;DUSP10;TEK;SPTBN5	RASAL2;MARK3;PSMC4	Reactome_2016
0	circulatory system development (GO:0072359)	-0.336634	-0.872016	0.674074	0.865707	126	6	TBX1;ACVR1;FBN1;POPDC3;TEK;BVES	TBX1;ACVR1;FBN1;POPDC3;TEK;BVES	GO_Biological_Process_2021
0	regulation of focal adhesion assembly (GO:0051893)	-0.273927	-0.704556	0.914062	0.910728	54	6	MACF1;FERMT2;PHLDB2;DAPK3;TEK;CORO1C	MACF1;FERMT2;PHLDB2;DAPK3;TEK;CORO1C	GO_Biological_Process_2021
0	IL-2/STAT5 Signaling	0.321309	0.656381	0.911475	0.914506	199	8	ADAM19;ECM1;CDCP1;ITGA6;PNP;ODC1;AHR;TIAM1	ADAM19	MSigDB_Hallmark_2020
0	nucleoside-triphosphatase activity (GO:0017111)	-0.277228	-0.70508	0.909774	0.917602	278	6	RRAS2;RALA;MX1;RAC2;NLRP1;GNA12	RRAS2;RALA;MX1;RAC2;NLRP1;GNA12	GO_Molecular_Function_2021
0	TGF-beta signaling pathway	0.400344	0.738853	0.835473	0.920639	94	5	ACVR1;FST;BMP6;FBN1;NOG	ACVR1;FST;BMP6;FBN1	KEGG_2021_Human
0	Signaling by Insulin receptor Homo sapiens R-HSA-74752	0.494393	1.01228	0.48984	0.922479	311	9	RASAL2;TRIB3;MARK3;PSMC4;PSME4;PRKAG2;DUSP10;TEK;SPTBN5	RASAL2;TRIB3;MARK3;PSMC4	Reactome_2016
0	Signaling by Leptin Homo sapiens R-HSA-2586552	0.485339	0.969654	0.544643	0.923378	243	7	RASAL2;MARK3;PSMC4;PSME4;DUSP10;TEK;SPTBN5	RASAL2;MARK3;PSMC4	Reactome_2016
0	Metabolism of proteins Homo sapiens R-HSA-392499	0.319158	0.698651	0.901437	0.929853	1074	13	COL7A1;ST3GAL6;ASNS;TIMM44;MYO5A;MMP1;GALNT6;ADAMTSL3;GNPNAT1;RGS9;SPTBN5;EIF5;GALNT12	COL7A1;ST3GAL6;ASNS;TIMM44;MYO5A;MMP1;GALNT6;ADAMTSL3;GNPNAT1	Reactome_2016
0	Signaling by Wnt Homo sapiens R-HSA-195721	0.371285	0.703786	0.88964	0.934907	295	6	DKK1;PSMC4;PSME4;RAC2;ITPR3;PORCN	DKK1;PSMC4	Reactome_2016
0	positive regulation of apoptotic process (GO:0043065)	-0.321192	-0.883094	0.626168	0.914102	310	7	STPG1;ITGA6;KCNMA1;STK17A;DAPK3;PLEKHG5;TIAM1	STPG1;ITGA6;KCNMA1;STK17A;DAPK3;PLEKHG5;TIAM1	GO_Biological_Process_2021
0	FRS-mediated FGFR2 signaling Homo sapiens R-HSA-5654700	0.485339	0.965632	0.537862	0.860174	236	7	RASAL2;MARK3;PSMC4;PSME4;DUSP10;TEK;SPTBN5	RASAL2;MARK3;PSMC4	Reactome_2016
0	NCAM signaling for neurite out-growth Homo sapiens R-HSA-375165	0.405312	0.82726	0.730519	0.858266	266	8	RASAL2;MARK3;PSMC4;COL4A5;PSME4;DUSP10;TEK;SPTBN5	RASAL2;MARK3;PSMC4	Reactome_2016
0	Collagen biosynthesis and modifying enzymes Homo sapiens R-HSA-1650814	0.447456	0.821177	0.741599	0.85703	63	5	COL7A1;COL4A5;COL4A6;PCOLCE2;COL13A1	COL7A1	Reactome_2016
0	MAPK1/MAPK3 signaling Homo sapiens R-HSA-5684996	0.485339	0.952325	0.567627	0.814684	241	7	RASAL2;MARK3;PSMC4;PSME4;DUSP10;TEK;SPTBN5	RASAL2;MARK3;PSMC4	Reactome_2016
0	Immune System Homo sapiens R-HSA-168256	0.373255	0.884766	0.721328	0.817207	1547	26	PLCG2;FLNB;TRIM25;RASAL2;TRIB3;MARK3;PSMC4;HERC3;NCF2;MAPKAPK3;MYO5A;C4BPB;MYO9B;INPP5D;PSME4;MX1;TLR4;UBE2J1;DUSP10;TEK;ITPR3;NLRP1;LTN1;SPTBN5;TNFRSF25;PSTPIP1	PLCG2;FLNB;TRIM25;RASAL2;TRIB3;MARK3;PSMC4;HERC3;NCF2;MAPKAPK3	Reactome_2016
0	Calcium signaling pathway	0.601738	1.11945	0.322304	0.819032	240	5	PLCG2;VEGFC;ITPR3;PTGFR;PTGER1	PLCG2;VEGFC	KEGG_2021_Human
0	heart development (GO:0007507)	-0.336634	-0.86137	0.672	0.822086	164	6	TBX1;ACVR1;FBN1;POPDC3;TEK;BVES	TBX1;ACVR1;FBN1;POPDC3;TEK;BVES	GO_Biological_Process_2021
0	Prolonged ERK activation events Homo sapiens R-HSA-169893	0.485339	0.952988	0.537694	0.825112	242	7	RASAL2;MARK3;PSMC4;PSME4;DUSP10;TEK;SPTBN5	RASAL2;MARK3;PSMC4	Reactome_2016
0	ARMS-mediated activation Homo sapiens R-HSA-170984	0.485339	0.957371	0.555804	0.827408	239	7	RASAL2;MARK3;PSMC4;PSME4;DUSP10;TEK;SPTBN5	RASAL2;MARK3;PSMC4	Reactome_2016
0	SHC1 events in EGFR signaling Homo sapiens R-HSA-180336	0.485339	0.961782	0.547914	0.829834	235	7	RASAL2;MARK3;PSMC4;PSME4;DUSP10;TEK;SPTBN5	RASAL2;MARK3;PSMC4	Reactome_2016
0	Class A/1 (Rhodopsin-like receptors) Homo sapiens R-HSA-373076	0.454256	0.820627	0.753309	0.838845	323	5	ANXA1;LPAR3;PTGFR;PTGER1;PTGER4	ANXA1	Reactome_2016
0	Interleukin receptor SHC signaling Homo sapiens R-HSA-912526	0.418696	0.865374	0.701285	0.839414	245	8	RASAL2;MARK3;PSMC4;INPP5D;PSME4;DUSP10;TEK;SPTBN5	RASAL2;MARK3;PSMC4	Reactome_2016
0	SHC1 events in ERBB4 signaling Homo sapiens R-HSA-1250347	0.485339	0.962672	0.545856	0.84057	235	7	RASAL2;MARK3;PSMC4;PSME4;DUSP10;TEK;SPTBN5	RASAL2;MARK3;PSMC4	Reactome_2016
0	Interleukin-2 signaling Homo sapiens R-HSA-451927	0.418696	0.845196	0.708061	0.840982	252	8	RASAL2;MARK3;PSMC4;INPP5D;PSME4;DUSP10;TEK;SPTBN5	RASAL2;MARK3;PSMC4	Reactome_2016
0	Class I MHC mediated antigen processing & presentation Homo sapiens R-HSA-983169	0.419896	0.807765	0.753409	0.846674	305	6	PSMC4;HERC3;NCF2;PSME4;UBE2J1;LTN1	PSMC4;HERC3;NCF2	Reactome_2016
0	Signaling by Interleukins Homo sapiens R-HSA-449147	0.418696	0.847379	0.712432	0.847531	392	8	RASAL2;MARK3;PSMC4;INPP5D;PSME4;DUSP10;TEK;SPTBN5	RASAL2;MARK3;PSMC4	Reactome_2016
0	MAPK family signaling cascades Homo sapiens R-HSA-5683057	0.405336	0.820692	0.75	0.848176	284	8	RASAL2;MARK3;PSMC4;CDC42EP3;PSME4;DUSP10;TEK;SPTBN5	RASAL2;MARK3;PSMC4	Reactome_2016
0	Interleukin-3, 5 and GM-CSF signaling Homo sapiens R-HSA-512988	0.418696	0.853566	0.717105	0.848411	261	8	RASAL2;MARK3;PSMC4;INPP5D;PSME4;DUSP10;TEK;SPTBN5	RASAL2;MARK3;PSMC4	Reactome_2016
0	FRS-mediated FGFR3 signaling Homo sapiens R-HSA-5654706	0.485339	0.963258	0.563555	0.852103	236	7	RASAL2;MARK3;PSMC4;PSME4;DUSP10;TEK;SPTBN5	RASAL2;MARK3;PSMC4	Reactome_2016
0	G alpha (q) signalling events Homo sapiens R-HSA-416476	0.427057	0.79532	0.769596	0.853037	191	5	ANXA1;LPAR3;ITPR3;PTGFR;PTGER1	ANXA1	Reactome_2016
0	basal-like B	0.332625	0.637388	0.929143	0.935963	207	6	DKK1;E2F7;CFAP57;MX1;CFAP61;SPTBN5	DKK1;E2F7;CFAP57;MX1;CFAP61	PDAC_Subtypes_NG
0	FRS-mediated FGFR1 signaling Homo sapiens R-HSA-5654693	0.485339	0.947261	0.579065	0.81353	236	7	RASAL2;MARK3;PSMC4;PSME4;DUSP10;TEK;SPTBN5	RASAL2;MARK3;PSMC4	Reactome_2016
0	Signaling by FGFR Homo sapiens R-HSA-190236	0.485158	1.01365	0.467793	0.936508	366	10	RASAL2;TRIB3;MARK3;PSMC4;SPRY2;PSME4;DUSP10;TEK;ITPR3;SPTBN5	RASAL2;TRIB3;MARK3;PSMC4;SPRY2	Reactome_2016
0	Disease Homo sapiens R-HSA-1643685	0.339142	0.651082	0.913677	0.93981	725	6	DKK1;PSMC4;PSME4;ADAMTSL3;TLR4;PORCN	DKK1;PSMC4	Reactome_2016
0	Programmed Cell Death Homo sapiens R-HSA-5357801	-0.256579	-0.61612	0.986842	0.98153	166	5	PSMC4;PSME4;TLR4;DAPK3;PKP1	PSMC4;PSME4;TLR4;DAPK3;PKP1	Reactome_2016
0	Signaling by EGFR Homo sapiens R-HSA-177929	0.485158	1.02363	0.460879	0.98296	355	10	RASAL2;TRIB3;MARK3;PSMC4;SPRY2;PSME4;DUSP10;TEK;ITPR3;SPTBN5	RASAL2;TRIB3;MARK3;PSMC4;SPRY2	Reactome_2016
0	organelle organization (GO:0006996)	-0.353135	-0.927699	0.573913	0.983996	420	6	KRT16;MAST4;CFAP61;STRIP2;SPTBN5;ATP8B2	KRT16;MAST4;CFAP61;STRIP2;SPTBN5;ATP8B2	GO_Biological_Process_2021
0	alpha-amino acid metabolic process (GO:1901605)	0.316433	0.583954	0.963942	0.986157	46	5	ASNS;GPT2;GLS;DDAH1;GLUL	ASNS;GPT2	GO_Biological_Process_2021
0	negative regulation of gene expression (GO:0010629)	0.323096	0.591179	0.955635	0.990668	322	5	SLC7A5;STC2;DAPK3;RGCC;PTGER4	SLC7A5	GO_Biological_Process_2021
0	positive regulation of programmed cell death (GO:0043068)	-0.321192	-0.888419	0.653846	0.991738	286	7	STPG1;ITGA6;KCNMA1;STK17A;DAPK3;PLEKHG5;TIAM1	STPG1;ITGA6;KCNMA1;STK17A;DAPK3;PLEKHG5;TIAM1	GO_Biological_Process_2021
0	ATP binding (GO:0005524)	0.239203	0.487476	0.990132	0.991938	278	8	STK38L;ACVR1;MYO9B;STK17A;PRKAG2;DAPK3;ABCG1;NLRP1	STK38L;ACVR1;MYO9B;STK17A;PRKAG2;DAPK3;ABCG1;NLRP1	GO_Molecular_Function_2021
0	protein homodimerization activity (GO:0042803)	0.336868	0.727181	0.856846	0.980267	636	12	HMGCS1;TBX1;ACVR1;PDE2A;MYO9B;STC2;DAPK3;ABCG1;ODC1;RBPMS2;AHR;NOG	HMGCS1	GO_Molecular_Function_2021
0	actin filament (GO:0005884)	0.34711	0.715632	0.856517	0.992194	72	8	ANXA1;PLS3;MYO5A;SHROOM4;MYO9B;RAC2;TEK;PSTPIP1	ANXA1;PLS3	GO_Cellular_Component_2021
0	regulation of angiogenesis (GO:0045765)	0.307941	0.599498	0.954597	0.994663	203	6	VEGFC;SPRY2;ECM1;TEK;RGCC;GLUL	VEGFC;SPRY2;ECM1	GO_Biological_Process_2021
0	actin binding (GO:0003779)	0.423839	0.856997	0.692557	0.995906	177	8	FLNB;UTRN;MACF1;CAP1;MYO9B;KCNMA1;FERMT2;SPTBN5	FLNB;UTRN;MACF1	GO_Molecular_Function_2021
0	lysosomal membrane (GO:0005765)	0.432788	0.796224	0.776596	0.996247	330	5	MANBA;DNAJC5;TMEM165;DAB2;NPC1	MANBA;DNAJC5;TMEM165	GO_Cellular_Component_2021
0	adenylate cyclase-modulating G protein-coupled receptor signaling pathway (GO:0007188)	0.228811	0.45168	0.997722	0.997227	165	7	PTHLH;PDE2A;LPAR3;GNA12;PTGFR;PTGER1;PTGER4	PTHLH	GO_Biological_Process_2021
0	neuron projection (GO:0043005)	0.276512	0.57468	0.963519	0.998357	556	9	MARK3;DIP2B;MYO5A;EPHB6;MX1;SLC4A8;RBM3;PLEKHG5;BAG2	MARK3;DIP2B;MYO5A;EPHB6;MX1;SLC4A8	GO_Cellular_Component_2021
0	cytoplasmic vesicle membrane (GO:0030659)	0.353052	0.674535	0.908681	0.999188	380	6	SPIRE1;RALA;TMEM165;TLR4;ITPR3;CORO1C	SPIRE1;RALA;TMEM165	GO_Cellular_Component_2021
0	cation transport (GO:0006812)	0.32271	0.606155	0.949233	0.999685	174	5	SLC3A2;ANO10;KCNMA1;SGK1;KCNK1	SLC3A2	GO_Biological_Process_2021
0	transcription cis-regulatory region binding (GO:0000976)	0.503188	0.926039	0.615566	0.993456	549	5	PAX8;E2F7;DRAP1;PER3;AHR	PAX8;E2F7	GO_Molecular_Function_2021
0	lytic vacuole (GO:0000323)	0.298353	0.556815	0.980838	0.975615	219	5	MANBA;MYO5A;PLEKHM1;SYT7;NPC1	MANBA;MYO5A;PLEKHM1	GO_Cellular_Component_2021
0	GTPase binding (GO:0051020)	0.522449	0.97753	0.532658	0.973075	201	6	ULK1;AFDN;MYO5A;MYO9B;DAPK3;EVI5L	ULK1	GO_Molecular_Function_2021
0	Signaling by Type 1 Insulin-like Growth Factor 1 Receptor (IGF1R) Homo sapiens R-HSA-2404192	0.494393	1.02134	0.468177	0.970474	288	9	RASAL2;TRIB3;MARK3;PSMC4;PSME4;PRKAG2;DUSP10;TEK;SPTBN5	RASAL2;TRIB3;MARK3;PSMC4	Reactome_2016
0	Signaling by FGFR4 Homo sapiens R-HSA-5654743	0.485158	1.01766	0.485201	0.942987	332	10	RASAL2;TRIB3;MARK3;PSMC4;SPRY2;PSME4;DUSP10;TEK;ITPR3;SPTBN5	RASAL2;TRIB3;MARK3;PSMC4;SPRY2	Reactome_2016
0	Membrane Trafficking Homo sapiens R-HSA-199991	0.312603	0.616185	0.943771	0.943572	420	7	COL7A1;RALA;MYO5A;PRKAG2;MYH15;DAB2;SPTBN5	COL7A1;RALA;MYO5A	Reactome_2016
0	Antigen processing: Ubiquitination & Proteasome degradation Homo sapiens R-HSA-983168	0.356172	0.657519	0.921114	0.944477	260	5	PSMC4;HERC3;PSME4;UBE2J1;LTN1	PSMC4;HERC3	Reactome_2016
0	sequence-specific DNA binding (GO:0043565)	0.535525	1.15188	0.272439	0.946549	707	11	ETV1;PAX8;CEBPG;SREBF2;E2F7;TBX1;PRDM1;ZBTB49;HIVEP1;AHR;ZNF449	ETV1;PAX8;CEBPG;SREBF2;E2F7;TBX1;PRDM1	GO_Molecular_Function_2021
0	Golgi membrane (GO:0000139)	0.391137	0.782	0.796685	0.948031	472	7	ST3GAL6;SREBF2;QSOX1;TMEM165;GALNT6;RHBDF1;GALNT12	ST3GAL6;SREBF2;QSOX1;TMEM165	GO_Cellular_Component_2021
0	Vesicle-mediated transport Homo sapiens R-HSA-5653656	0.312603	0.624127	0.932297	0.948162	492	7	COL7A1;RALA;MYO5A;PRKAG2;MYH15;DAB2;SPTBN5	COL7A1;RALA;MYO5A	Reactome_2016
0	Prion disease	0.357448	0.667648	0.894174	0.948945	273	5	PSMC4;NCF2;NDUFS2;RAC2;ITPR3	PSMC4;NCF2;NDUFS2	KEGG_2021_Human
0	metal ion binding (GO:0046872)	0.347852	0.722727	0.857297	0.949321	517	9	ANXA1;STK38L;CDH6;PDE2A;FBN1;PPA1;SYT7;ITPR3;CLGN	ANXA1;STK38L;CDH6;PDE2A	GO_Molecular_Function_2021
0	positive regulation of hydrolase activity (GO:0051345)	-0.372937	-0.975214	0.464	0.950879	149	6	TBC1D2;AFDN;BCAR3;ITGA6;FERMT2;EVI5L	TBC1D2;AFDN;BCAR3;ITGA6;FERMT2;EVI5L	GO_Biological_Process_2021
0	Rap1 signaling pathway	0.301011	0.598554	0.956763	0.954033	210	7	VEGFC;RALA;AFDN;LPAR3;RAC2;TEK;TIAM1	VEGFC;RALA;AFDN	KEGG_2021_Human
0	GRB2 events in EGFR signaling Homo sapiens R-HSA-179812	0.485339	0.97012	0.557414	0.954494	235	7	RASAL2;MARK3;PSMC4;PSME4;DUSP10;TEK;SPTBN5	RASAL2;MARK3;PSMC4	Reactome_2016
0	VEGFA-VEGFR2 Pathway Homo sapiens R-HSA-4420097	0.454357	0.981653	0.537173	0.958165	320	11	RASAL2;TRIB3;MARK3;PSMC4;NCF2;MAPKAPK3;PSME4;DUSP10;TEK;ITPR3;SPTBN5	RASAL2;TRIB3;MARK3;PSMC4;NCF2;MAPKAPK3	Reactome_2016
0	Insulin receptor signalling cascade Homo sapiens R-HSA-74751	0.494393	1.01877	0.473853	0.958434	287	9	RASAL2;TRIB3;MARK3;PSMC4;PSME4;PRKAG2;DUSP10;TEK;SPTBN5	RASAL2;TRIB3;MARK3;PSMC4	Reactome_2016
0	Transmembrane transport of small molecules Homo sapiens R-HSA-382551	0.454769	0.993408	0.519331	0.960023	594	12	SLC38A2;SLC7A11;SLC3A2;SLC7A5;SLC9A2;NIPAL3;ANO10;NIPA1;SLC4A8;ABCG1;SGK1;ATP8B2	SLC38A2;SLC7A11;SLC3A2;SLC7A5	Reactome_2016
0	SOS-mediated signalling Homo sapiens R-HSA-112412	0.485339	0.972728	0.540632	0.964389	235	7	RASAL2;MARK3;PSMC4;PSME4;DUSP10;TEK;SPTBN5	RASAL2;MARK3;PSMC4	Reactome_2016
0	Amino acid synthesis and interconversion (transamination) Homo sapiens R-HSA-70614	0.514254	0.98507	0.525366	0.965901	25	6	PHGDH;ASNS;PSAT1;GPT2;GLS;GLUL	PHGDH;ASNS;PSAT1;GPT2	Reactome_2016
0	bounding membrane of organelle (GO:0098588)	0.369315	0.791951	0.786387	0.967161	767	11	COL7A1;ST3GAL6;SREBF2;QSOX1;TMEM165;GALNT6;RHBDF1;TLR4;ITPR3;GALNT12;CORO1C	COL7A1;ST3GAL6;SREBF2;QSOX1	GO_Cellular_Component_2021
0	Innate Immune System Homo sapiens R-HSA-168249	0.423312	0.969754	0.563323	0.938956	807	18	PLCG2;TRIM25;RASAL2;TRIB3;MARK3;PSMC4;MAPKAPK3;MYO5A;C4BPB;MYO9B;PSME4;TLR4;DUSP10;TEK;ITPR3;NLRP1;SPTBN5;PSTPIP1	PLCG2;TRIM25;RASAL2;TRIB3;MARK3;PSMC4	Reactome_2016
0	VEGFR2 mediated cell proliferation Homo sapiens R-HSA-5218921	0.443296	0.89507	0.646552	0.809228	248	8	RASAL2;MARK3;PSMC4;PSME4;DUSP10;TEK;ITPR3;SPTBN5	RASAL2;MARK3;PSMC4	Reactome_2016
0	GPCR downstream signaling Homo sapiens R-HSA-388396	0.304547	0.66593	0.902664	0.948163	983	13	ANXA1;PTHLH;PDE2A;LPAR3;RAC2;RGS9;ITPR3;GNA12;PTGFR;PLEKHG5;PTGER1;PTGER4;TIAM1	ANXA1;PTHLH	Reactome_2016
0	Signaling by Rho GTPases Homo sapiens R-HSA-194315	0.460249	0.932678	0.591565	0.79983	367	7	ARHGAP29;SRGAP1;NCF2;MYO9B;RAC2;PLEKHG5;TIAM1	ARHGAP29;SRGAP1;NCF2	Reactome_2016
0	Protein digestion and absorption	0.674418	1.28892	0.115646	0.373306	103	6	SLC38A2;COL7A1;SLC3A2;COL4A5;COL4A6;COL13A1	SLC38A2;COL7A1;SLC3A2	KEGG_2021_Human
0	membrane organization (GO:0061024)	-0.567657	-1.49394	0.0526316	0.37387	242	6	FER1L6;MX1;DAB2;NPC1;SUN3;CORO1C	FER1L6;MX1;DAB2;NPC1;SUN3;CORO1C	GO_Biological_Process_2021
0	Mitotic Spindle	0.714193	1.36796	0.0695249	0.379448	199	6	FLNB;ARHGAP29;STK38L;RASAL2;MYO9B;TIAM1	FLNB;ARHGAP29;STK38L;RASAL2	MSigDB_Hallmark_2020
0	Epithelial Mesenchymal Transition	0.524086	1.18262	0.212245	0.379729	200	16	TIMP3;ITGA5;LAMC2;COL7A1;PTHLH;DKK1;VEGFC;QSOX1;CDH6;MMP1;ECM1;PMP22;FBN1;FERMT2;DAB2;PCOLCE2	TIMP3;ITGA5;LAMC2;COL7A1;PTHLH;DKK1;VEGFC	MSigDB_Hallmark_2020
0	Human papillomavirus infection	0.641345	1.30103	0.119695	0.393781	331	8	ITGA5;LAMC2;PPP2R2C;COL4A5;ITGA6;MX1;COL4A6;PTGER4	ITGA5;LAMC2;PPP2R2C	KEGG_2021_Human
0	Estrogen Response Late	0.676867	1.40385	0.0504292	0.398578	200	9	PRSS23;FLNB;LAMC2;SEMA3B;SLC7A5;FAM102A;TPBG;SGK1;TIAM1	PRSS23;FLNB;LAMC2;SEMA3B;SLC7A5;FAM102A	MSigDB_Hallmark_2020
0	mTORC1 Signaling	0.600822	1.32424	0.0886598	0.402791	200	13	HMGCS1;SLC7A11;PHGDH;SLC7A5;TRIB3;CTH;ASNS;PSMC4;PSAT1;SC5D;PPA1;PNP;RDH11	HMGCS1;SLC7A11;PHGDH;SLC7A5;TRIB3;CTH;ASNS;PSMC4	MSigDB_Hallmark_2020
0	Fatty Acid Metabolism	0.710531	1.3077	0.105325	0.357825	158	5	HMGCS1;SMS;ODC1;RDH11;GLUL	HMGCS1	MSigDB_Hallmark_2020
0	Adhesive_NatGen	0.508065	1.13003	0.306205	0.404936	200	15	DHRS9;SEMA3B;ANXA1;LMO7;SLC7A5;FAM102A;TMC7;CDCP1;ITGA6;PLEKHM1;RGCC;KCNK1;EHD4;STK40;CORO1C	DHRS9;SEMA3B;ANXA1;LMO7;SLC7A5;FAM102A	PDAC_Subtypes_NG
0	mTOR signaling pathway	0.673794	1.30123	0.144522	0.459048	154	6	ULK1;LPIN1;SLC3A2;SLC7A5;SESN2;SGK1	ULK1;LPIN1;SLC3A2;SLC7A5	KEGG_2021_Human
0	positive regulation of cytosolic calcium ion concentration (GO:0007204)	-0.542763	-1.26645	0.136646	0.467395	147	5	LPAR3;ITPR3;PTGFR;PTGER1;PTGER4	LPAR3;ITPR3;PTGFR;PTGER1;PTGER4	GO_Biological_Process_2021
0	UV Response Dn	-0.382838	-0.981862	0.487395	0.472315	144	6	APBB2;PMP22;KCNMA1;DDAH1;DAB2;PTGFR	APBB2;PMP22;KCNMA1;DDAH1;DAB2;PTGFR	MSigDB_Hallmark_2020
0	Endoderm Differentiation WP2853	0.58834	1.16007	0.274033	0.478718	141	7	PTHLH;WDFY2;DKK1;DDAH1;DAB2;NOG;ATP8B2	PTHLH;WDFY2;DKK1	WikiPathways_2019_Human
0	ECM-receptor interaction	0.715212	1.31969	0.117371	0.480229	88	5	ITGA5;LAMC2;COL4A5;ITGA6;COL4A6	ITGA5;LAMC2	KEGG_2021_Human
0	regulation of protein secretion (GO:0050708)	-0.519737	-1.21371	0.172414	0.491548	125	5	BMP6;RHBDF1;SYT7;ITPR3;ABCG1	BMP6;RHBDF1;SYT7;ITPR3;ABCG1	GO_Biological_Process_2021
0	basal-like A	0.448126	1.03732	0.450251	0.500251	453	19	COL7A1;PPP2R2C;ANXA1;PTHLH;PHGDH;SLC7A5;TBX1;KRT16;FST;COL4A5;LPAR3;STC2;COL4A6;SYT7;DFNA5;PTPRZ1;CSTA;PKP1;TIAM1	COL7A1;PPP2R2C;ANXA1;PTHLH;PHGDH;SLC7A5	PDAC_Subtypes_NG
0	Unfolded Protein Response	0.596218	1.14898	0.286689	0.40887	113	6	CEBPG;SLC7A5;ASNS;XPOT;PSAT1;STC2	CEBPG;SLC7A5;ASNS;XPOT;PSAT1	MSigDB_Hallmark_2020
0	TNF-NFkB signaling_NatGen	0.53986	1.22929	0.142281	0.347203	200	19	CEP170;FERMT1;FLNB;ARNTL2;LAMC2;ADAM19;CLIP4;PODXL;DIP2B;RALA;CDH6;BCAR3;CAP1;LBH;PHLDB2;GLS;DUSP10;HIVEP1;PKP1	CEP170;FERMT1;FLNB;ARNTL2;LAMC2;ADAM19;CLIP4;PODXL;DIP2B	PDAC_Subtypes_NG
0	heme Metabolism	0.64201	1.2853	0.141256	0.344697	200	7	MBOAT2;RIOK3;SLC7A11;MARK3;ASNS;NUDT4;OSBP2	MBOAT2;RIOK3;SLC7A11;MARK3;ASNS	MSigDB_Hallmark_2020
0	Focal Adhesion-PI3K-Akt-mTOR-signaling pathway WP3932	0.652832	1.35077	0.0877944	0.335746	303	9	ITGA5;ULK1;LAMC2;PPP2R2C;VEGFC;ITGA6;LPAR3;COL4A6;TEK	ITGA5;ULK1;LAMC2;PPP2R2C	WikiPathways_2019_Human
0	RAF/MAP kinase cascade Homo sapiens R-HSA-5673001	0.485339	0.946367	0.59596	0.803872	235	7	RASAL2;MARK3;PSMC4;PSME4;DUSP10;TEK;SPTBN5	RASAL2;MARK3;PSMC4	Reactome_2016
0	Human cytomegalovirus infection	-0.661184	-1.61817	0.025974	0.0189786	225	5	RAC2;ITPR3;GNA12;PTGER1;PTGER4	RAC2;ITPR3;GNA12;PTGER1;PTGER4	KEGG_2021_Human
0	MP7 Stress (in vitro)	0.705043	1.51057	0.0115063	0.0221852	50	11	GARS;SARS;CEBPG;YARS;SLC3A2;CARS;PHGDH;TRIB3;ASNS;PSAT1;STC2	GARS;SARS;CEBPG;YARS;SLC3A2;CARS;PHGDH;TRIB3;ASNS	Cancer_Metaprograms
0	MicroRNAs in cancer	0.882262	1.6519	0.00473373	0.0245237	310	5	TIMP3;ITGA5;PLCG2;SPRY2;GLS	TIMP3;ITGA5;PLCG2	KEGG_2021_Human
0	Mesenchymal_NatGen	0.814668	1.55972	0.00565611	0.0270197	200	6	TIMP3;ITGA5;TMEM158;FBN1;CYR61;CRISPLD2	TIMP3;ITGA5	PDAC_Subtypes_NG
0	Classical-like_NatGen	0.828776	1.58204	0.00697674	0.0399892	200	6	DHRS9;ACSS2;FSIP2;LPIN1;FER1L6;KCNK1	DHRS9;ACSS2;FSIP2;LPIN1	PDAC_Subtypes_NG
0	Mesenchymal	0.659734	1.37251	0.0666667	0.0666667	143	9	TIMP3;ADAM19;COL7A1;MMP1;COL4A5;ADAMTSL3;COL4A6;PCOLCE2;COL13A1	TIMP3;ADAM19;COL7A1	Epi_Mes
0	Squamoid_NatGen	0.726988	1.43452	0.0462555	0.0882644	200	7	DHRS9;FLNB;RIOK3;KRT16;GPR153;ECM1;GLUL	DHRS9;FLNB;RIOK3	PDAC_Subtypes_NG
0	MP40 Unassigned-I	0.717237	1.3055	0.116883	0.11259	50	5	FLNB;LAMC2;ANXA1;LMO7;KRT16	FLNB;LAMC2;ANXA1;LMO7	Cancer_Metaprograms
0	regulation of translation (GO:0006417)	-0.713816	-1.73038	0.00625	0.166679	178	5	DAPK3;RBM3;LTN1;EIF5;LARP6	DAPK3;RBM3;LTN1;EIF5;LARP6	GO_Biological_Process_2021
0	collagen-containing extracellular matrix (GO:0062023)	0.736926	1.58067	0.00630915	0.186165	380	11	TIMP3;LAMC2;ADAM19;COL7A1;SEMA3B;ANXA1;ECM1;COL4A5;FBN1;COL4A6;COL13A1	TIMP3;LAMC2;ADAM19;COL7A1;SEMA3B;ANXA1	GO_Cellular_Component_2021
0	Endochondral Ossification WP474	0.795939	1.47892	0.0227001	0.199332	64	5	TIMP3;HMGCS1;SLC38A2;PTHLH;BMP6	TIMP3;HMGCS1;SLC38A2;PTHLH	WikiPathways_2019_Human
0	Focal Adhesion WP306	0.706385	1.4162	0.0519337	0.253155	198	7	ITGA5;FLNB;LAMC2;VEGFC;ITGA6;RAC2;COL4A6	ITGA5;FLNB;LAMC2	WikiPathways_2019_Human
0	Interferon signaling_NatGen	0.620243	1.2281	0.201987	0.279492	200	7	MBOAT2;CCPG1;SREBF2;STRIP2;PTPRZ1;LRMP;AHR	MBOAT2;CCPG1	PDAC_Subtypes_NG
0	Ebola Virus Pathway on Host WP4217	0.779714	1.51095	0.017321	0.282851	129	6	ITGA5;FLNB;ITGA6;TLR4;NPC1;TIAM1	ITGA5;FLNB	WikiPathways_2019_Human
0	Cholesterol Homeostasis	0.658911	1.26122	0.157062	0.30104	74	6	HMGCS1;ACSS2;SEMA3B;TRIB3;SREBF2;SC5D	HMGCS1;ACSS2;SEMA3B;TRIB3;SREBF2	MSigDB_Hallmark_2020
0	Estrogen Response Early	0.586313	1.26527	0.143757	0.334719	200	11	PRSS23;FLNB;SEMA3B;SLC7A5;FAM102A;PODXL;TPBG;MAST4;STC2;ZNF185;TIAM1	PRSS23;FLNB;SEMA3B;SLC7A5;FAM102A;PODXL	MSigDB_Hallmark_2020
0	VEGFA-VEGFR2 Signaling Pathway WP3888	0.602546	1.17113	0.247706	0.509048	236	6	FLNB;ANXA1;DKK1;NCF2;AFDN;PTPRZ1	FLNB;ANXA1;DKK1;NCF2;AFDN	WikiPathways_2019_Human
0	Focal adhesion	0.665235	1.34235	0.0935484	0.511184	201	8	ITGA5;FLNB;LAMC2;VEGFC;COL4A5;ITGA6;RAC2;COL4A6	ITGA5;FLNB;LAMC2	KEGG_2021_Human
0	Androgen Response	0.649612	1.23084	0.187852	0.324807	100	6	HMGCS1;SLC38A2;HERC3;SMS;UBE2J1;SGK1	HMGCS1;SLC38A2	MSigDB_Hallmark_2020
0	Amino Acid metabolism WP3925	0.572244	1.18607	0.232334	0.540566	91	9	IARS;EPRS;CTH;ASNS;GPT2;SMS;GLS;ODC1;GLUL	IARS;EPRS;CTH;ASNS	WikiPathways_2019_Human
0	UV Response Up	0.479312	0.882069	0.654394	0.717968	158	5	CEBPG;ASNS;C4BPB;GLS;EIF5	CEBPG;ASNS	MSigDB_Hallmark_2020
0	Salmonella infection	0.493789	0.927316	0.589222	0.729574	249	5	FLNB;PODXL;RALA;PLEKHM1;TLR4	FLNB;PODXL;RALA	KEGG_2021_Human
0	Alzheimer disease	0.593012	1.0993	0.347206	0.731848	369	5	ULK1;DKK1;PSMC4;NDUFS2;ITPR3	ULK1;DKK1;PSMC4	KEGG_2021_Human
0	Ras signaling pathway	0.538293	1.11738	0.334045	0.743342	232	9	PLCG2;RASAL2;VEGFC;RRAS2;RALA;AFDN;RAC2;TEK;TIAM1	PLCG2;RASAL2;VEGFC;RRAS2;RALA;AFDN	KEGG_2021_Human
0	Phospholipase D signaling pathway	0.490356	0.938224	0.585168	0.749094	148	6	PLCG2;RRAS2;RALA;LPAR3;GNA12;PTGFR	PLCG2;RRAS2;RALA	KEGG_2021_Human
0	Cytosolic tRNA aminoacylation Homo sapiens R-HSA-379716	0.713583	1.51172	0.0231335	0.750559	24	10	IARS;GARS;SARS;EPRS;AARS;YARS;CARS;MARS;TARS;PPA1	IARS;GARS;SARS;EPRS;AARS;YARS;CARS;MARS;TARS	Reactome_2016
0	MAPK signaling pathway	0.465023	0.950199	0.569367	0.768154	294	8	FLNB;VEGFC;RRAS2;MAPKAPK3;RAC2;DUSP10;TEK;GNA12	FLNB;VEGFC;RRAS2;MAPKAPK3	KEGG_2021_Human
0	Gastrin-CREB signalling pathway via PKC and MAPK Homo sapiens R-HSA-881907	0.422604	0.92291	0.620761	0.777712	432	12	ANXA1;RASAL2;MARK3;PSMC4;LPAR3;PSME4;DUSP10;TEK;ITPR3;PTGFR;PTGER1;SPTBN5	ANXA1;RASAL2;MARK3;PSMC4	Reactome_2016
0	Neuronal System Homo sapiens R-HSA-112316	0.476381	0.915924	0.622146	0.780914	301	6	SLC38A2;DNAJC5;KCNMA1;GLS;KCNK1;GLUL	SLC38A2	Reactome_2016
0	Signalling to RAS Homo sapiens R-HSA-167044	0.450457	0.929601	0.607759	0.784906	246	9	RASAL2;MARK3;PSMC4;RALA;MAPKAPK3;PSME4;DUSP10;TEK;SPTBN5	RASAL2;MARK3;PSMC4;RALA;MAPKAPK3	Reactome_2016
0	Signaling by PDGF Homo sapiens R-HSA-186797	0.441394	0.931538	0.58805	0.791424	364	10	RASAL2;TRIB3;MARK3;PSMC4;COL4A5;PSME4;DUSP10;TEK;ITPR3;SPTBN5	RASAL2;TRIB3;MARK3;PSMC4	Reactome_2016
0	Coagulation	0.731791	1.40405	0.0547148	0.795051	138	6	TIMP3;PRSS23;ANXA1;MMP1;FBN1;WDR1	TIMP3;PRSS23;ANXA1	MSigDB_Hallmark_2020
0	apoptotic process (GO:0006915)	-0.336634	-0.846183	0.661654	0.797098	231	6	TBX1;MX1;DAPK3;NLRP1;AHR;TNFRSF25	TBX1;MX1;DAPK3;NLRP1;AHR;TNFRSF25	GO_Biological_Process_2021
0	Signal Transduction Homo sapiens R-HSA-162582	0.384504	0.939086	0.644	0.798024	2465	41	DHRS9;ARHGAP29;ANXA1;ST3GAL6;PTHLH;SRGAP1;RASAL2;TRIB3;MARK3;DKK1;VEGFC;PSMC4;SPRY2;NCF2;RALA;RPE65;MAPKAPK3;PDE2A;FST;COL4A5;CDC42EP3;MYO9B;LPAR3;PSME4;PRKAG2;RAC2;DUSP10;RGS9;TEK;DRAP1;ITPR3;GNA12;PTGFR;PORCN;PLEKHG5;PTGER1;SPTBN5;PTGER4;RDH11;NOG;TIAM1	DHRS9;ARHGAP29;ANXA1;ST3GAL6;PTHLH;SRGAP1;RASAL2;TRIB3;MARK3;DKK1;VEGFC;PSMC4;SPRY2;NCF2;RALA;RPE65;MAPKAPK3	Reactome_2016
0	Signalling to ERKs Homo sapiens R-HSA-187687	0.450457	0.943998	0.574173	0.798044	253	9	RASAL2;MARK3;PSMC4;RALA;MAPKAPK3;PSME4;DUSP10;TEK;SPTBN5	RASAL2;MARK3;PSMC4;RALA;MAPKAPK3	Reactome_2016
0	regulation of cytosolic calcium ion concentration (GO:0051480)	-0.542763	-1.34488	0.116564	0.526273	148	5	LPAR3;ITPR3;PTGFR;PTGER1;PTGER4	LPAR3;ITPR3;PTGFR;PTGER1;PTGER4	GO_Biological_Process_2021
0	Integrated Breast Cancer Pathway WP1984	0.418554	0.775966	0.790342	0.798928	151	5	ANXA1;RALA;MMP1;ODC1;AHR	ANXA1;RALA;MMP1	WikiPathways_2019_Human
0	regulation of I-kappaB kinase/NF-kappaB signaling (GO:0043122)	0.858045	1.57902	0.007034	0.69528	224	5	PLCG2;TRIM25;RIOK3;ECM1;PLEKHG5	PLCG2;TRIM25;RIOK3	GO_Biological_Process_2021
0	Pathways of neurodegeneration	0.545838	1.04874	0.422857	0.694528	475	6	ULK1;DKK1;PSMC4;NDUFS2;UBE2J1;ITPR3	ULK1;DKK1;PSMC4	KEGG_2021_Human
0	Signalling by NGF Homo sapiens R-HSA-166520	0.421774	0.928706	0.616424	0.776747	450	13	RASAL2;TRIB3;MARK3;PSMC4;RALA;MAPKAPK3;PSME4;DUSP10;TEK;ITPR3;PLEKHG5;SPTBN5;TIAM1	RASAL2;TRIB3;MARK3;PSMC4;RALA;MAPKAPK3	Reactome_2016
0	Regulation of actin cytoskeleton	0.568585	1.093	0.3625	0.688572	218	6	ITGA5;RRAS2;ITGA6;RAC2;GNA12;TIAM1	ITGA5	KEGG_2021_Human
0	positive regulation of cellular biosynthetic process (GO:0031328)	-0.44702	-1.2762	0.147059	0.556464	180	7	BCAR3;MFSD2A;TLR4;DDAH1;RGCC;RBM3;LARP6	BCAR3;MFSD2A;TLR4;DDAH1;RGCC;RBM3;LARP6	GO_Biological_Process_2021
0	Leukocyte transendothelial migration	0.563799	1.03095	0.458576	0.689789	114	5	PLCG2;NCF2;AFDN;RAC2;ESAM	PLCG2	KEGG_2021_Human
0	KRAS Signaling Up	0.550167	1.05245	0.410345	0.558291	200	6	ETV1;SEMA3B;PLEK2;SPRY2;PRDM1;TMEM158	ETV1;SEMA3B;PLEK2;SPRY2;PRDM1	MSigDB_Hallmark_2020
0	Vitamin D Receptor Pathway WP2877	0.489164	1.0522	0.424714	0.560969	182	11	TIMP3;SEMA3B;PTHLH;ASAP2;KRT16;PRDM1;BMP6;MYO9B;DUSP10;COL13A1;PTGER4	TIMP3;SEMA3B;PTHLH	WikiPathways_2019_Human
0	Ras Signaling WP4223	0.523895	1.0636	0.403226	0.585847	184	8	PLCG2;RASAL2;RRAS2;RALA;AFDN;RAC2;TEK;TIAM1	PLCG2;RASAL2;RRAS2;RALA;AFDN	WikiPathways_2019_Human
0	Primary Focal Segmental Glomerulosclerosis FSGS WP2572	0.532267	0.988862	0.496503	0.58678	72	5	UTRN;DKK1;PODXL;COL4A5;TLR4	UTRN;DKK1;PODXL	WikiPathways_2019_Human
0	PI3K-Akt Signaling Pathway WP4172	0.503953	1.08395	0.367326	0.598441	340	11	ITGA5;LAMC2;PPP2R2C;VEGFC;COL4A5;ITGA6;LPAR3;TLR4;COL4A6;TEK;SGK1	ITGA5;LAMC2;PPP2R2C	WikiPathways_2019_Human
0	Nuclear Receptors Meta-Pathway WP2882	0.52409	1.00574	0.482326	0.600994	319	6	SLC7A11;SLC7A5;NAV3;GPR153;CDC42EP3;AHR	SLC7A11;SLC7A5;NAV3;GPR153	WikiPathways_2019_Human
0	Ectoderm Differentiation WP2858	0.613339	1.19465	0.214447	0.605048	138	6	PLXNA2;PTPRB;PODXL;SPRY2;CDH6;PRKAG2	PLXNA2;PTPRB;PODXL;SPRY2;CDH6	WikiPathways_2019_Human
0	Mesodermal Commitment Pathway WP2857	0.605622	1.24805	0.147154	0.544098	147	9	ADAM19;WDFY2;DKK1;MACF1;TBX1;ACVR1;DDAH1;NOG;ATP8B2	ADAM19;WDFY2;DKK1;MACF1;TBX1;ACVR1	WikiPathways_2019_Human
0	Apical Junction	0.501421	0.959451	0.561224	0.639576	200	6	LAMC2;PPP2R2C;CDH6;CAP1;FBN1;RAC2	LAMC2;PPP2R2C	MSigDB_Hallmark_2020
0	MAPK Signaling Pathway WP382	0.472999	0.919817	0.617442	0.654343	246	6	FLNB;RRAS2;MAPKAPK3;RAC2;DUSP10;GNA12	FLNB;RRAS2;MAPKAPK3	WikiPathways_2019_Human
0	PI3K-Akt signaling pathway	0.503953	1.08489	0.378804	0.657991	354	11	ITGA5;LAMC2;PPP2R2C;VEGFC;COL4A5;ITGA6;LPAR3;TLR4;COL4A6;TEK;SGK1	ITGA5;LAMC2;PPP2R2C	KEGG_2021_Human
0	Axon guidance	0.713593	1.34566	0.0675057	0.662686	182	6	PLCG2;PLXNA2;SEMA3B;SRGAP1;EPHB6;RAC2	PLCG2;PLXNA2;SEMA3B;SRGAP1	KEGG_2021_Human
0	Glycolysis	0.522264	0.972325	0.528588	0.663582	200	5	CTH;PSMC4;QSOX1;TPBG;STC2	CTH;PSMC4;QSOX1;TPBG	MSigDB_Hallmark_2020
0	positive regulation of macromolecule biosynthetic process (GO:0010557)	-0.444079	-1.10301	0.278481	0.666715	129	5	BCAR3;TLR4;RGCC;RBM3;LARP6	BCAR3;TLR4;RGCC;RBM3;LARP6	GO_Biological_Process_2021
0	Pathways in cancer	0.453137	1.01834	0.462322	0.671678	531	16	PLCG2;LAMC2;PAX8;VEGFC;RALA;MMP1;COL4A5;ITGA6;LPAR3;RAC2;COL4A6;DAPK3;GNA12;PLEKHG5;PTGER1;PTGER4	PLCG2;LAMC2;PAX8	KEGG_2021_Human
1	striated muscle tissue development (GO:0014706)	0.571933	1.04991	0.433174	0.73584	34	5	CFLAR;POPDC3;TBX2;MSC;BVES	CFLAR;POPDC3;TBX2	GO_Biological_Process_2021
1	regulation of bone mineralization (GO:0030500)	0.581416	1.05837	0.401731	0.733856	57	5	ANKH;TGFB1;SRGN;DDR2;TWIST1	ANKH	GO_Biological_Process_2021
1	negative regulation of blood vessel endothelial cell migration (GO:0043537)	0.537593	1.0527	0.441111	0.732812	34	7	APOE;TGFB1;ANGPT2;NOTCH1;VASH1;TBXA2R;ACVRL1	APOE	GO_Biological_Process_2021
1	cellular response to organic cyclic compound (GO:0071407)	0.574377	1.05757	0.419162	0.727939	150	5	PDE2A;IL1B;TGFB1;NRIP1;IGFBP5	PDE2A	GO_Biological_Process_2021
1	Degradation of the extracellular matrix Homo sapiens R-HSA-1474228	0.423682	0.902423	0.646624	0.720119	106	11	LAMB1;COL9A3;CTSB;COL18A1;BMP1;A2M;CTSL;NID1;ADAM17;MMP19;HTRA1	LAMB1;COL9A3;CTSB;COL18A1;BMP1;A2M;CTSL;NID1;ADAM17	Reactome_2016
1	MP39 Metal-response	0.451106	0.930959	0.604899	0.723536	50	9	MT2A;STC1;BGN;SMIM3;TGFBI;NPTX2;IGFBP5;TMEM45A;TUBA1A	MT2A;STC1	Cancer_Metaprograms
1	regulation of nucleic acid-templated transcription (GO:1903506)	-0.312896	-1.11449	0.244444	0.727193	430	11	LIMD1;IGSF1;SOX6;BNC2;SNAI2;ENG;NOTCH1;NFATC2;MSC;PTP4A3;ACVRL1	LIMD1;IGSF1;SOX6;BNC2;SNAI2;ENG;NOTCH1;NFATC2;MSC;PTP4A3;ACVRL1	GO_Biological_Process_2021
1	positive regulation of cell projection organization (GO:0031346)	0.533769	1.04698	0.438053	0.739149	117	7	APOE;MAGI2;TOX;ROR1;IL1RAPL1;PLXND1;P3H1	APOE;MAGI2	GO_Biological_Process_2021
1	positive regulation of transferase activity (GO:0051347)	0.52406	1.05821	0.412996	0.730299	148	8	PDGFRB;FGFR1;TEK;TGFB1;DDR2;ROR1;EPHB1;FLT1	PDGFRB;FGFR1	GO_Biological_Process_2021
1	positive regulation of cytokine production (GO:0001819)	0.461262	1.05724	0.39899	0.724979	335	19	SERPINE1;HILPDA;IL1A;CD58;ALOX15B;EBI3;IL1B;EREG;RIPK2;TGFB1;ADAM17;TLR2;IL33;SPHK1;TWIST1;SULF1;PAEP;PIK3CG;F2R	SERPINE1;HILPDA;IL1A;CD58	GO_Biological_Process_2021
1	positive regulation of signaling receptor activity (GO:2000273)	0.569335	1.04053	0.434731	0.747934	37	5	AREG;NRP1;EREG;ADAM17;SHANK3	AREG	GO_Biological_Process_2021
1	Metabolism of vitamins and cofactors Homo sapiens R-HSA-196854	0.442948	0.883027	0.657297	0.739355	148	8	APOE;SLC2A3;SLC23A2;GPC1;NMNAT2;SDC2;LRP12;CUBN	APOE	Reactome_2016
1	negative regulation of cellular response to growth factor stimulus (GO:0090288)	-0.342437	-1.06244	0.368421	0.742576	80	8	ADAMTS12;GPC1;SPRY4;BMPER;HIPK2;NOTCH1;SULF1;HTRA3	ADAMTS12;GPC1;SPRY4;BMPER;HIPK2;NOTCH1;SULF1;HTRA3	GO_Biological_Process_2021
1	serine-type endopeptidase inhibitor activity (GO:0004867)	0.645538	1.1853	0.261337	0.743921	60	5	SERPINE1;SERPINA1;A2M;SERPINH1;TFPI2	SERPINE1	GO_Molecular_Function_2021
1	transcription by RNA polymerase II (GO:0006366)	0.52891	1.04341	0.439636	0.744609	320	7	NR4A2;NR1H3;NR2F1;NOTCH3;NOTCH2;ELL2;NOTCH1	NR4A2;NR1H3;NR2F1;NOTCH3;NOTCH2;ELL2	GO_Biological_Process_2021
1	Interleukin-11 Signaling Pathway WP2332	0.47894	0.883038	0.663866	0.744828	44	5	ICAM1;PTPA;FYN;TGFB1;RUNX2	ICAM1;PTPA;FYN;TGFB1	WikiPathways_2019_Human
1	Tuberculosis	0.41483	0.843516	0.733119	0.748345	180	9	IRAK2;IL1A;MRC2;IL1B;RIPK2;TGFB1;CAMK2A;TLR2;SPHK1	IRAK2;IL1A;MRC2;IL1B;RIPK2;TGFB1;CAMK2A;TLR2	KEGG_2021_Human
1	Malaria	0.417183	0.847847	0.689581	0.751497	50	8	CXCL8;ICAM1;THBS2;IL1B;TGFB1;TLR2;HGF;SDC2	CXCL8;ICAM1;THBS2;IL1B	KEGG_2021_Human
1	enzyme linked receptor protein signaling pathway (GO:0007167)	0.477386	1.03661	0.455959	0.753808	140	12	PDGFRB;FGFR1;MTSS1;TEK;CSF1;IL31RA;FYN;DDR2;ROR1;JAK3;EPHB1;FLT1	PDGFRB;FGFR1;MTSS1	GO_Biological_Process_2021
1	ubiquitin protein ligase activity (GO:0061630)	0.708008	1.31138	0.12426	0.718513	263	5	CBLB;RNF144A;HECW2;RNF175;TRIM9	CBLB;RNF144A;HECW2	GO_Molecular_Function_2021
1	regulation of cell growth (GO:0001558)	0.561406	1.03593	0.44593	0.751525	217	5	NRG3;TGFB1;ADAM17;SPHK1;ACVRL1	NRG3	GO_Biological_Process_2021
1	Rho GTPase cycle Homo sapiens R-HSA-194840	0.482992	0.886444	0.635392	0.739261	122	5	RASGRF2;A2M;ARHGAP22;RHOQ;ARHGAP31	RASGRF2	Reactome_2016
1	regulation of cell differentiation (GO:0045595)	0.479747	1.06621	0.410124	0.71719	156	14	FGFR1;HEY2;PTHLH;PHLDB1;ALOX15B;TRPS1;CSF1;HEY1;TGFB1;SNAI2;PRAME;MEGF10;RUNX2;NREP	FGFR1;HEY2;PTHLH;PHLDB1;ALOX15B	GO_Biological_Process_2021
1	regulation of anatomical structure morphogenesis (GO:0022603)	0.520261	1.0947	0.356164	0.679327	123	10	TNFAIP3;PHLDB1;HECW2;SPARC;TGFB1;BMPER;SHANK3;PLXND1;VASH1;SDC2	TNFAIP3;PHLDB1;HECW2	GO_Biological_Process_2021
1	negative regulation of NF-kappaB transcription factor activity (GO:0032088)	0.844854	1.56143	0.00588235	0.716113	79	5	TNFAIP3;NFKBIA;IRAK2;CMKLR1;AIM2	TNFAIP3;NFKBIA;IRAK2	GO_Biological_Process_2021
1	negative regulation of signal transduction (GO:0009968)	0.497687	1.10876	0.342857	0.668067	267	16	TNFAIP3;GRB10;CXCL8;NR4A2;PTPRE;NOTCH3;ADAMTS12;IL1B;TNS2;HEY1;GPC1;SPRY4;SNAI2;IGFBP5;PRAME;SULF1	TNFAIP3;GRB10;CXCL8;NR4A2;PTPRE	GO_Biological_Process_2021
1	phosphatase binding (GO:0019902)	0.637747	1.17142	0.265018	0.755767	114	5	ITGA1;MAGI2;JAK3;CTSC;NFATC2	ITGA1;MAGI2	GO_Molecular_Function_2021
1	positive regulation of multicellular organismal process (GO:0051240)	0.468439	1.10688	0.310621	0.669522	345	28	SERPINE1;GRB10;APOE;HILPDA;IL1A;COL1A1;FABP5;LOXL2;EBF2;SOX6;BMP1;LEF1;IL1B;EREG;CXCR4;PAX8;CMKLR1;TGFB1;ABCA1;IL33;TWIST1;ADRA1D;MFAP2;TBXA2R;PIK3CG;TGFB1I1;GLIPR2;F2R	SERPINE1;GRB10;APOE;HILPDA;IL1A;COL1A1;FABP5;LOXL2;EBF2;SOX6;BMP1;LEF1;IL1B;EREG;CXCR4;PAX8	GO_Biological_Process_2021
1	regulation of MAPK cascade (GO:0043408)	0.536837	1.10337	0.353514	0.671366	166	9	FN1;FGFR1;TEK;IL1B;ROR1;EPHB1;FLT1;ADRA1D;F2R	FN1;FGFR1	GO_Biological_Process_2021
1	regulation of epithelial cell proliferation (GO:0050678)	0.562124	1.10084	0.372197	0.674412	93	7	LAMB1;MTSS1;EREG;TGFB1;DUSP10;ACVRL1;FGF1	LAMB1;MTSS1	GO_Biological_Process_2021
1	negative regulation of endothelial cell proliferation (GO:0001937)	0.599567	1.09914	0.356553	0.675375	37	5	APOE;SPARC;VASH1;SULF1;FLT1	APOE	GO_Biological_Process_2021
1	negative regulation of immune response (GO:0050777)	0.544543	1.09534	0.372698	0.681541	178	8	TNFAIP3;PTHLH;RHBDF2;FYN;GGT5;ADAM17;GIPR;PRKAR1B	TNFAIP3;PTHLH	GO_Biological_Process_2021
1	Estrogen Response Late	0.493643	1.0009	0.497859	0.688138	200	9	AREG;PRSS23;FABP5;SERPINA1;IGSF1;CPE;PDLIM3;NRIP1;TFPI2	AREG;PRSS23;FABP5;SERPINA1;IGSF1	MSigDB_Hallmark_2020
1	endoplasmic reticulum lumen (GO:0005788)	0.540893	1.26932	0.0952859	0.689571	285	27	COL1A2;FN1;APOE;LAMB1;COL6A3;COL1A1;COL9A3;COL5A1;PRSS23;COL6A2;LTBP1;COL18A1;EBI3;SERPINA1;COL5A2;CSF1;SERPINH1;COL4A6;COL5A3;COL4A5;ADAM17;MFGE8;IGFBP5;CTSC;SDC2;P3H1;COL4A1	COL1A2;FN1;APOE;LAMB1;COL6A3;COL1A1;COL9A3;COL5A1;PRSS23;COL6A2;LTBP1;COL18A1;EBI3;SERPINA1	GO_Cellular_Component_2021
1	protein-containing complex assembly (GO:0065003)	0.510916	1.08376	0.38999	0.68994	267	11	AREG;FN1;SEC24A;SERPINA1;TRAF1;CNIH3;LEF1;AIM2;PDE4DIP;CLDN14;CTSC	AREG;FN1;SEC24A;SERPINA1;TRAF1;CNIH3	GO_Biological_Process_2021
1	HDL-mediated lipid transport Homo sapiens R-HSA-194223	0.49831	0.907662	0.597619	0.717101	19	5	APOE;BMP1;A2M;ABCA1;CUBN	APOE	Reactome_2016
1	inflammatory response (GO:0006954)	0.475934	1.08467	0.380808	0.691456	230	19	CXCL1;CCL20;CXCL8;IL1A;TNFAIP6;PTX3;LAT;TPST1;IL1B;RIPK2;CXCR4;RELB;CMKLR1;TGFB1;GGT5;TLR2;TBXA2R;PIK3CG;F2R	CXCL1;CCL20;CXCL8;IL1A;TNFAIP6;PTX3;LAT;TPST1;IL1B;RIPK2;CXCR4;RELB;CMKLR1;TGFB1;GGT5	GO_Biological_Process_2021
1	COPII-coated ER to Golgi transport vesicle (GO:0030134)	0.658592	1.19723	0.22646	0.693084	79	5	AREG;SEC24A;SERPINA1;CNIH3;CTSC	AREG;SEC24A;SERPINA1;CNIH3	GO_Cellular_Component_2021
1	cytoplasmic vesicle membrane (GO:0030659)	0.557878	1.23789	0.17562	0.693164	380	14	ITPR1;IRAK2;ITPR2;CD58;RNF144A;FABP5;SLC2A3;ANPEP;P2RX1;CAMK2A;TLR2;RHOQ;APH1B;CUBN	ITPR1;IRAK2;ITPR2;CD58;RNF144A	GO_Cellular_Component_2021
1	tumor necrosis factor-mediated signaling pathway (GO:0033209)	0.573058	1.08521	0.395692	0.693921	116	6	NFKBIA;TRAF1;AIM2;ADAM17;PSME4;EDA	NFKBIA	GO_Biological_Process_2021
1	embryonic organ development (GO:0048568)	0.540461	1.07796	0.386414	0.697356	66	8	CXCL8;HEY2;STRA6;TBX2;HEY1;TGFB1;SH2B3;ALDH1A3	CXCL8;HEY2;STRA6	GO_Biological_Process_2021
1	supramolecular fiber organization (GO:0097435)	0.460788	1.08526	0.348744	0.697723	351	25	COL1A2;RND3;COL6A3;COL1A1;COL9A3;COL5A1;COL6A2;COL18A1;PLOD2;LOXL2;BMP1;COL5A2;SERPINH1;COL4A6;COL5A3;TGFBI;LTBP2;COL4A5;DDR2;MFGE8;ADAMTS14;MARCKS;APH1B;P3H1;COL4A1	COL1A2;RND3;COL6A3;COL1A1;COL9A3;COL5A1;COL6A2;COL18A1;PLOD2;LOXL2	GO_Biological_Process_2021
1	peptidyl-tyrosine phosphorylation (GO:0018108)	0.543013	1.0786	0.397971	0.699515	69	7	PDGFRB;FGFR1;TEK;FYN;DDR2;JAK3;FLT1	PDGFRB;FGFR1	GO_Biological_Process_2021
1	cell-substrate junction (GO:0030055)	0.53254	1.25076	0.112224	0.70075	394	28	ITGA5;PDGFRB;RND3;ITGA1;PPFIBP1;FAP;TNS3;ICAM1;ALOX15B;MRC2;ITGA11;SNTB1;LIMD1;NRP1;TNS1;CNN3;ARHGAP22;TNS2;ADAM17;DDR2;SPRY4;ENG;FBLN7;MARCKS;FLT1;ITGA4;TSPAN9;TGFB1I1	ITGA5;PDGFRB;RND3;ITGA1;PPFIBP1;FAP;TNS3;ICAM1;ALOX15B;MRC2;ITGA11;SNTB1	GO_Cellular_Component_2021
1	synapse organization (GO:0050808)	0.557194	1.07471	0.408	0.702657	126	6	PPFIBP1;NRCAM;SHANK3;PLXND1;LRFN5;F2R	PPFIBP1	GO_Biological_Process_2021
1	Lipoprotein metabolism Homo sapiens R-HSA-174824	0.49831	0.916279	0.620813	0.708618	34	5	APOE;BMP1;A2M;ABCA1;CUBN	APOE	Reactome_2016
1	negative regulation of programmed cell death (GO:0043069)	0.514257	1.06904	0.395299	0.713695	381	10	NFKBIA;CFLAR;TEK;NOTCH2;LEF1;RIPK2;IL31RA;SPHK1;PRAME;HGF	NFKBIA;CFLAR;TEK;NOTCH2;LEF1;RIPK2;IL31RA	GO_Biological_Process_2021
1	adenylate cyclase-modulating G protein-coupled receptor signaling pathway (GO:0007188)	0.545859	1.08895	0.368649	0.691762	165	8	PDE2A;PTHLH;HTR1F;ABCA1;GNA15;GIPR;ADRA1D;TBXA2R	PDE2A;PTHLH	GO_Biological_Process_2021
1	protein homodimerization activity (GO:0042803)	0.531666	1.20559	0.183838	0.755837	636	19	PDE2A;APOE;IRAK2;FAP;FGFR1;ECE1;TPST1;PTPA;STK10;SOX6;RIPK2;CSF1;BHLHE41;CAMK2A;TRIM9;ALDH1A3;CUBN;GLIPR2;NDP	PDE2A;APOE;IRAK2;FAP;FGFR1;ECE1;TPST1;PTPA;STK10;SOX6;RIPK2;CSF1	GO_Molecular_Function_2021
1	regulation of neuron projection development (GO:0010975)	0.461471	0.969777	0.538131	0.830004	165	10	APOE;MAGI2;SEMA3A;TOX;ROR1;IL1RAPL1;SHANK3;P3H1;CRMP1;ZNF365	APOE;MAGI2;SEMA3A	GO_Biological_Process_2021
1	circulatory system development (GO:0072359)	0.464053	1.02819	0.461066	0.767048	126	14	FN1;HEY2;STRA6;ECE1;POPDC3;TEK;ZFPM2;HEY1;TGFB1;PDLIM3;NOTCH1;ACVRL1;CACNA1C;BVES	FN1;HEY2;STRA6;ECE1;POPDC3;TEK	GO_Biological_Process_2021
1	phospholipase C-activating G protein-coupled receptor signaling pathway (GO:0007200)	-0.467641	-1.14093	0.247191	0.815116	81	5	CMKLR1;GNA15;OPRD1;ADRA1D;F2R	CMKLR1;GNA15;OPRD1;ADRA1D;F2R	GO_Biological_Process_2021
1	Hair Follicle Development: Cytodifferentiation (Part 3 of 3) WP2840	-0.343096	-0.89054	0.593985	0.822763	87	6	NOTCH2;LEF1;TGFB1;ADAM17;IGFBP5;NOTCH1	NOTCH2;LEF1;TGFB1;ADAM17;IGFBP5;NOTCH1	WikiPathways_2019_Human
1	RNA binding (GO:0003723)	0.605428	1.11018	0.347011	0.825237	1406	5	DNM1;FNDC3A;TNS1;RPGR;SERPINH1	DNM1;FNDC3A;TNS1;RPGR;SERPINH1	GO_Molecular_Function_2021
1	negative regulation of epithelial cell proliferation (GO:0050680)	0.463721	0.949379	0.574651	0.825303	72	9	APOE;MTSS1;EREG;SPARC;TGFB1;DUSP10;SNAI2;VASH1;SULF1	APOE;MTSS1	GO_Biological_Process_2021
1	IL-6/JAK/STAT3 Signaling	0.43341	0.89353	0.666667	0.825887	87	9	CXCL1;EBI3;IL1B;A2M;CSF1;TGFB1;TLR2;ACVRL1;ITGA4	CXCL1;EBI3;IL1B;A2M;CSF1	MSigDB_Hallmark_2020
1	basal-like A	0.368269	0.876698	0.732465	0.826062	453	30	MT2A;IL1A;MTSS1;PTHLH;SRPX2;BAALC;PTX3;SEMA3A;FABP5;IL1B;EREG;IL31RA;COL4A6;ICAM5;VSNL1;TGFBI;AIM2;FYB;COL4A5;TLR2;TREM1;MCTP1;SNAI2;FAM126A;TMEM45A;KCNG1;OVOS2;KRT79;NBPF26;ALDH1A3	MT2A;IL1A;MTSS1;PTHLH;SRPX2;BAALC;PTX3;SEMA3A;FABP5;IL1B;EREG;IL31RA;COL4A6;ICAM5;VSNL1;TGFBI;AIM2;FYB;COL4A5	PDAC_Subtypes_NG
1	regulation of transcription, DNA-templated (GO:0006355)	0.387847	0.951671	0.62	0.827796	2244	55	SOD2;APOE;JARID2;HEY2;COL1A1;NR4A2;PHC2;RFX8;HIF3A;PRDM1;NR1H3;LOXL2;EBF2;ZBTB46;NR2F1;TRPS1;LIMD1;IGSF1;SOX6;TBX2;LEF1;IL1B;EREG;ZFPM2;TSHZ3;IL31RA;PAX8;BNC2;RELB;KLF12;HEY1;TOX;TGFB1;FOXS1;HES4;BHLHE41;SNAI2;HIPK2;ENG;ZNF697;TWIST1;EBF1;NPAS3;NOTCH1;PRAME;NFATC2;MSC;RGMB;PTP4A3;ACVRL1;ZEB2;RUNX2;TGFB1I1;F2R;NDP	SOD2;APOE;JARID2;HEY2;COL1A1;NR4A2;PHC2;RFX8;HIF3A;PRDM1;NR1H3;LOXL2;EBF2;ZBTB46;NR2F1;TRPS1;LIMD1;IGSF1;SOX6;TBX2;LEF1;IL1B;EREG;ZFPM2;TSHZ3;IL31RA;PAX8;BNC2;RELB;KLF12;HEY1;TOX;TGFB1;FOXS1;HES4;BHLHE41	GO_Biological_Process_2021
1	protein maturation (GO:0051604)	0.478953	0.949728	0.569335	0.828128	97	7	ADAM19;ECE1;CPE;SRGN;ADAM17;APH1B;AEBP1	ADAM19	GO_Biological_Process_2021
1	Primary Focal Segmental Glomerulosclerosis FSGS WP2572	0.424042	0.80165	0.74714	0.828307	72	6	DNM1;CTSL;FYN;TGFB1;COL4A5;NOTCH1	DNM1;CTSL;FYN;TGFB1;COL4A5	WikiPathways_2019_Human
1	peptidyl-tyrosine modification (GO:0018212)	0.478507	0.963375	0.558889	0.828836	56	8	PDGFRB;FGFR1;TEK;TPST1;FYN;DDR2;JAK3;FLT1	PDGFRB;FGFR1;TEK;TPST1	GO_Biological_Process_2021
1	phosphate-containing compound metabolic process (GO:0006796)	0.455225	0.959593	0.547669	0.829364	212	10	GFPT2;PFKFB4;ALOX15B;LIMD1;TGFB1;DUSP10;SPHK1;PXYLP1;PLA2G5;PIK3CG	GFPT2;PFKFB4;ALOX15B;LIMD1	GO_Biological_Process_2021
1	positive regulation of transcription, DNA-templated (GO:0045893)	0.394486	0.952094	0.618619	0.830507	1183	35	SERPINE1;NFKBIA;APOE;HEY2;COL1A1;NR4A2;NR1H3;NR2F1;LEF1;IL1B;ZFPM2;RIPK2;IL31RA;PAX8;HEY1;TGFB1;TLR2;IL33;RHOQ;NRIP1;HIPK2;ENG;TWIST1;NPAS3;NOTCH1;NFATC2;HGF;RGMB;ACVRL1;ZEB2;FGF1;RUNX2;TGFB1I1;F2R;NDP	SERPINE1;NFKBIA;APOE;HEY2;COL1A1;NR4A2	GO_Biological_Process_2021
1	epithelial cell migration (GO:0010631)	0.501854	0.960714	0.567972	0.830626	41	6	FAP;LOXL2;NRP1;PLXND1;PTP4A3;ZEB2	FAP;LOXL2;NRP1	GO_Biological_Process_2021
1	regulation of cytokine production (GO:0001817)	0.480279	0.963972	0.55819	0.831393	150	8	HILPDA;IL1A;EREG;BTNL9;SRGN;IL33;SNAI2;PIK3CG	HILPDA;IL1A	GO_Biological_Process_2021
1	positive regulation of kinase activity (GO:0033674)	0.462113	0.965573	0.558386	0.831766	114	10	PDGFRB;FGFR1;TEK;LAT;EREG;CSF1;DDR2;ROR1;EPHB1;FLT1	PDGFRB;FGFR1;TEK;LAT;EREG;CSF1	GO_Biological_Process_2021
1	cellular protein catabolic process (GO:0044257)	0.512612	0.942208	0.586493	0.832695	60	5	FAP;CTSB;ADAMTS12;CTSL;CTSC	FAP;CTSB;ADAMTS12;CTSL	GO_Biological_Process_2021
1	negative regulation of transcription, DNA-templated (GO:0045892)	0.405743	0.966622	0.571142	0.833258	948	31	PDE2A;JARID2;HEY2;NR4A2;PHC2;PRDM1;NR1H3;LOXL2;NR2F1;TRPS1;LIMD1;TBX2;LEF1;EREG;ZFPM2;TSHZ3;KLF12;HEY1;TGFB1;FOXS1;BHLHE41;IL33;NRIP1;SNAI2;TWIST1;ANKRD33;NOTCH1;PRAME;AEBP1;ZEB2;RUNX2	PDE2A;JARID2;HEY2;NR4A2;PHC2;PRDM1;NR1H3;LOXL2;NR2F1;TRPS1;LIMD1;TBX2;LEF1;EREG;ZFPM2;TSHZ3	GO_Biological_Process_2021
1	negative regulation of nucleic acid-templated transcription (GO:1903507)	0.417724	0.952543	0.604675	0.833366	464	18	JARID2;HEY2;PHC2;LOXL2;LIMD1;TBX2;LEF1;EREG;ZFPM2;TSHZ3;HEY1;TGFB1;FOXS1;BHLHE41;TWIST1;NOTCH1;PRAME;RUNX2	JARID2;HEY2;PHC2;LOXL2;LIMD1;TBX2;LEF1;EREG;ZFPM2;TSHZ3;HEY1;TGFB1;FOXS1;BHLHE41	GO_Biological_Process_2021
1	toll-like receptor signaling pathway (GO:0002224)	0.515786	0.943563	0.567367	0.833814	91	5	IRAK2;CTSB;RIPK2;CTSL;TLR2	IRAK2;CTSB	GO_Biological_Process_2021
1	positive regulation of peptidyl-tyrosine phosphorylation (GO:0050731)	0.488113	0.953909	0.590959	0.834186	134	7	ITGA5;NRP1;RIPK2;IL31RA;TGFB1;CRLF1;HGF	ITGA5	GO_Biological_Process_2021
1	receptor-mediated endocytosis (GO:0006898)	0.560454	1.10616	0.359688	0.667497	143	7	APOE;CXCL8;DNM1;CTSL;SGIP1;SPARC;CUBN	APOE;CXCL8;DNM1	GO_Biological_Process_2021
1	neuron migration (GO:0001764)	0.477264	0.986041	0.520343	0.812798	50	9	FGFR1;NR4A2;SEMA3A;NAV1;NRP1;MAP1B;NRCAM;MDGA1;LRP12	FGFR1;NR4A2;SEMA3A;NAV1;NRP1	GO_Biological_Process_2021
1	eye development (GO:0001654)	0.543699	0.988414	0.509524	0.811315	58	5	COL5A1;STRA6;COL5A2;HIPK2;CACNA1C	COL5A1;STRA6	GO_Biological_Process_2021
1	transmembrane receptor protein tyrosine kinase signaling pathway (GO:0007169)	0.419946	0.985383	0.54829	0.810423	404	24	PDGFRB;GRB10;FGFR1;MTSS1;COL1A1;DNM1;TEK;VEGFC;NRP1;CSF1;IL31RA;COL4A6;FYN;DDR2;RHOQ;ROR1;ANGPT2;EPHB1;SULF1;FLT1;HGF;APH1B;SDC2;FGF1	PDGFRB;GRB10;FGFR1;MTSS1;COL1A1;DNM1;TEK;VEGFC;NRP1;CSF1;IL31RA;COL4A6;FYN	GO_Biological_Process_2021
1	positive regulation of metabolic process (GO:0009893)	0.520427	0.992485	0.513793	0.809998	113	6	GRB10;FABP5;EBF2;CXCR4;CMKLR1;MFAP2	GRB10;FABP5;EBF2	GO_Biological_Process_2021
1	BMP signaling pathway (GO:0030509)	-0.490605	-1.18783	0.266272	0.767641	65	5	TGFB1;ENG;RGMB;ACVRL1;RUNX2	TGFB1;ENG;RGMB;ACVRL1;RUNX2	GO_Biological_Process_2021
1	Fluid shear stress and atherosclerosis	0.419097	0.82001	0.747463	0.769072	139	7	IL1A;ICAM1;IL1B;CTSL;GPC1;SDC2;GSTT2B	IL1A;ICAM1;IL1B;CTSL;GPC1	KEGG_2021_Human
1	cellular response to organic substance (GO:0071310)	-0.367647	-1.07598	0.336735	0.769617	123	8	LEF1;IL1B;CXCR4;TGFB1;SPHK1;IGFBP5;IL1RAPL1;ACVRL1	LEF1;IL1B;CXCR4;TGFB1;SPHK1;IGFBP5;IL1RAPL1;ACVRL1	GO_Biological_Process_2021
1	focal adhesion (GO:0005925)	0.53254	1.27035	0.0931864	0.769951	387	28	ITGA5;PDGFRB;RND3;ITGA1;PPFIBP1;FAP;TNS3;ICAM1;ALOX15B;MRC2;ITGA11;SNTB1;LIMD1;NRP1;TNS1;CNN3;ARHGAP22;TNS2;ADAM17;DDR2;SPRY4;ENG;FBLN7;MARCKS;FLT1;ITGA4;TSPAN9;TGFB1I1	ITGA5;PDGFRB;RND3;ITGA1;PPFIBP1;FAP;TNS3;ICAM1;ALOX15B;MRC2;ITGA11;SNTB1	GO_Cellular_Component_2021
1	lymphocyte differentiation (GO:0030098)	-0.450939	-1.12421	0.245399	0.776288	84	5	RELB;TOX;ADAM17;JAK3;ITGA4	RELB;TOX;ADAM17;JAK3;ITGA4	GO_Biological_Process_2021
1	negative regulation of metabolic process (GO:0009892)	0.514539	1.02267	0.468856	0.776582	56	7	APOC1;LAMA4;NR1H3;IL1B;ADAM17;NOTCH1;ACOT11	APOC1;LAMA4;NR1H3	GO_Biological_Process_2021
1	monocarboxylic acid metabolic process (GO:0032787)	-0.494781	-1.22143	0.177515	0.777514	143	5	GGT5;GAMT;ACOT11;GPAM;ALDH1A3	GGT5;GAMT;ACOT11;GPAM;ALDH1A3	GO_Biological_Process_2021
1	positive regulation of endothelial cell proliferation (GO:0001938)	0.532808	1.0196	0.471611	0.780327	77	6	FGFR1;TEK;VEGFC;NRP1;ADAM17;ITGA4	FGFR1;TEK;VEGFC;NRP1	GO_Biological_Process_2021
1	MP29 NPC/OPC	0.460924	0.840985	0.731651	0.786855	50	5	MTSS1;DOCK10;SOX6;KLF12;SPRY4	MTSS1;DOCK10;SOX6;KLF12	Cancer_Metaprograms
1	calcium ion binding (GO:0005509)	0.569129	1.18596	0.248654	0.787527	348	9	ITPR1;ITPR2;ALOX15B;LOXL2;SPARC;MCTP1;EML1;RCN3;PLA2G5	ITPR1;ITPR2;ALOX15B;LOXL2	GO_Molecular_Function_2021
1	RNA polymerase II-specific DNA-binding transcription factor binding (GO:0061629)	0.614943	1.21751	0.204396	0.758644	190	7	NFKBIA;HEY2;ZFPM2;BHLHE41;NRIP1;HIPK2;TTC8	NFKBIA;HEY2	GO_Molecular_Function_2021
1	heart development (GO:0007507)	0.45979	1.01292	0.486735	0.792236	164	13	FN1;STRA6;ECE1;POPDC3;TEK;TBX2;ZFPM2;TGFB1;PDLIM3;NOTCH1;ACVRL1;CACNA1C;BVES	FN1;STRA6;ECE1;POPDC3;TEK;TBX2;ZFPM2	GO_Biological_Process_2021
1	cellular response to growth factor stimulus (GO:0071363)	0.457153	1.00222	0.502569	0.802608	158	14	PDE2A;CXCL8;MAGI2;SOX6;ADAMTS12;NRP1;TGFB1;SPHK1;SNAI2;NOTCH1;FLT1;HGF;ACVRL1;RUNX2	PDE2A;CXCL8;MAGI2;SOX6;ADAMTS12;NRP1	GO_Biological_Process_2021
1	cellular protein modification process (GO:0006464)	0.420054	1.00692	0.517034	0.80301	1025	33	FN1;APOE;LAMB1;FGFR1;HIF3A;PTPRE;PRSS23;LTBP1;PLOD2;LOXL2;FBXL13;SERPINA1;STK10;CSF1;FYN;CPE;TGFB1;DUSP10;PSME4;CAMK2A;MFGE8;GMFG;ST3GAL5;IGFBP5;HIPK2;KLHL5;JAK3;PDK3;SDC2;P3H1;FBXO32;ACVRL1;PRKAR1B	FN1;APOE;LAMB1;FGFR1;HIF3A;PTPRE;PRSS23;LTBP1;PLOD2;LOXL2;FBXL13;SERPINA1	GO_Biological_Process_2021
1	regulation of peptidyl-tyrosine phosphorylation (GO:0050730)	0.5267	1.00287	0.511111	0.804973	92	6	ITGA5;NRP1;RIPK2;FYN;TGFB1;HGF	ITGA5	GO_Biological_Process_2021
1	negative regulation of cell projection organization (GO:0031345)	0.546724	0.999255	0.502392	0.805477	49	5	APOE;SEMA3A;FYN;CRMP1;ZNF365	APOE;SEMA3A	GO_Biological_Process_2021
1	negative regulation of protein serine/threonine kinase activity (GO:0071901)	0.52933	0.996803	0.501718	0.807493	78	6	APOE;IL1B;SPRY4;SH2B3;PRKAR1B;PKIG	APOE	GO_Biological_Process_2021
1	endothelial cell migration (GO:0043542)	0.53785	0.981041	0.535194	0.809167	39	5	FAP;LOXL2;NRP1;PLXND1;PTP4A3	FAP;LOXL2;NRP1	GO_Biological_Process_2021
1	regulation of cell adhesion (GO:0030155)	0.49667	0.982661	0.532511	0.809204	133	7	CXCL8;CXCR4;TGFBI;PLXND1;ACVRL1;C2CD4B;PIK3CG	CXCL8	GO_Biological_Process_2021
1	nervous system development (GO:0007399)	0.435906	0.991007	0.530612	0.809366	447	18	FN1;CXCL1;JARID2;NINJ1;NAV1;SOX6;NOTCH2;CXCR4;PAX8;TGFB1;NRCAM;SHANK3;PLXND1;EPHB1;MARCKS;ZEB2;CRMP1;NDP	FN1;CXCL1;JARID2	GO_Biological_Process_2021
1	protein autophosphorylation (GO:0046777)	0.496483	0.994341	0.520833	0.80953	159	8	PDGFRB;FGFR1;TEK;STK10;DDR2;CAMK2A;EPHB1;FLT1	PDGFRB;FGFR1	GO_Biological_Process_2021
1	positive regulation of cold-induced thermogenesis (GO:0120162)	0.520427	0.983944	0.540046	0.809825	97	6	GRB10;FABP5;EBF2;CXCR4;CMKLR1;MFAP2	GRB10;FABP5;EBF2	GO_Biological_Process_2021
1	negative regulation of growth (GO:0045926)	0.527958	1.00598	0.493213	0.801508	126	6	MT2A;ALOX15B;NOTCH2;TGFB1;NOTCH1;ACVRL1	MT2A;ALOX15B	GO_Biological_Process_2021
1	Lysosome	0.525336	0.936715	0.600244	0.665838	128	5	NPC2;CTSB;CTSL;GALC;CTSC	NPC2;CTSB	KEGG_2021_Human
1	Inflammatory Response	0.62662	1.44804	0.0160643	0.081247	200	23	SERPINE1;NFKBIA;ITGA5;CCL20;CXCL8;IRAK2;IL1A;TNFAIP6;TNFSF10;PTPRE;ICAM1;EBI3;IL1B;EREG;RIPK2;CSF1;CMKLR1;ABCA1;TLR2;GNA15;CD82;SPHK1;NDP	SERPINE1;NFKBIA;ITGA5;CCL20;CXCL8;IRAK2;IL1A;TNFAIP6;TNFSF10;PTPRE;ICAM1	MSigDB_Hallmark_2020
1	Natural killer cell mediated cytotoxicity	0.513306	0.935837	0.577197	0.659127	131	5	TNFSF10;ICAM1;LAT;FYN;NFATC2	TNFSF10;ICAM1;LAT;FYN	KEGG_2021_Human
1	NF-kappa B signaling pathway	0.728218	1.54391	0.0124352	0.0714077	104	11	TNFAIP3;NFKBIA;CXCL1;CXCL8;CFLAR;ICAM1;TRAF1;LAT;IL1B;RELB;EDA	TNFAIP3;NFKBIA;CXCL1;CXCL8;CFLAR	KEGG_2021_Human
1	Apelin signaling pathway	0.785595	1.49065	0.0238908	0.0712481	137	6	SERPINE1;ITPR1;ITPR2;NOTCH3;SPHK1;PIK3CG	SERPINE1;ITPR1;ITPR2	KEGG_2021_Human
1	ErbB signaling pathway	0.829344	1.50606	0.0129108	0.0694457	85	5	AREG;CBLB;NRG3;EREG;CAMK2A	AREG;CBLB;NRG3	KEGG_2021_Human
1	Human papillomavirus infection	0.637336	1.5005	0.00400802	0.0684557	331	25	COL1A2;ITGA5;FN1;PDGFRB;LAMB1;ITGA1;ITGA10;HEY2;COL6A3;COL1A1;COL9A3;LAMA4;COL6A2;ITGA11;NOTCH3;NOTCH2;THBS2;COL4A6;HEY1;COL4A5;HES4;NOTCH1;ITGA4;COL4A1;FZD3	COL1A2;ITGA5;FN1;PDGFRB;LAMB1;ITGA1;ITGA10;HEY2;COL6A3;COL1A1;COL9A3;LAMA4;COL6A2;ITGA11	KEGG_2021_Human
1	TNF signaling pathway	0.730172	1.53176	0.00945378	0.068326	112	10	TNFAIP3;NFKBIA;CXCL1;CCL20;CFLAR;ICAM1;TRAF1;VEGFC;IL1B;CSF1	TNFAIP3;NFKBIA;CXCL1;CCL20;CFLAR	KEGG_2021_Human
1	Focal adhesion	0.646965	1.50458	0.00401606	0.0677341	201	23	COL1A2;ITGA5;FN1;PDGFRB;LAMB1;ITGA1;ITGA10;COL6A3;COL1A1;COL9A3;LAMA4;COL6A2;ITGA11;VEGFC;THBS2;COL4A6;FYN;COL4A5;MYL9;FLT1;HGF;ITGA4;COL4A1	COL1A2;ITGA5;FN1;PDGFRB;LAMB1;ITGA1;ITGA10;COL6A3;COL1A1;COL9A3;LAMA4;COL6A2;ITGA11	KEGG_2021_Human
1	Shigellosis	0.748221	1.53789	0.0076087	0.0669344	246	9	NFKBIA;ITPR1;ITGA5;CXCL8;ITPR2;CYTH3;IL1B;RIPK2;MYL9	NFKBIA;ITPR1;ITGA5;CXCL8;ITPR2	KEGG_2021_Human
1	Legionellosis	0.836476	1.54337	0.0107784	0.0667517	57	5	NFKBIA;CXCL1;CXCL8;IL1B;TLR2	NFKBIA;CXCL1;CXCL8	KEGG_2021_Human
1	Apoptosis	0.710824	1.49926	0.0181044	0.0666302	142	10	NFKBIA;ITPR1;CFLAR;ITPR2;CTSB;TNFSF10;TRAF1;CTSL;CTSC;TUBA1A	NFKBIA;ITPR1;CFLAR;ITPR2;CTSB;TNFSF10	KEGG_2021_Human
1	TGF-beta Signaling Pathway WP366	0.849793	1.61352	0.00114025	0.066523	132	6	COL1A2;FN1;TGFB1;ZEB2;RUNX2;TGFB1I1	COL1A2;FN1	WikiPathways_2019_Human
1	Lipid and atherosclerosis	0.70964	1.52469	0.00625652	0.0664389	215	12	NFKBIA;ITPR1;SOD2;CXCL1;CXCL8;TNFSF10;ICAM1;IL1B;ABCA1;CAMK2A;TLR2;NFATC2	NFKBIA;ITPR1;SOD2;CXCL1;CXCL8	KEGG_2021_Human
1	Platelet activation	0.755247	1.53086	0.0139785	0.065344	124	9	COL1A2;ITPR1;ITPR2;COL1A1;FYN;P2RX1;TBXA2R;PIK3CG;F2R	COL1A2;ITPR1;ITPR2;COL1A1	KEGG_2021_Human
1	Human cytomegalovirus infection	0.780776	1.52264	0.0166113	0.0647981	225	7	NFKBIA;ITPR1;CXCL8;ITPR2;IL1B;CXCR4;NFATC2	NFKBIA;ITPR1;CXCL8;ITPR2	KEGG_2021_Human
1	C-type lectin receptor signaling pathway	0.785379	1.51596	0.0193402	0.0645044	104	7	NFKBIA;ITPR1;CBLB;ITPR2;IL1B;RELB;NFATC2	NFKBIA;ITPR1;CBLB;ITPR2	KEGG_2021_Human
1	Measles	0.784762	1.52118	0.0112108	0.0625954	139	7	TNFAIP3;NFKBIA;CBLB;IL1A;IL1B;TLR2;JAK3	TNFAIP3;NFKBIA;CBLB;IL1A	KEGG_2021_Human
1	Regulation of Actin Cytoskeleton WP51	0.865125	1.67245	0.00112233	0.0530769	150	7	FN1;PDGFRB;ITGA1;FGFR1;FGF1;PIK3CG;F2R	FN1;PDGFRB;ITGA1;FGFR1	WikiPathways_2019_Human
1	Kaposi sarcoma-associated herpesvirus infection	0.748155	1.57271	0.00945378	0.0503045	193	10	NFKBIA;ITPR1;CXCL1;CXCL8;ITPR2;ICAM1;LEF1;ANGPT2;NFATC2;PIK3CG	NFKBIA;ITPR1;CXCL1;CXCL8;ITPR2	KEGG_2021_Human
1	ECM-receptor interaction	0.706972	1.58189	0.00202429	0.0479001	88	17	COL1A2;ITGA5;FN1;LAMB1;ITGA1;ITGA10;COL6A3;COL1A1;COL9A3;LAMA4;COL6A2;ITGA11;THBS2;COL4A6;COL4A5;ITGA4;COL4A1	COL1A2;ITGA5;FN1;LAMB1;ITGA1;ITGA10;COL6A3;COL1A1;COL9A3;LAMA4;COL6A2;ITGA11	KEGG_2021_Human
1	NOD-like receptor signaling pathway	0.748468	1.5904	0.00829016	0.0452222	181	11	TNFAIP3;NFKBIA;ITPR1;CXCL1;CXCL8;ITPR2;CTSB;IL1B;RIPK2;AIM2;PANX1	TNFAIP3;NFKBIA;ITPR1;CXCL1;CXCL8;ITPR2	KEGG_2021_Human
1	Parathyroid hormone synthesis, secretion and action	0.827015	1.60065	0.00566251	0.0411425	106	6	ITPR1;ITPR2;FGFR1;PTHLH;NR4A2;RUNX2	ITPR1;ITPR2;FGFR1;PTHLH;NR4A2	KEGG_2021_Human
1	Regulation of toll-like receptor signaling pathway WP1449	0.824051	1.65875	0.00325733	0.0403384	139	8	TNFAIP3;NFKBIA;CXCL8;IRAK2;IL1B;TLR2;TREM1;PIK3CG	TNFAIP3;NFKBIA;CXCL8;IRAK2	WikiPathways_2019_Human
1	activated stellate	0.729512	1.37001	0.0714286	0.0714286	10	6	COL1A2;TIMP3;COL6A3;COL1A1;BGN;CTHRC1	COL1A2;TIMP3;COL6A3;COL1A1	Azimuth_Pancreas_Cells
1	Aldosterone synthesis and secretion	0.756924	1.48211	0.0222469	0.0737528	98	7	ITPR1;PDE2A;ITPR2;NR4A2;CAMK2A;KCNK3;CACNA1C	ITPR1;PDE2A;ITPR2;NR4A2	KEGG_2021_Human
1	Human immunodeficiency virus 1 infection	0.769962	1.48284	0.0217143	0.0758314	212	6	NFKBIA;ITPR1;ITPR2;CXCR4;TLR2;NFATC2	NFKBIA;ITPR1;ITPR2	KEGG_2021_Human
1	Senescence and Autophagy in Cancer WP615	0.768927	1.59124	0.00421941	0.0758999	105	10	SERPINE1;FN1;CXCL1;CXCL8;IL1A;COL1A1;IL1B;SPARC;TGFB1;IGFBP5	SERPINE1;FN1;CXCL1;CXCL8;IL1A;COL1A1	WikiPathways_2019_Human
1	Downstream signaling of activated FGFR1 Homo sapiens R-HSA-5654687	0.667851	1.50776	0.0070922	0.111945	332	18	ITPR1;FN1;PDGFRB;NRG3;RASGRF2;ITPR2;FGFR1;TEK;LAT;EREG;FYN;SPRED3;DUSP10;PSME4;CAMK2A;JAK3;PRKAR1B;FGF1	ITPR1;FN1;PDGFRB;NRG3;RASGRF2;ITPR2;FGFR1	Reactome_2016
1	Interferon Gamma Response	0.687884	1.45691	0.0238095	0.110678	200	12	TNFAIP3;NFKBIA;MT2A;SOD2;TNFAIP6;TNFSF10;ICAM1;ARL4A;RIPK2;CMKLR1;ST3GAL5;SSPN	TNFAIP3;NFKBIA;MT2A;SOD2;TNFAIP6;TNFSF10;ICAM1	MSigDB_Hallmark_2020
1	Amoebiasis	0.642209	1.42918	0.0417941	0.108788	102	15	COL1A2;FN1;CXCL1;CXCL8;LAMB1;COL1A1;LAMA4;IL1B;ARG2;COL4A6;TGFB1;COL4A5;TLR2;GNA15;COL4A1	COL1A2;FN1;CXCL1;CXCL8;LAMB1;COL1A1;LAMA4	KEGG_2021_Human
1	Hippo-Merlin Signaling Dysregulation WP4541	0.727106	1.53684	0.022508	0.103424	120	10	ITGA5;PDGFRB;ITGA1;ITGA10;FGFR1;ITGA11;TEK;FLT1;PRKAR1B;ITGA4	ITGA5;PDGFRB;ITGA1;ITGA10;FGFR1	WikiPathways_2019_Human
1	protease binding (GO:0002020)	0.766988	1.64339	0	0.101913	118	12	SERPINE1;TNFAIP3;COL1A2;FN1;CFLAR;FAP;TIMP3;COL1A1;TIMP4;SERPINA1;RIPK2;A2M	SERPINE1;TNFAIP3;COL1A2;FN1;CFLAR;FAP;TIMP3;COL1A1	GO_Molecular_Function_2021
1	Influenza A	0.721961	1.43864	0.0362401	0.101494	172	7	NFKBIA;CXCL8;IL1A;TNFSF10;ICAM1;IL1B;IL33	NFKBIA;CXCL8;IL1A;TNFSF10;ICAM1	KEGG_2021_Human
1	VEGFA-VEGFR2 Signaling Pathway WP3888	0.712198	1.5285	0.00949367	0.100979	236	11	NFKBIA;SOD2;GRB10;CXCL8;NR4A2;ICAM1;FYN;GPC1;NFATC2;FLT1;PLA2G5	NFKBIA;SOD2;GRB10;CXCL8;NR4A2;ICAM1	WikiPathways_2019_Human
1	Complement	0.677173	1.52399	0.0122699	0.100552	200	16	SERPINE1;TNFAIP3;FN1;CXCL1;CBLB;APOC1;CTSB;DOCK10;SERPINA1;ZFPM2;CTSL;FYN;SH2B3;TFPI2;CTSC;PIK3CG	SERPINE1;TNFAIP3;FN1;CXCL1;CBLB;APOC1	MSigDB_Hallmark_2020
1	Hypoxia	0.659727	1.45264	0.0227273	0.09974	200	15	SERPINE1;TNFAIP3;MT2A;GBE1;STC1;COL5A1;BGN;SLC2A3;CXCR4;TGFBI;GPC1;TMEM45A;PDK3;SDC2;SRPX	SERPINE1;TNFAIP3;MT2A;GBE1	MSigDB_Hallmark_2020
1	Calcium Regulation in the Cardiac Cell WP536	0.770293	1.5614	0.0130719	0.0978738	149	8	ITPR1;RGS17;ITPR2;CAMK2A;ADRA1D;PRKAR1B;CACNA1C;PKIG	ITPR1;RGS17;ITPR2	WikiPathways_2019_Human
1	Yersinia infection	0.817152	1.62723	0	0.0388953	137	8	NFKBIA;ITGA5;FN1;CXCL8;LAT;IL1B;NFATC2;ITGA4	NFKBIA;ITGA5;FN1;CXCL8	KEGG_2021_Human
1	Myometrial Relaxation and Contraction Pathways WP289	0.744565	1.55176	0.00739176	0.0969538	156	10	IGFBP2;ITPR1;RGS17;ITPR2;IL1B;CAMK2A;CALD1;IGFBP5;PRKAR1B;PKIG	IGFBP2;ITPR1;RGS17;ITPR2	WikiPathways_2019_Human
1	Pericyte CL0000669	0.746089	1.41361	0.0440678	0.0917793	12	6	PDGFRB;LAMB1;NID1;CALD1;KCNK3;COL4A1	PDGFRB;LAMB1	Azimuth_Cell_Types_2021
1	Activated Stellate CL0002410	0.729512	1.37001	0.0714286	0.0912162	10	6	COL1A2;TIMP3;COL6A3;COL1A1;BGN;CTHRC1	COL1A2;TIMP3;COL6A3;COL1A1	Azimuth_Cell_Types_2021
1	Xenobiotic Metabolism	0.730545	1.44846	0.039019	0.0910032	200	7	SERPINE1;MT2A;APOE;NINJ1;TPST1;ARG2;SLC46A3	SERPINE1;MT2A;APOE	MSigDB_Hallmark_2020
1	Basaloid_NatGen	0.732811	1.43663	0.036626	0.0899447	200	7	MT2A;NPC2;TIMP3;POPDC3;MARCKS;LINC01615;TUBA1A	MT2A;NPC2;TIMP3	PDAC_Subtypes_NG
1	Hippo signaling pathway	0.727882	1.45238	0.0307018	0.0891998	163	8	SERPINE1;AREG;LIMD1;LEF1;TGFB1;SNAI2;FGF1;FZD3	SERPINE1;AREG	KEGG_2021_Human
1	PI3K-Akt signaling pathway	0.61431	1.4571	0.007	0.087644	354	33	COL1A2;ITGA5;AREG;FN1;PDGFRB;LAMB1;ITGA1;ITGA10;FGFR1;COL6A3;COL1A1;COL9A3;MAGI2;LAMA4;COL6A2;ITGA11;TEK;VEGFC;THBS2;EREG;CSF1;COL4A6;COL4A5;TLR2;ANGPT2;JAK3;FLT1;HGF;ITGA4;FGF1;PIK3CG;COL4A1;F2R	COL1A2;ITGA5;AREG;FN1;PDGFRB;LAMB1;ITGA1;ITGA10;FGFR1;COL6A3;COL1A1;COL9A3;MAGI2;LAMA4;COL6A2;ITGA11	KEGG_2021_Human
1	Glutamatergic synapse	0.801753	1.47096	0.027381	0.0820467	114	5	ITPR1;ITPR2;SHANK3;CACNA1C;GRIK4	ITPR1;ITPR2	KEGG_2021_Human
1	Heart Development WP1591	0.425448	0.807297	0.768519	0.834891	44	6	HEY2;VEGFC;TBX2;HEY1;NOTCH1;NFATC2	HEY2;VEGFC;TBX2;HEY1	WikiPathways_2019_Human
1	AGE-RAGE signaling pathway in diabetic complications	0.672088	1.4693	0.0277778	0.081075	100	13	SERPINE1;COL1A2;FN1;CXCL8;IL1A;COL1A1;ICAM1;VEGFC;IL1B;COL4A6;TGFB1;COL4A5;COL4A1	SERPINE1;COL1A2;FN1;CXCL8;IL1A;COL1A1	KEGG_2021_Human
1	Alzheimer disease	0.688606	1.46641	0.0243386	0.0810025	369	11	ITPR1;APOE;ITPR2;IL1A;IL1B;CSF1;ADAM17;APH1B;TUBA1A;CACNA1C;FZD3	ITPR1;APOE;ITPR2;IL1A	KEGG_2021_Human
1	ErbB Signaling Pathway WP673	0.829344	1.52379	0.0107527	0.0956563	91	5	AREG;CBLB;NRG3;EREG;CAMK2A	AREG;CBLB;NRG3	WikiPathways_2019_Human
1	Transcriptional misregulation in cancer	0.506815	0.918807	0.617896	0.661255	192	5	CXCL8;TRAF1;PAX8;FLT1;RUNX2	CXCL8	KEGG_2021_Human
1	Chagas disease	0.810784	1.61596	0.00548246	0.0351354	102	8	SERPINE1;NFKBIA;CXCL8;CFLAR;IL1B;TGFB1;TLR2;GNA15	SERPINE1;NFKBIA;CXCL8;CFLAR	KEGG_2021_Human
1	Regulation of actin cytoskeleton	0.759629	1.64478	0.00312175	0.031946	218	12	ITGA5;FN1;PDGFRB;ITGA1;ITGA10;FGFR1;ITGA11;CXCR4;MYL9;ITGA4;FGF1;F2R	ITGA5;FN1;PDGFRB;ITGA1;ITGA10;FGFR1	KEGG_2021_Human
1	muscle cell differentiation (GO:0042692)	0.626761	1.12724	0.336516	0.640398	35	5	HEY2;NINJ1;POPDC3;MEGF10;BVES	HEY2;NINJ1;POPDC3	GO_Biological_Process_2021
1	ficolin-1-rich granule (GO:0101002)	0.648981	1.23667	0.171264	0.640743	184	6	CD58;TNFAIP6;CTSB;SERPINA1;SLC2A3;GMFG	CD58;TNFAIP6;CTSB;SERPINA1;SLC2A3	GO_Cellular_Component_2021
1	ubiquitin-protein transferase activity (GO:0004842)	0.674182	1.31056	0.135802	0.641947	392	7	TNFAIP3;CBLB;RNF144A;HECW2;TRAF1;RNF175;TRIM9	TNFAIP3;CBLB;RNF144A;HECW2;TRAF1	GO_Molecular_Function_2021
1	neutrophil mediated immunity (GO:0002446)	0.498916	1.13095	0.296939	0.641984	488	17	CXCL1;NPC2;CD58;TNFAIP6;CTSB;PTX3;FABP5;SERPINA1;SLC2A3;STK10;ANPEP;ADAM17;P2RX1;TLR2;GLIPR1;GMFG;CTSC	CXCL1;NPC2;CD58;TNFAIP6;CTSB;PTX3;FABP5;SERPINA1;SLC2A3;STK10	GO_Biological_Process_2021
1	MAPK cascade (GO:0000165)	0.4965	1.12352	0.312057	0.642384	303	17	AREG;PDGFRB;RASGRF2;FGFR1;TEK;LAT;IL1B;EREG;IL31RA;FYN;TGFB1;PSME4;CAMK2A;JAK3;SHANK3;HGF;FGF1	AREG;PDGFRB;RASGRF2;FGFR1	GO_Biological_Process_2021
1	positive regulation of DNA-binding transcription factor activity (GO:0051091)	0.509688	1.13512	0.296033	0.642571	246	16	NFKBIA;CFLAR;IRAK2;TRAF1;IL1B;RIPK2;AIM2;RIPK4;DDR2;CAMK2A;TLR2;SPHK1;ROR1;OPRD1;HIPK2;EDA	NFKBIA;CFLAR;IRAK2	GO_Biological_Process_2021
1	regulation of biomineral tissue development (GO:0070167)	0.577341	1.1276	0.322148	0.6434	26	7	ANKH;HEY2;HEY1;TGFB1;DDR2;TWIST1;NOTCH1	ANKH;HEY2	GO_Biological_Process_2021
1	artery development (GO:0060840)	0.615039	1.12176	0.322892	0.643409	23	5	PDE2A;STRA6;NRP1;ENG;ACVRL1	PDE2A;STRA6	GO_Biological_Process_2021
1	guanyl ribonucleotide binding (GO:0032561)	0.643289	1.29612	0.131749	0.643943	214	8	PDE2A;RND3;ARL4A;GEM;RHOQ;SCG5;TUBA1A;DIRAS3	PDE2A;RND3	GO_Molecular_Function_2021
1	protein ubiquitination (GO:0016567)	0.554528	1.12868	0.331133	0.644518	525	8	RNF144A;HIF3A;HECW2;FBXL13;PSME4;PRAME;HECTD2;FBXO32	RNF144A;HIF3A;HECW2;FBXL13	GO_Biological_Process_2021
1	Hematopoietic Stem Cell Differentiation WP2849	0.485415	0.955978	0.567749	0.645109	55	7	IL1A;LEF1;IL1B;CSF1;CXCR4;NOTCH1;NFATC2	IL1A;LEF1;IL1B;CSF1;CXCR4	WikiPathways_2019_Human
1	mTORC1 Signaling	0.517901	1.03741	0.454447	0.64512	200	8	GBE1;STC1;PLOD2;SLC2A3;SERPINH1;CXCR4;IGFBP5;CTSC	GBE1;STC1;PLOD2;SLC2A3;SERPINH1;CXCR4	MSigDB_Hallmark_2020
1	retinoid metabolic process (GO:0001523)	0.598663	1.13542	0.301998	0.6459	92	6	APOE;STRA6;GPC1;AKR1B1;SDC2;ALDH1A3	APOE;STRA6	GO_Biological_Process_2021
1	regulation of chondrocyte differentiation (GO:0032330)	0.571359	1.11904	0.33105	0.646906	26	7	PTHLH;LOXL2;TRPS1;SOX6;ADAMTS12;SNAI2;ACVRL1	PTHLH;LOXL2;TRPS1;SOX6;ADAMTS12	GO_Biological_Process_2021
1	negative regulation of protein secretion (GO:0050709)	0.616116	1.1363	0.324029	0.647685	39	5	APOE;NR1H3;RHBDF2;IL1B;F2R	APOE;NR1H3;RHBDF2;IL1B	GO_Biological_Process_2021
1	regulation of intracellular signal transduction (GO:1902531)	0.495629	1.11652	0.310275	0.650266	437	16	NFKBIA;PDE2A;RASGRF2;PRDM1;TRAF1;TEK;IL1B;A2M;ARHGAP22;CMKLR1;RHOQ;HIPK2;RCN3;PRKAR1B;ARHGAP31;FGF1	NFKBIA;PDE2A;RASGRF2	GO_Biological_Process_2021
1	cAMP signaling pathway	0.458589	0.93474	0.591923	0.653042	216	9	NFKBIA;EDNRA;HTR1F;GABBR2;CAMK2A;MYL9;GIPR;CACNA1C;F2R	NFKBIA	KEGG_2021_Human
1	platelet alpha granule (GO:0031091)	0.582959	1.22055	0.196875	0.653894	90	10	SERPINE1;FN1;SERPINA1;VEGFC;THBS2;A2M;SPARC;TGFB1;SRGN;HGF	SERPINE1;FN1	GO_Cellular_Component_2021
1	Human T-cell leukemia virus 1 infection	0.476806	0.928832	0.603604	0.653989	219	7	NFKBIA;ICAM1;NRP1;RELB;TGFB1;JAK3;NFATC2	NFKBIA;ICAM1	KEGG_2021_Human
1	Phagosome	0.495195	0.947317	0.556948	0.65619	152	6	ITGA5;MRC2;THBS2;CTSL;TLR2;TUBA1A	ITGA5	KEGG_2021_Human
1	Mesenchymal_NatGen	0.465387	1.13333	0.212	0.658897	200	51	COL1A2;MGP;ITGA5;FN1;PDGFRB;APOE;TIMP3;COL6A3;COL1A1;KIAA1755;COL5A1;PHLDB1;COL6A2;PCOLCE;MRC2;COL18A1;ITGA11;EDNRA;BGN;SLC2A3;MEDAG;ADAMTS12;TBX2;THBS2;COL5A2;A2M;EVA1B;CTHRC1;SGIP1;BNC2;SPARC;TGFBI;CARMN;CPE;GGT5;SRGN;PDLIM3;CALD1;MYL9;MMP19;IGFBP5;FMNL3;VASH1;HTRA1;MFAP2;AEBP1;ZEB2;HTRA3;TUBA1A;COL4A1;F2R	COL1A2;MGP;ITGA5;FN1;PDGFRB;APOE;TIMP3;COL6A3;COL1A1;KIAA1755;COL5A1;PHLDB1;COL6A2;PCOLCE;MRC2;COL18A1;ITGA11;EDNRA	PDAC_Subtypes_NG
1	positive regulation of cell motility (GO:2000147)	0.497529	1.13329	0.299595	0.639437	221	18	SOD2;PDGFRB;LAMB1;COL1A1;SEMA3A;LEF1;IL1B;CSF1;TGFB1;ADAM17;SPHK1;SNAI2;TWIST1;NOTCH1;FLT1;HGF;FGF1;F2R	SOD2;PDGFRB;LAMB1;COL1A1	GO_Biological_Process_2021
1	positive regulation of neuron projection development (GO:0010976)	0.624107	1.13495	0.326531	0.638836	88	5	APOE;MAGI2;TOX;ROR1;P3H1	APOE;MAGI2	GO_Biological_Process_2021
1	regulation of kinase activity (GO:0043549)	0.572209	1.12705	0.341216	0.636905	94	7	PDGFRB;FGFR1;TEK;DDR2;ROR1;EPHB1;FLT1	PDGFRB;FGFR1	GO_Biological_Process_2021
1	Lipid digestion, mobilization, and transport Homo sapiens R-HSA-73923	0.505	0.964508	0.541136	0.636293	71	6	APOE;FABP5;BMP1;A2M;ABCA1;CUBN	APOE;FABP5;BMP1;A2M	Reactome_2016
1	Cellular senescence	0.823853	1.67688	0.0021575	0.0273131	156	8	SERPINE1;ITPR1;CXCL8;ITPR2;IL1A;TGFB1;HIPK2;NFATC2	SERPINE1;ITPR1;CXCL8;ITPR2;IL1A	KEGG_2021_Human
1	Mesenchymal	0.603193	1.39098	0.0262097	0.0262097	143	22	COL1A2;FN1;ADAM19;ADAMTS6;TIMP3;COL6A3;COL1A1;COL9A3;COL5A1;COL6A2;PCOLCE;COL18A1;TIMP4;ADAMTS12;COL5A2;COL4A6;COL5A3;COL4A5;ADAM17;MMP19;ADAMTS14;COL4A1	COL1A2;FN1;ADAM19;ADAMTS6;TIMP3;COL6A3;COL1A1;COL9A3;COL5A1;COL6A2;PCOLCE;COL18A1	Epi_Mes
1	Signaling by the B Cell Receptor (BCR) Homo sapiens R-HSA-983705	0.812509	1.72717	0	0.0244308	233	11	NFKBIA;ITPR1;PDGFRB;CBLB;NRG3;ITPR2;FGFR1;EREG;FYN;PSME4;FGF1	NFKBIA;ITPR1;PDGFRB;CBLB;NRG3;ITPR2;FGFR1	Reactome_2016
1	Chemokine signaling pathway	0.865308	1.70292	0.00225225	0.0243744	192	7	NFKBIA;CXCL1;CCL20;CXCL8;CXCR4;JAK3;PIK3CG	NFKBIA;CXCL1;CCL20;CXCL8	KEGG_2021_Human
1	IL-17 signaling pathway	0.911183	1.73652	0.00114286	0.0207441	94	6	TNFAIP3;NFKBIA;CXCL1;CCL20;CXCL8;IL1B	TNFAIP3;NFKBIA;CXCL1;CCL20;CXCL8	KEGG_2021_Human
1	Proteoglycans in cancer	0.744267	1.67562	0	0.0207441	205	17	COL1A2;ITPR1;ITGA5;FN1;ITPR2;TIMP3;FGFR1;COL1A1;CTSL;TGFB1;GPC1;CAMK2A;TLR2;TWIST1;HGF;SDC2;FZD3	COL1A2;ITPR1;ITGA5;FN1;ITPR2;TIMP3;FGFR1;COL1A1	KEGG_2021_Human
1	TNF-NFkB signaling_NatGen	0.689627	1.62581	0.00100908	0.0104587	200	27	SERPINE1;TNFAIP3;NFKBIA;ADAM19;CXCL1;GRB10;CXCL8;IRAK2;RND3;ADAMTS6;MYO10;PTPRE;ICAM1;ECE1;NAV1;ZBTB46;BMP1;RELB;TGFBI;KLF12;MAP1B;DUSP10;MFGE8;KLHL5;NFATC2;ARHGAP31;ZNF365	SERPINE1;TNFAIP3;NFKBIA;ADAM19;CXCL1;GRB10;CXCL8;IRAK2;RND3;ADAMTS6;MYO10	PDAC_Subtypes_NG
1	MP22 Secreted I	0.84	1.66723	0.0021575	0.0101351	50	8	TNFAIP3;AREG;CXCL1;CCL20;CXCL8;ICAM1;GEM;LUCAT1	TNFAIP3;AREG;CXCL1;CCL20;CXCL8	Cancer_Metaprograms
1	SASP	0.733092	1.67623	0.00100402	0.00100402	129	20	SERPINE1;IGFBP2;TNFAIP3;AREG;FN1;CCL20;LAMB1;SAT1;IL1A;COL1A1;COL5A1;CTSB;ICAM1;NINJ1;IL1B;EREG;CSF1;HGF;ACVRL1;COL4A1	SERPINE1;IGFBP2;TNFAIP3;AREG;FN1;CCL20;LAMB1;SAT1;IL1A;COL1A1;COL5A1;CTSB;ICAM1	Senescence
1	aorta morphogenesis (GO:0035909)	0.60758	1.17058	0.271167	0.615464	17	6	PDGFRB;HEY2;TBX2;HEY1;ENG;ACVRL1	PDGFRB;HEY2	GO_Biological_Process_2021
1	Epithelial cell signaling in Helicobacter pylori infection	0.884637	1.62551	0	0.0345242	70	5	NFKBIA;CXCL1;CXCL8;ADAM17;JAM3	NFKBIA;CXCL1;CXCL8	KEGG_2021_Human
1	neutrophil activation involved in immune response (GO:0002283)	0.522497	1.1679	0.258393	0.615623	485	16	CXCL1;NPC2;CD58;TNFAIP6;CTSB;PTX3;FABP5;SERPINA1;SLC2A3;STK10;ANPEP;P2RX1;TLR2;GLIPR1;GMFG;CTSC	CXCL1;NPC2;CD58;TNFAIP6;CTSB;PTX3;FABP5;SERPINA1;SLC2A3;STK10	GO_Biological_Process_2021
1	positive regulation of apoptotic process (GO:0043065)	0.679984	1.23799	0.187128	0.61789	310	5	RASGRF2;FAP;TNFSF10;PTPA;APH1B	RASGRF2;FAP;TNFSF10	GO_Biological_Process_2021
1	positive regulation of protein serine/threonine kinase activity (GO:0071902)	0.573596	1.15216	0.295331	0.62114	106	8	PDGFRB;FGFR1;IL1B;TGFB1;ADAM17;FLT1;FGF1;PIK3CG	PDGFRB;FGFR1	GO_Biological_Process_2021
1	receptor ligand activity (GO:0048018)	0.560111	1.26247	0.134752	0.622146	307	17	AREG;CXCL1;NRG3;IL1A;PTHLH;SEMA3A;VEGFC;IL1B;EREG;CSF1;TGFB1;CRLF1;IL33;HGF;FGF1;EDA;NDP	AREG;CXCL1;NRG3;IL1A;PTHLH	GO_Molecular_Function_2021
1	Endoderm Differentiation WP2853	0.528155	0.988501	0.522196	0.622705	141	6	JARID2;PTHLH;LEF1;TOX;TGFB1;NOTCH1	JARID2;PTHLH	WikiPathways_2019_Human
1	endoplasmic reticulum to Golgi vesicle-mediated transport (GO:0006888)	0.601565	1.14988	0.295063	0.623667	185	6	AREG;SEC24A;SERPINA1;CNIH3;COG6;CTSC	AREG;SEC24A;SERPINA1;CNIH3	GO_Biological_Process_2021
1	Breast cancer pathway WP4262	0.481515	0.993037	0.496739	0.626365	154	9	FGFR1;HEY2;NOTCH3;NOTCH2;LEF1;HEY1;NOTCH1;FGF1;FZD3	FGFR1;HEY2;NOTCH3;NOTCH2;LEF1	WikiPathways_2019_Human
1	regulation of macrophage derived foam cell differentiation (GO:0010743)	0.601248	1.14669	0.306987	0.629059	31	6	NFKBIA;ALOX15B;NR1H3;CSF1;ABCA1;PLA2G5	NFKBIA;ALOX15B;NR1H3	GO_Biological_Process_2021
1	diterpenoid metabolic process (GO:0016101)	0.620749	1.14438	0.31405	0.631657	64	5	APOE;STRA6;GPC1;AKR1B1;SDC2	APOE;STRA6	GO_Biological_Process_2021
1	positive regulation of MAPK cascade (GO:0043410)	0.504429	1.14209	0.292169	0.634248	274	19	PDGFRB;CCL20;APOE;FGFR1;ICAM1;TEK;NOTCH2;NRP1;TGFB1;BMPER;ROR1;NOTCH1;FLT1;ADRA1D;PLA2G5;FGF1;PIK3CG;GLIPR2;F2R	PDGFRB;CCL20;APOE;FGFR1	GO_Biological_Process_2021
1	MHC class II antigen presentation Homo sapiens R-HSA-2132295	0.520297	0.962529	0.543923	0.635364	103	5	CTSB;DNM1;SEC24A;CTSL;CTSC	CTSB;DNM1;SEC24A	Reactome_2016
1	regulation of cellular protein metabolic process (GO:0032268)	0.67005	1.22989	0.221027	0.61611	49	5	NFKBIA;APOE;NR1H3;CSF1;TGFB1	NFKBIA;APOE	GO_Biological_Process_2021
1	muscle contraction (GO:0006936)	0.491904	0.954918	0.575588	0.83556	129	7	ITGA1;SNTB1;EDNRA;GAMT;CALD1;MYL9;SSPN	ITGA1;SNTB1;EDNRA	GO_Biological_Process_2021
1	T cell receptor signaling pathway (GO:0050852)	0.463466	0.838701	0.714118	0.915882	158	5	LAT;RIPK2;FYN;BTNL9;PSME4	LAT;RIPK2;FYN;BTNL9;PSME4	GO_Biological_Process_2021
1	endopeptidase inhibitor activity (GO:0004866)	0.561133	1.11719	0.326776	0.837067	115	8	SERPINE1;TIMP3;TIMP4;SERPINA1;A2M;SERPINH1;TFPI2;RECK	SERPINE1;TIMP3;TIMP4;SERPINA1;A2M;SERPINH1	GO_Molecular_Function_2021
1	anterograde trans-synaptic signaling (GO:0098916)	0.340045	0.668123	0.895556	0.950902	244	7	HTR1F;PDE7B;GABBR2;NPTX2;KCNK3;PRKAR1B;GRIK4	HTR1F;PDE7B;GABBR2;NPTX2	GO_Biological_Process_2021
1	negative regulation of protein phosphorylation (GO:0001933)	0.399584	0.728727	0.839566	0.951954	152	5	CNKSR3;TGFB1;SPRED3;ENG;TWIST1	CNKSR3	GO_Biological_Process_2021
1	positive regulation of chemokine production (GO:0032722)	0.351958	0.67734	0.892045	0.952394	53	6	ALOX15B;IL1B;ADAM17;TLR2;IL33;TWIST1	ALOX15B;IL1B;ADAM17;TLR2;IL33	GO_Biological_Process_2021
1	negative regulation of blood vessel morphogenesis (GO:2000181)	0.366503	0.669935	0.896845	0.952509	78	5	TEK;THBS2;SPARC;VASH1;SULF1	TEK;THBS2;SPARC	GO_Biological_Process_2021
1	negative regulation of biomineral tissue development (GO:0070168)	0.408232	0.752361	0.806338	0.952606	22	5	HEY2;HEY1;TGFB1;SRGN;NOTCH1	HEY2;HEY1;TGFB1;SRGN	GO_Biological_Process_2021
1	heart morphogenesis (GO:0003007)	0.347962	0.662011	0.896313	0.952897	53	6	HEY2;TBX2;HEY1;ENG;NOTCH1;ACVRL1	HEY2	GO_Biological_Process_2021
1	antigen receptor-mediated signaling pathway (GO:0050851)	0.387486	0.73338	0.814398	0.953513	185	6	LAT;RIPK2;FYN;BTNL9;PSME4;NFATC2	LAT;RIPK2;FYN;BTNL9;PSME4	GO_Biological_Process_2021
1	epithelial to mesenchymal transition (GO:0001837)	0.362018	0.756781	0.806999	0.954134	47	10	FGFR1;HEY2;LOXL2;LEF1;HEY1;TGFB1;SNAI2;ENG;NOTCH1;HGF	FGFR1;HEY2	GO_Biological_Process_2021
1	protein phosphorylation (GO:0006468)	0.313725	0.702892	0.894683	0.954649	496	17	PDGFRB;FGFR1;TEK;STK10;FYN;TGFB1;DDR2;CAMK2A;TLR2;GMFG;HIPK2;JAK3;PDK3;EPHB1;FLT1;ACVRL1;PRKAR1B	PDGFRB;FGFR1	GO_Biological_Process_2021
1	Notch signaling involved in heart development (GO:0061314)	0.371316	0.678217	0.888214	0.954762	11	5	HEY2;NOTCH2;HEY1;SNAI2;NOTCH1	HEY2;NOTCH2;HEY1	GO_Biological_Process_2021
1	regulation of inflammatory response to antigenic stimulus (GO:0002861)	0.369746	0.719158	0.830955	0.95488	137	7	PTHLH;RHBDF2;FYN;GGT5;ADAM17;GIPR;PRKAR1B	PTHLH;RHBDF2;FYN;GGT5;ADAM17	GO_Biological_Process_2021
1	regulation of chemokine production (GO:0032642)	0.379958	0.698847	0.86534	0.955299	42	5	ALOX15B;ADAM17;TLR2;IL33;SNAI2	ALOX15B;ADAM17;TLR2;IL33;SNAI2	GO_Biological_Process_2021
1	negative regulation of developmental process (GO:0051093)	0.364531	0.734516	0.83587	0.955592	77	8	HEY2;LOXL2;TBX2;HEY1;TGFB1;NOTCH1;PRAME;VASH1	HEY2;LOXL2;TBX2;HEY1;TGFB1	GO_Biological_Process_2021
1	tight junction (GO:0070160)	0.378047	0.74096	0.81398	0.9556	85	7	MAGI2;CYTH3;FRMD4A;CLDN14;AMOTL1;JAM3;BVES	MAGI2;CYTH3	GO_Cellular_Component_2021
1	actin binding (GO:0003779)	0.359693	0.690242	0.87472	0.955662	177	6	MTSS1;CXCR4;MAP1B;PDLIM3;CALD1;VASH1	MTSS1;CXCR4;MAP1B;PDLIM3;CALD1	GO_Molecular_Function_2021
1	DNA binding (GO:0003677)	0.387951	0.871059	0.706478	0.955897	811	17	HEY2;NR4A2;NR1H3;NR2F1;SOX6;TBX2;LEF1;TSHZ3;PAX8;KLF12;AIM2;FOXS1;SPHK1;SNAI2;NFATC2;TIPIN;ZEB2	HEY2;NR4A2;NR1H3;NR2F1;SOX6;TBX2;LEF1;TSHZ3;PAX8;KLF12;AIM2;FOXS1	GO_Molecular_Function_2021
1	negative regulation of transforming growth factor beta receptor signaling pathway (GO:0030512)	0.375919	0.714794	0.851305	0.956087	68	6	LTBP1;TGFB1;ADAM17;SPRED3;HTRA3;TGFB1I1	LTBP1;TGFB1;ADAM17;SPRED3	GO_Biological_Process_2021
1	positive regulation of stress-activated MAPK cascade (GO:0032874)	0.419079	0.757864	0.79669	0.956249	99	5	SEMA3A;TRAF1;IL1B;SPHK1;HIPK2	SEMA3A;TRAF1;IL1B	GO_Biological_Process_2021
1	regulation of neurogenesis (GO:0050767)	0.40968	0.746153	0.820823	0.956379	62	5	HEY2;IL1B;HEY1;BHLHE41;NOTCH1	HEY2;IL1B;HEY1;BHLHE41	GO_Biological_Process_2021
1	vascular endothelial growth factor receptor signaling pathway (GO:0048010)	0.388106	0.7044	0.876364	0.956416	67	5	VEGFC;NRP1;FYN;SULF1;FLT1	VEGFC;NRP1;FYN	GO_Biological_Process_2021
1	positive regulation of interleukin-6 production (GO:0032755)	0.345997	0.683425	0.888018	0.956466	76	7	IL1A;IL1B;EREG;TLR2;IL33;TWIST1;F2R	IL1A;IL1B;EREG;TLR2;IL33	GO_Biological_Process_2021
1	regulation of transcription regulatory region DNA binding (GO:2000677)	0.401123	0.732731	0.83414	0.950795	27	5	HEY2;HEY1;TGFB1;TWIST1;ANKRD33	HEY2	GO_Biological_Process_2021
1	cardiac epithelial to mesenchymal transition (GO:0060317)	0.396398	0.756761	0.806674	0.950733	20	6	HEY2;HEY1;SNAI2;ENG;NOTCH1;ACVRL1	HEY2	GO_Biological_Process_2021
1	aortic valve morphogenesis (GO:0003180)	0.355093	0.676884	0.859609	0.949669	32	6	HEY2;HEY1;TGFB1;SNAI2;TWIST1;NOTCH1	HEY2	GO_Biological_Process_2021
1	Wnt-beta Catenin Signaling	0.405469	0.747742	0.812057	0.94895	42	5	HEY2;LEF1;HEY1;ADAM17;NOTCH1	HEY2;LEF1;HEY1;ADAM17	MSigDB_Hallmark_2020
1	MP15 EMT IV	0.319337	0.621262	0.927374	0.928491	50	7	NINJ1;THBS2;SERPINH1;SPARC;SNAI2;IGFBP5;HTRA1	NINJ1;THBS2;SERPINH1;SPARC	Cancer_Metaprograms
1	generation of neurons (GO:0048699)	0.353093	0.79812	0.79251	0.928531	202	17	FGFR1;HEY2;NR4A2;SEMA3A;NAV1;NRP1;IL1B;HEY1;MAP1B;BHLHE41;IL1RAPL1;NRCAM;MDGA1;EML1;LRP12;RUNX2;FZD3	FGFR1;HEY2;NR4A2;SEMA3A;NAV1;NRP1;IL1B	GO_Biological_Process_2021
1	cellular response to vascular endothelial growth factor stimulus (GO:0035924)	-0.298539	-0.717697	0.862745	0.929548	34	5	VEGFC;NRP1;SPHK1;NOTCH1;FLT1	VEGFC;NRP1;SPHK1;NOTCH1;FLT1	GO_Biological_Process_2021
1	Golgi membrane (GO:0000139)	-0.259574	-0.973774	0.571429	0.930626	472	14	CYTH3;NOTCH3;TPST1;NOTCH2;ADAM17;COG6;ST3GAL5;RNF175;CHST1;NOTCH1;NMNAT2;HS2ST1;GLIPR2;ST6GALNAC6	CYTH3;NOTCH3;TPST1;NOTCH2;ADAM17;COG6;ST3GAL5;RNF175;CHST1;NOTCH1;NMNAT2;HS2ST1;GLIPR2;ST6GALNAC6	GO_Cellular_Component_2021
1	axonogenesis (GO:0007409)	0.366177	0.792336	0.794027	0.932964	240	13	GRB10;SEMA3A;NOTCH3;NOTCH2;NRP1;CXCR4;FYN;MAP1B;GPC1;NRCAM;SHANK3;NOTCH1;EPHB1	GRB10;SEMA3A;NOTCH3;NOTCH2;NRP1;CXCR4;FYN;MAP1B;GPC1	GO_Biological_Process_2021
1	transcription cis-regulatory region binding (GO:0000976)	0.396873	0.869908	0.67846	0.933758	549	13	HIF3A;NR1H3;ZBTB46;TRPS1;SOX6;LEF1;PAX8;BNC2;SNAI2;TWIST1;NPAS3;MSC;AEBP1	HIF3A;NR1H3;ZBTB46;TRPS1;SOX6;LEF1;PAX8;BNC2	GO_Molecular_Function_2021
1	lysosomal membrane (GO:0005765)	0.342059	0.632873	0.914894	0.935121	330	5	ECE1;ANPEP;SLC46A3;GLIPR1;WDR41	ECE1;ANPEP;SLC46A3;GLIPR1	GO_Cellular_Component_2021
1	Adrenergic signaling in cardiomyocytes	0.343296	0.6312	0.922612	0.935806	150	5	CACNA2D3;CAMK2A;ADRA1D;CACNA1C;PIK3CG	CACNA2D3	KEGG_2021_Human
1	asymmetric synapse (GO:0032279)	0.524126	0.993126	0.496599	0.93594	133	6	MAGI2;DNM1;FABP5;FYN;SHANK3;CACNA1C	MAGI2;DNM1;FABP5	GO_Cellular_Component_2021
1	protein kinase binding (GO:0019901)	0.445225	0.946043	0.573361	0.936797	506	11	PDGFRB;RND3;DNM1;LAT;IL31RA;RELB;SPRED3;DUSP10;SH2B3;ACVRL1;PRKAR1B	PDGFRB;RND3	GO_Molecular_Function_2021
1	protein heterodimerization activity (GO:0046982)	0.5577	1.02364	0.478673	0.956495	188	5	IRAK2;NR4A2;GABBR2;BHLHE41;NPAS3	IRAK2;NR4A2	GO_Molecular_Function_2021
1	purine ribonucleoside triphosphate binding (GO:0035639)	0.301809	0.667688	0.897409	0.937159	460	14	RND3;SYN3;ARL4A;PTPA;ABCA1;GEM;RHOQ;SPHK1;PDK3;SCG5;KCNJ8;ACVRL1;TUBA1A;DIRAS3	RND3;SYN3;ARL4A;PTPA	GO_Molecular_Function_2021
1	bicellular tight junction (GO:0005923)	0.378047	0.735538	0.843507	0.938499	78	7	MAGI2;CYTH3;FRMD4A;CLDN14;AMOTL1;JAM3;BVES	MAGI2;CYTH3	GO_Cellular_Component_2021
1	modulation of chemical synaptic transmission (GO:0050804)	0.400018	0.779735	0.781674	0.939119	109	7	NRG3;SYN3;IL1B;NPTX2;CAMK2A;MCTP1;GRIK4	NRG3;SYN3;IL1B;NPTX2;CAMK2A;MCTP1	GO_Biological_Process_2021
1	microtubule cytoskeleton (GO:0015630)	0.337266	0.657233	0.900772	0.940075	331	7	DNM1;NAV1;MAP1B;EML1;KIF26B;KLHL4;TUBA1A	DNM1;NAV1	GO_Cellular_Component_2021
1	positive regulation of epithelial to mesenchymal transition (GO:0010718)	0.38355	0.784153	0.799784	0.940344	42	9	COL1A1;LOXL2;LEF1;IL1B;TGFB1;TWIST1;NOTCH1;TGFB1I1;GLIPR2	COL1A1;LOXL2;LEF1;IL1B	GO_Biological_Process_2021
1	proteolysis (GO:0006508)	0.340706	0.78149	0.834343	0.940462	287	20	ADAM19;FAP;CTSB;ECE1;BMP1;ADAMTS12;CTSL;ANPEP;CPE;GGT5;SRGN;ADAM17;MMP19;CTSC;VASH1;HTRA1;HGF;APH1B;AEBP1;HTRA3	ADAM19;FAP;CTSB;ECE1;BMP1;ADAMTS12;CTSL;ANPEP;CPE;GGT5;SRGN;ADAM17	GO_Biological_Process_2021
1	nuclear receptor binding (GO:0016922)	0.369421	0.685433	0.878049	0.940541	120	5	NR4A2;LEF1;NRIP1;PRAME;TGFB1I1	NR4A2;LEF1	GO_Molecular_Function_2021
1	serine-type peptidase activity (GO:0008236)	0.506297	0.932077	0.601183	0.941227	125	5	FAP;RHBDF2;HTRA1;HGF;HTRA3	FAP;RHBDF2	GO_Molecular_Function_2021
1	kinase binding (GO:0019900)	0.490169	1.01567	0.475987	0.943211	461	9	PDGFRB;RND3;DNM1;LAT;IL31RA;TNS2;RELB;SPRED3;ACVRL1	PDGFRB;RND3;DNM1;LAT;IL31RA;TNS2;RELB	GO_Molecular_Function_2021
1	microtubule binding (GO:0008017)	0.341936	0.630119	0.919471	0.945503	232	5	DNM1;SGIP1;MAP1B;EML1;KIF26B	DNM1;SGIP1;MAP1B	GO_Molecular_Function_2021
1	basement membrane (GO:0005604)	0.563521	1.1262	0.322052	0.948534	52	8	LAMB1;COL9A3;LAMA4;LOXL2;NID1;COL4A5;NID2;COL4A1	LAMB1;COL9A3;LAMA4;LOXL2	GO_Cellular_Component_2021
1	intracellular protein transport (GO:0006886)	0.419437	0.777993	0.789965	0.937931	336	5	ARL4A;RPGR;LTBP2;TGFB1;SCG5	ARL4A;RPGR;LTBP2;TGFB1	GO_Biological_Process_2021
1	metallopeptidase activity (GO:0008237)	0.481009	0.998181	0.505895	0.927216	121	9	ADAM19;ADAMTS6;ECE1;BMP1;ADAMTS12;ANPEP;ADAM17;MMP19;ADAMTS14	ADAM19;ADAMTS6;ECE1;BMP1;ADAMTS12	GO_Molecular_Function_2021
1	regulation of JNK cascade (GO:0046328)	0.342372	0.649292	0.917526	0.95686	105	6	SEMA3A;TRAF1;IL1B;DUSP10;HIPK2;EPHB1	SEMA3A;TRAF1;IL1B	GO_Biological_Process_2021
1	aortic valve development (GO:0003176)	0.355093	0.679076	0.880682	0.957123	36	6	HEY2;HEY1;TGFB1;SNAI2;TWIST1;NOTCH1	HEY2	GO_Biological_Process_2021
1	cis-regulatory region sequence-specific DNA binding (GO:0000987)	0.373506	0.875648	0.725451	0.97293	1149	26	HEY2;NR4A2;RFX8;HIF3A;PRDM1;NR1H3;EBF2;NR2F1;SOX6;TBX2;LEF1;PAX8;RELB;KLF12;HEY1;FOXS1;HES4;BHLHE41;NRIP1;SNAI2;ZNF697;EBF1;NFATC2;MSC;ZEB2;RUNX2	HEY2;NR4A2;RFX8;HIF3A;PRDM1;NR1H3;EBF2;NR2F1;SOX6;TBX2;LEF1;PAX8;RELB;KLF12;HEY1;FOXS1;HES4;BHLHE41	GO_Molecular_Function_2021
1	cell-cell junction (GO:0005911)	0.48157	1.01813	0.486039	0.973365	271	12	ITGA5;MAGI2;ALOX15B;CYTH3;TEK;LIMD1;CNN3;ADAM17;FRMD4A;PDLIM3;NOTCH1;JAM3	ITGA5;MAGI2;ALOX15B;CYTH3;TEK;LIMD1;CNN3	GO_Cellular_Component_2021
1	transmembrane receptor protein tyrosine kinase activity (GO:0004714)	0.505306	1.02988	0.443584	0.976095	60	8	PDGFRB;FGFR1;TEK;NRP1;DDR2;ROR1;EPHB1;FLT1	PDGFRB;FGFR1	GO_Molecular_Function_2021
1	dendrite (GO:0030425)	0.463455	0.939127	0.592675	0.978532	270	8	APOE;MAGI2;CNIH3;HTR1F;FYN;MAP1B;IL1RAPL1;TRIM9	APOE;MAGI2;CNIH3;HTR1F;FYN;MAP1B	GO_Cellular_Component_2021
1	GPCRs, Class A Rhodopsin-like WP455	0.258721	0.530716	0.972043	0.979704	257	9	EDNRA;HTR1F;CXCR4;CMKLR1;OPRD1;GPR173;ADRA1D;TBXA2R;F2R	EDNRA;HTR1F;CXCR4;CMKLR1	WikiPathways_2019_Human
1	integral component of plasma membrane (GO:0005887)	0.354967	0.865115	0.779	0.981156	1454	44	ANKH;PDGFRB;NRG3;FGFR1;CD58;STRA6;TNFSF10;ICAM1;STXBP5;EDNRA;SEMA3A;TEK;SLC2A3;HTR1F;NOTCH2;EREG;GABBR2;ICAM5;CMKLR1;ABCA1;ADAM17;P2RX1;DDR2;TLR2;CD82;ST3GAL5;ROR1;OPRD1;NRCAM;ABCC9;PLXND1;EPHB1;KCNJ8;FLT1;KCNK3;ADRA1D;TBXA2R;ACVRL1;CACNA1C;JAM3;LRP12;TSPAN9;GRIK4;F2R	ANKH;PDGFRB;NRG3;FGFR1;CD58;STRA6;TNFSF10;ICAM1;STXBP5;EDNRA;SEMA3A;TEK;SLC2A3;HTR1F;NOTCH2	GO_Cellular_Component_2021
1	proteasomal protein catabolic process (GO:0010498)	0.316951	0.578304	0.958888	0.983219	205	5	HECW2;PSME4;PRAME;RCN3;TRIM9	HECW2	GO_Biological_Process_2021
1	lysosome (GO:0005764)	0.398547	0.878406	0.679671	0.985194	477	14	NPC2;CTSB;ECE1;BGN;CXCR4;CTSL;GALC;ANPEP;GPC1;SRGN;CTSC;WDR41;SDC2;CUBN	NPC2;CTSB;ECE1;BGN;CXCR4;CTSL;GALC;ANPEP;GPC1;SRGN	GO_Cellular_Component_2021
1	nucleolus (GO:0005730)	0.400849	0.755755	0.812283	0.986784	733	6	MYO10;ARL4A;IQSEC1;NRIP1;PDK3;ZEB2	MYO10	GO_Cellular_Component_2021
1	ephrin receptor signaling pathway (GO:0048013)	0.295893	0.539732	0.977568	0.987685	82	5	DNM1;FYN;EPHB1;APH1B;SDC2	DNM1;FYN	GO_Biological_Process_2021
1	dendritic spine organization (GO:0097061)	0.294118	0.530444	0.975699	0.987907	27	5	DOCK10;FYN;SHANK3;EPHB1;ZNF365	DOCK10	GO_Biological_Process_2021
1	regulation of secretion by cell (GO:1903530)	0.284321	0.544374	0.967442	0.989078	59	6	STXBP5;RHBDF2;CAMK2A;MCTP1;SCG5;P3H1	STXBP5;RHBDF2	GO_Biological_Process_2021
1	Hepatocellular carcinoma	-0.365344	-0.866429	0.650538	0.989117	168	5	LEF1;TGFB1;HGF;GSTT2B;FZD3	LEF1;TGFB1;HGF;GSTT2B;FZD3	KEGG_2021_Human
1	Notch signaling pathway (GO:0007219)	0.270223	0.55796	0.964744	0.989786	60	9	HEY2;NOTCH3;NOTCH2;HEY1;ADAM17;SNAI2;PLXND1;NOTCH1;APH1B	HEY2;NOTCH3;NOTCH2;HEY1;ADAM17	GO_Biological_Process_2021
1	phosphorylation (GO:0016310)	0.249823	0.548912	0.972279	0.990418	400	14	FGFR1;LIMD1;STK10;FYN;TGFB1;CAMK2A;GMFG;SPHK1;HIPK2;JAK3;PDK3;ACVRL1;PRKAR1B;PIK3CG	FGFR1;LIMD1;STK10;FYN;TGFB1;CAMK2A;GMFG;SPHK1;HIPK2;JAK3;PDK3	GO_Biological_Process_2021
1	double-stranded DNA binding (GO:0003690)	0.395952	0.879553	0.696502	0.992718	651	15	HEY2;NR4A2;PRDM1;NR2F1;TBX2;LEF1;PAX8;KLF12;HEY1;AIM2;BHLHE41;SNAI2;NFATC2;MSC;RUNX2	HEY2;NR4A2;PRDM1;NR2F1;TBX2;LEF1;PAX8;KLF12;HEY1;AIM2;BHLHE41	GO_Molecular_Function_2021
1	negative regulation of transmembrane receptor protein serine/threonine kinase signaling pathway (GO:0090101)	0.23257	0.483942	0.991614	0.994277	108	10	MAGI2;IGSF1;TGFB1;ADAM17;SPRED3;BMPER;HIPK2;NOTCH1;HTRA3;TGFB1I1	MAGI2;IGSF1;TGFB1;ADAM17;SPRED3;BMPER;HIPK2	GO_Biological_Process_2021
1	positive regulation of cytosolic calcium ion concentration (GO:0007204)	0.246169	0.491173	0.986828	0.995882	147	8	EDNRA;CXCR4;CMKLR1;GNA15;ADRA1D;TBXA2R;CACNA1C;F2R	EDNRA;CXCR4;CMKLR1;GNA15	GO_Biological_Process_2021
1	Golgi lumen (GO:0005796)	0.418533	0.768526	0.799762	0.996708	100	5	BGN;RHBDF2;TGFB1;GPC1;SDC2	BGN;RHBDF2;TGFB1;GPC1	GO_Cellular_Component_2021
1	regulation of cell motility (GO:2000145)	0.227537	0.437746	0.997719	0.99751	133	7	DOCK10;EREG;TGFB1;TWIST1;PLXND1;AMOTL1;FGF1	DOCK10;EREG;TGFB1	GO_Biological_Process_2021
1	neuron projection morphogenesis (GO:0048812)	-0.191176	-0.568243	1	0.997834	140	8	DOCK10;MAP1B;GAS7;NRCAM;SHANK3;EPHB1;SDC2;ZNF365	DOCK10;MAP1B;GAS7;NRCAM;SHANK3;EPHB1;SDC2;ZNF365	GO_Biological_Process_2021
1	Leukocyte transendothelial migration	0.285881	0.54671	0.969803	0.971102	114	6	ICAM1;CXCR4;CLDN14;MYL9;ITGA4;JAM3	ICAM1;CXCR4;CLDN14;MYL9	KEGG_2021_Human
1	DNA-binding transcription factor binding (GO:0140297)	0.365024	0.6953	0.858974	0.971019	208	6	HEY2;ZFPM2;BHLHE41;HIPK2;TWIST1;TTC8	HEY2	GO_Molecular_Function_2021
1	regulation of macrophage activation (GO:0043030)	0.331722	0.611954	0.93128	0.970552	30	5	NR1H3;IL31RA;IL33;SPHK1;LRFN5	NR1H3;IL31RA;IL33;SPHK1	GO_Biological_Process_2021
1	hemopoiesis (GO:0030097)	0.308076	0.610262	0.941112	0.968445	94	7	TEK;NOTCH2;TOX;TGFB1;SH2B3;FLT1;RUNX2	TEK;NOTCH2;TOX;TGFB1;SH2B3	GO_Biological_Process_2021
1	proteasome-mediated ubiquitin-dependent protein catabolic process (GO:0043161)	0.360535	0.706902	0.860731	0.957282	321	7	HECW2;FBXL13;PSME4;RNF175;PRAME;TRIM9;DNAJC18	HECW2;FBXL13	GO_Biological_Process_2021
1	plasma membrane bounded cell projection assembly (GO:0120031)	0.404831	0.759708	0.827945	0.957338	278	6	MTSS1;NRP1;RPGR;LZTFL1;NOTCH1;TTC8	MTSS1;NRP1;RPGR	GO_Biological_Process_2021
1	cell surface receptor signaling pathway involved in heart development (GO:0061311)	0.362156	0.691765	0.870307	0.958659	17	6	HEY2;NOTCH2;HEY1;TGFB1;SNAI2;NOTCH1	HEY2;NOTCH2;HEY1;TGFB1	GO_Biological_Process_2021
1	negative regulation of inflammatory response to antigenic stimulus (GO:0002862)	0.369746	0.734778	0.843202	0.958679	136	7	PTHLH;RHBDF2;FYN;GGT5;ADAM17;GIPR;PRKAR1B	PTHLH;RHBDF2;FYN;GGT5;ADAM17	GO_Biological_Process_2021
1	cellular component disassembly (GO:0022411)	0.345104	0.642485	0.920522	0.958867	66	5	BMP1;A2M;CTSL;MMP19;HTRA1	BMP1;A2M;CTSL	GO_Biological_Process_2021
1	dendrite morphogenesis (GO:0048813)	0.385767	0.708606	0.852163	0.958955	36	5	DOCK10;SHANK3;EPHB1;SDC2;ZNF365	DOCK10	GO_Biological_Process_2021
1	cardiac ventricle morphogenesis (GO:0003208)	0.359566	0.684148	0.889401	0.95903	44	6	HEY2;HEY1;CPE;TGFB1;ENG;NOTCH1	HEY2;HEY1;CPE;TGFB1	GO_Biological_Process_2021
1	extracellular matrix disassembly (GO:0022617)	0.345104	0.637746	0.907277	0.959178	66	5	BMP1;A2M;CTSL;MMP19;HTRA1	BMP1;A2M;CTSL	GO_Biological_Process_2021
1	protein localization to membrane (GO:0072657)	0.353695	0.649325	0.901542	0.95995	195	5	MAGI2;CPE;FAM126A;SHANK3;ITGA4	MAGI2	GO_Biological_Process_2021
1	positive regulation of protein modification process (GO:0031401)	0.333598	0.686441	0.886853	0.96021	214	9	TEK;VEGFC;PTPA;IL1B;TGFB1;ADAM17;ENG;HGF;FGF1	TEK;VEGFC;PTPA;IL1B;TGFB1;ADAM17	GO_Biological_Process_2021
1	regulation of synapse assembly (GO:0051963)	0.374537	0.720328	0.833142	0.957009	47	6	SRPX2;TLR2;IL1RAPL1;MDGA1;EPHB1;LRFN5	SRPX2	GO_Biological_Process_2021
1	lysosomal lumen (GO:0043202)	0.436575	0.860892	0.693566	0.960834	86	8	NPC2;CTSB;BGN;CTSL;GALC;GPC1;SDC2;CUBN	NPC2;CTSB;BGN;CTSL;GALC;GPC1	GO_Cellular_Component_2021
1	regulation of protein phosphorylation (GO:0001932)	0.346716	0.735639	0.853684	0.96116	266	11	FN1;TEK;VEGFC;IL1B;FYN;TGFB1;ADAM17;BMPER;ENG;HGF;FGF1	FN1;TEK;VEGFC;IL1B;FYN;TGFB1;ADAM17	GO_Biological_Process_2021
1	tubulin binding (GO:0015631)	0.293476	0.567563	0.955307	0.962296	307	7	DNM1;FYN;SGIP1;MAP1B;TTLL7;EML1;KIF26B	DNM1;FYN;SGIP1;MAP1B	GO_Molecular_Function_2021
1	cellular component assembly (GO:0022607)	0.407098	0.737597	0.844156	0.962582	261	5	TRAF1;TGFB1;CLDN14;CALD1;RHOQ	TRAF1;TGFB1;CLDN14;CALD1;RHOQ	GO_Biological_Process_2021
1	positive regulation of epithelial cell migration (GO:0010634)	-0.293501	-0.820765	0.735294	0.963111	94	7	TEK;NRP1;SPARC;IQSEC1;FGF1;PIK3CG;GLIPR2	TEK;NRP1;SPARC;IQSEC1;FGF1;PIK3CG;GLIPR2	GO_Biological_Process_2021
1	Factors involved in megakaryocyte development and platelet production Homo sapiens R-HSA-983231	0.322616	0.59015	0.967705	0.963158	141	5	DOCK10;ZFPM2;SH2B3;KIF26B;PRKAR1B	DOCK10;ZFPM2	Reactome_2016
1	regulation of cytosolic calcium ion concentration (GO:0051480)	0.32028	0.626227	0.938914	0.964216	148	7	EDNRA;CXCR4;CMKLR1;ADRA1D;TBXA2R;CACNA1C;F2R	EDNRA;CXCR4;CMKLR1	GO_Biological_Process_2021
1	nuclear lumen (GO:0031981)	0.400849	0.752974	0.806857	0.966272	745	6	MYO10;ARL4A;IQSEC1;NRIP1;PDK3;ZEB2	MYO10	GO_Cellular_Component_2021
1	neuron projection (GO:0043005)	0.374699	0.839997	0.744399	0.967548	556	16	APOE;MAGI2;DNM1;SEMA3A;CNIH3;HTR1F;NRP1;FYN;MAP1B;CAMK2A;OPRD1;IL1RAPL1;NRCAM;SHANK3;EPHB1;TRIM9	APOE;MAGI2;DNM1;SEMA3A;CNIH3;HTR1F;NRP1	GO_Cellular_Component_2021
1	Potassium Channels Homo sapiens R-HSA-1296071	-0.407098	-0.967916	0.493976	0.967889	99	5	GABBR2;ABCC9;KCNG1;KCNJ8;KCNK3	GABBR2;ABCC9;KCNG1;KCNJ8;KCNK3	Reactome_2016
1	postsynaptic density (GO:0014069)	0.524126	0.994715	0.515716	0.968042	138	6	MAGI2;DNM1;FABP5;FYN;SHANK3;CACNA1C	MAGI2;DNM1;FABP5	GO_Cellular_Component_2021
1	non-canonical Wnt signaling pathway (GO:0035567)	-0.365344	-0.906335	0.512195	0.961114	124	5	LEF1;PSME4;CAMK2A;PRICKLE2;FZD3	LEF1;PSME4;CAMK2A;PRICKLE2;FZD3	GO_Biological_Process_2021
1	GTPase activity (GO:0003924)	0.522602	1.00964	0.480792	0.92701	216	6	RND3;DNM1;GEM;GNA15;RHOQ;DIRAS3	RND3;DNM1	GO_Molecular_Function_2021
1	endocardial cushion development (GO:0003197)	-0.346555	-0.815748	0.770115	0.926959	21	5	TBX2;HEY1;ENG;NOTCH1;ACVRL1	TBX2;HEY1;ENG;NOTCH1;ACVRL1	GO_Biological_Process_2021
1	apical junction complex (GO:0043296)	0.378047	0.724405	0.848416	0.926804	98	7	MAGI2;CYTH3;FRMD4A;CLDN14;AMOTL1;JAM3;BVES	MAGI2;CYTH3	GO_Cellular_Component_2021
1	Myogenesis	0.329759	0.721661	0.854906	0.863931	200	13	COL6A3;COL1A1;COL6A2;CNN3;SPARC;TGFB1;PDE4DIP;SPHK1;SSPN;NOTCH1;PTP4A3;AK1;AEBP1	COL6A3;COL1A1;COL6A2	MSigDB_Hallmark_2020
1	sprouting angiogenesis (GO:0002040)	0.44063	0.901004	0.644809	0.864338	52	8	LOXL2;TEK;VEGFC;NRP1;BMPER;ENG;ACVRL1;RECK	LOXL2;TEK;VEGFC;NRP1	GO_Biological_Process_2021
1	negative regulation of transcription by RNA polymerase II (GO:0000122)	0.394505	0.904627	0.674395	0.864778	684	21	PDE2A;HEY2;NR4A2;PRDM1;NR1H3;LOXL2;NR2F1;TRPS1;TBX2;ZFPM2;KLF12;HEY1;BHLHE41;IL33;NRIP1;SNAI2;TWIST1;ANKRD33;NOTCH1;AEBP1;ZEB2	PDE2A;HEY2;NR4A2;PRDM1;NR1H3;LOXL2;NR2F1;TRPS1	GO_Biological_Process_2021
1	regulation of endothelial cell proliferation (GO:0001936)	0.454333	0.910558	0.647317	0.864881	92	8	APOE;TEK;VEGFC;NRP1;SPARC;VASH1;SULF1;ACVRL1	APOE;TEK;VEGFC;NRP1	GO_Biological_Process_2021
1	negative regulation of cold-induced thermogenesis (GO:0120163)	0.4982	0.914225	0.621908	0.865474	47	5	LAMA4;NR1H3;ADAM17;NOTCH1;ACOT11	LAMA4;NR1H3	GO_Biological_Process_2021
1	chemical synaptic transmission (GO:0007268)	0.445892	0.911162	0.644708	0.867346	306	9	APOE;SYN3;HTR1F;PDE7B;GABBR2;NPTX2;KCNK3;PRKAR1B;GRIK4	APOE;SYN3;HTR1F;PDE7B;GABBR2	GO_Biological_Process_2021
1	regulation of endothelial cell migration (GO:0010594)	0.432156	0.914278	0.607181	0.869094	89	10	APOE;STC1;TEK;NRP1;SPARC;BMPER;VASH1;ACVRL1;FGF1;PIK3CG	APOE;STC1;TEK;NRP1	GO_Biological_Process_2021
1	pulmonary valve morphogenesis (GO:0003184)	0.501309	0.915929	0.625446	0.869671	17	5	HEY2;STRA6;NOTCH2;HEY1;NOTCH1	HEY2;STRA6	GO_Biological_Process_2021
1	regulation of cellular macromolecule biosynthetic process (GO:2000112)	-0.312896	-0.998421	0.425532	0.869769	468	11	LIMD1;IGSF1;SOX6;BNC2;SNAI2;ENG;NOTCH1;NFATC2;MSC;PTP4A3;ACVRL1	LIMD1;IGSF1;SOX6;BNC2;SNAI2;ENG;NOTCH1;NFATC2;MSC;PTP4A3;ACVRL1	GO_Biological_Process_2021
1	platelet alpha granule lumen (GO:0031093)	0.620442	1.27167	0.153433	0.871525	67	9	SERPINE1;FN1;SERPINA1;VEGFC;A2M;SPARC;TGFB1;SRGN;HGF	SERPINE1;FN1	GO_Cellular_Component_2021
1	Hedgehog Signaling	0.407503	0.745875	0.824242	0.875038	36	5	HEY2;NRP1;HEY1;NRCAM;CRMP1	HEY2;NRP1;HEY1	MSigDB_Hallmark_2020
1	positive regulation of phosphorylation (GO:0042327)	0.398014	0.893125	0.670719	0.875148	253	17	PDGFRB;PFKFB4;FGFR1;TEK;VEGFC;NRP1;IL1B;EREG;TGFB1;ADAM17;DDR2;ROR1;ENG;EPHB1;FLT1;HGF;FGF1	PDGFRB;PFKFB4;FGFR1;TEK;VEGFC;NRP1;IL1B;EREG	GO_Biological_Process_2021
1	Neuroendocrine-like_NatGen	0.344726	0.72976	0.837553	0.875243	200	11	MAGI2;MEG3;CACNA2D3;GABBR2;MAP1B;CPE;NRCAM;ABCC9;NPAS3;TRIM9;CACNA1C	MAGI2;MEG3;CACNA2D3	PDAC_Subtypes_NG
1	specific granule (GO:0042581)	0.597444	1.09298	0.370853	0.876407	160	5	CXCL1;PTX3;SLC2A3;STK10;P2RX1	CXCL1;PTX3;SLC2A3;STK10	GO_Cellular_Component_2021
1	regulation of small GTPase mediated signal transduction (GO:0051056)	0.482992	0.885866	0.656506	0.877555	141	5	RASGRF2;A2M;ARHGAP22;RHOQ;ARHGAP31	RASGRF2	GO_Biological_Process_2021
1	metalloendopeptidase activity (GO:0004222)	0.570767	1.12935	0.313682	0.878122	82	7	ADAM19;ADAMTS6;ECE1;ADAMTS12;ADAM17;MMP19;ADAMTS14	ADAM19;ADAMTS6	GO_Molecular_Function_2021
1	blood vessel morphogenesis (GO:0048514)	0.456718	0.882456	0.67933	0.8798	56	7	HEY2;STRA6;NRP1;TGFB1;ENG;FLT1;COL4A1	HEY2;STRA6	GO_Biological_Process_2021
1	regulation of cell development (GO:0060284)	0.48643	0.885875	0.650299	0.881128	41	5	HEY2;NOTCH2;IL1B;HEY1;BHLHE41	HEY2;NOTCH2;IL1B;HEY1;BHLHE41	GO_Biological_Process_2021
1	RNA polymerase II transcription regulatory region sequence-specific DNA binding (GO:0000977)	0.349841	0.833833	0.80341	0.882927	1359	31	HEY2;NR4A2;RFX8;HIF3A;PRDM1;NR1H3;EBF2;ZBTB46;NR2F1;TRPS1;SOX6;TBX2;LEF1;PAX8;RELB;KLF12;HEY1;FOXS1;HES4;BHLHE41;NRIP1;SNAI2;ZNF697;TWIST1;EBF1;NPAS3;NFATC2;MSC;AEBP1;ZEB2;RUNX2	HEY2;NR4A2;RFX8;HIF3A;PRDM1;NR1H3;EBF2;ZBTB46;NR2F1;TRPS1;SOX6;TBX2;LEF1;PAX8;RELB;KLF12;HEY1;FOXS1;HES4;BHLHE41	GO_Molecular_Function_2021
1	negative regulation of multicellular organismal process (GO:0051241)	0.400755	0.886897	0.692698	0.883028	214	16	HEY2;STC1;LAMA4;NR1H3;LOXL2;IL1B;HEY1;TGFB1;SRGN;ADAM17;SPRED3;DUSP10;NOTCH1;ACOT11;PAEP;F2R	HEY2;STC1;LAMA4;NR1H3;LOXL2;IL1B;HEY1;TGFB1;SRGN;ADAM17;SPRED3;DUSP10	GO_Biological_Process_2021
1	negative regulation of cell differentiation (GO:0045596)	0.393226	0.876535	0.695297	0.886446	191	16	NFKBIA;PTHLH;COL5A1;NR1H3;LIMD1;ADAMTS12;COL5A2;ZFPM2;HEY1;TGFB1;ABCA1;SPRED3;SNAI2;TWIST1;NOTCH1;PRAME	NFKBIA;PTHLH;COL5A1;NR1H3;LIMD1;ADAMTS12;COL5A2;ZFPM2	GO_Biological_Process_2021
1	pulmonary valve development (GO:0003177)	0.501309	0.910044	0.637767	0.862161	18	5	HEY2;STRA6;NOTCH2;HEY1;NOTCH1	HEY2;STRA6	GO_Biological_Process_2021
1	positive regulation of cysteine-type endopeptidase activity (GO:2001056)	0.494432	0.904353	0.606596	0.861726	62	5	TNFSF10;RIPK2;FYN;AIM2;F2R	TNFSF10;RIPK2;FYN;AIM2	GO_Biological_Process_2021
1	positive regulation of cell junction assembly (GO:1901890)	0.498011	0.90933	0.62619	0.859824	57	5	SRPX2;TEK;NRP1;IL1RAPL1;EPHB1	SRPX2;TEK;NRP1	GO_Biological_Process_2021
1	ATP binding (GO:0005524)	-0.264151	-0.75009	0.857143	0.858397	278	7	SYN3;PTPA;ABCA1;SPHK1;PDK3;KCNJ8;ACVRL1	SYN3;PTPA;ABCA1;SPHK1;PDK3;KCNJ8;ACVRL1	GO_Molecular_Function_2021
1	Semaphorin interactions Homo sapiens R-HSA-373755	0.414953	0.80808	0.74	0.837127	67	7	ITGA1;SEMA3A;NRP1;FYN;MYL9;PLXND1;CRMP1	ITGA1;SEMA3A;NRP1;FYN	Reactome_2016
1	Signaling by NOTCH1 HD+PEST Domain Mutants in Cancer Homo sapiens R-HSA-2894858	0.427312	0.775174	0.799026	0.837347	57	5	HEY2;HEY1;ADAM17;NOTCH1;APH1B	HEY2	Reactome_2016
1	Signaling by NOTCH1 PEST Domain Mutants in Cancer Homo sapiens R-HSA-2644602	0.427312	0.768655	0.803066	0.839544	57	5	HEY2;HEY1;ADAM17;NOTCH1;APH1B	HEY2	Reactome_2016
1	endosome membrane (GO:0010008)	0.543568	1.09069	0.370166	0.840549	325	8	IRAK2;RNF144A;ECE1;OSBPL6;SPHK1;EPHB1;APH1B;CUBN	IRAK2;RNF144A;ECE1;OSBPL6	GO_Cellular_Component_2021
1	Signaling by NOTCH1 in Cancer Homo sapiens R-HSA-2644603	0.427312	0.781799	0.774463	0.841076	57	5	HEY2;HEY1;ADAM17;NOTCH1;APH1B	HEY2	Reactome_2016
1	Signaling by Rho GTPases Homo sapiens R-HSA-194315	0.385839	0.786691	0.75974	0.841144	367	8	RASGRF2;A2M;ARHGAP22;RHOQ;MYL9;FMNL3;FMNL1;ARHGAP31	RASGRF2	Reactome_2016
1	Notch signaling pathway	0.379707	0.749855	0.802721	0.841321	59	7	HEY2;NOTCH3;NOTCH2;HEY1;ADAM17;NOTCH1;APH1B	HEY2;NOTCH3;NOTCH2;HEY1;ADAM17	KEGG_2021_Human
1	Constitutive Signaling by NOTCH1 HD+PEST Domain Mutants Homo sapiens R-HSA-2894862	0.427312	0.790211	0.758294	0.842366	57	5	HEY2;HEY1;ADAM17;NOTCH1;APH1B	HEY2	Reactome_2016
1	transmembrane receptor protein kinase activity (GO:0019199)	0.554912	1.12622	0.349462	0.84572	60	8	PDGFRB;FGFR1;TEK;DDR2;ROR1;EPHB1;FLT1;ACVRL1	PDGFRB;FGFR1	GO_Molecular_Function_2021
1	polymeric cytoskeletal fiber (GO:0099513)	-0.292887	-0.757166	0.853846	0.846306	256	6	TEK;MAP1B;GAS7;RHOQ;KIF26B;TUBA1A	TEK;MAP1B;GAS7;RHOQ;KIF26B;TUBA1A	GO_Cellular_Component_2021
1	protein serine/threonine kinase activity (GO:0004674)	0.40051	0.788669	0.790179	0.886681	344	7	IRAK2;STK10;RIPK2;CAMK2A;HIPK2;PDK3;ACVRL1	IRAK2	GO_Molecular_Function_2021
1	regulation of transcription by RNA polymerase II (GO:0006357)	0.381184	0.933136	0.661	0.846748	2206	52	SERPINE1;NFKBIA;SOD2;PDE2A;APOE;HEY2;NR4A2;RFX8;HIF3A;PRDM1;NR1H3;LOXL2;EBF2;ZBTB46;NR2F1;TRPS1;SOX6;TBX2;LEF1;ZFPM2;TSHZ3;RIPK2;PAX8;RELB;KLF12;HEY1;TOX;TGFB1;FOXS1;HES4;BHLHE41;TLR2;IL33;RHOQ;NRIP1;SNAI2;HIPK2;ENG;ZNF697;TWIST1;ANKRD33;EBF1;NPAS3;NOTCH1;NFATC2;HGF;MSC;AEBP1;ACVRL1;ZEB2;FGF1;RUNX2	SERPINE1;NFKBIA;SOD2;PDE2A;APOE;HEY2;NR4A2;RFX8;HIF3A;PRDM1;NR1H3;LOXL2;EBF2;ZBTB46;NR2F1;TRPS1	GO_Biological_Process_2021
1	Signaling by NOTCH1 Homo sapiens R-HSA-1980143	0.427312	0.79042	0.770609	0.847678	72	5	HEY2;HEY1;ADAM17;NOTCH1;APH1B	HEY2	Reactome_2016
1	Constitutive Signaling by NOTCH1 PEST Domain Mutants Homo sapiens R-HSA-2644606	0.427312	0.794989	0.767962	0.847989	57	5	HEY2;HEY1;ADAM17;NOTCH1;APH1B	HEY2	Reactome_2016
1	Canonical and Non-canonical Notch signaling WP3845	0.405896	0.77162	0.785383	0.849516	27	6	NOTCH3;NOTCH2;LEF1;HEY1;NOTCH1;MFAP2	NOTCH3;NOTCH2;LEF1;HEY1	WikiPathways_2019_Human
1	Notch Signaling Pathway WP61	0.379707	0.746834	0.831285	0.850341	61	7	HEY2;NOTCH3;NOTCH2;HEY1;ADAM17;NOTCH1;APH1B	HEY2;NOTCH3;NOTCH2;HEY1;ADAM17	WikiPathways_2019_Human
1	Allograft Rejection	0.441337	0.900497	0.660926	0.854444	200	9	ICAM1;IL1B;EREG;RIPK2;CSF1;TGFB1;SRGN;TLR2;F2R	ICAM1;IL1B;EREG;RIPK2;CSF1;TGFB1;SRGN;TLR2	MSigDB_Hallmark_2020
1	Cardiac Progenitor Differentiation WP2406	0.413516	0.75452	0.816133	0.855417	53	5	BMP1;CXCR4;ANPEP;TGFB1;NOTCH1	BMP1;CXCR4;ANPEP;TGFB1	WikiPathways_2019_Human
1	Signaling by NOTCH Homo sapiens R-HSA-157118	0.379707	0.747513	0.82131	0.856523	122	7	HEY2;NOTCH3;NOTCH2;HEY1;ADAM17;NOTCH1;APH1B	HEY2;NOTCH3;NOTCH2;HEY1;ADAM17	Reactome_2016
1	glycosaminoglycan biosynthetic process (GO:0006024)	-0.289308	-0.81005	0.755102	0.856775	97	7	BGN;IL1B;GPC1;CHST1;SDC2;HS2ST1;PXYLP1	BGN;IL1B;GPC1;CHST1;SDC2;HS2ST1;PXYLP1	GO_Biological_Process_2021
1	negative regulation of MAP kinase activity (GO:0043407)	0.506534	0.923966	0.606098	0.857761	48	5	APOE;IL1B;DUSP10;SPRY4;SH2B3	APOE	GO_Biological_Process_2021
1	positive regulation of macromolecule biosynthetic process (GO:0010557)	0.489727	0.925623	0.60139	0.857966	129	6	PDGFRB;IL1B;EREG;TLR2;IL33;HGF	PDGFRB	GO_Biological_Process_2021
1	Axon guidance	-0.250526	-0.757235	0.77193	0.847098	182	9	SEMA3A;NRP1;CXCR4;FYN;CAMK2A;MYL9;EPHB1;NFATC2;FZD3	SEMA3A;NRP1;CXCR4;FYN;CAMK2A;MYL9;EPHB1;NFATC2;FZD3	KEGG_2021_Human
1	RNA polymerase II cis-regulatory region sequence-specific DNA binding (GO:0000978)	0.357641	0.843559	0.781	0.888605	1149	27	HEY2;NR4A2;RFX8;HIF3A;PRDM1;NR1H3;EBF2;NR2F1;SOX6;TBX2;LEF1;PAX8;RELB;KLF12;HEY1;FOXS1;HES4;BHLHE41;NRIP1;SNAI2;ZNF697;TWIST1;EBF1;NFATC2;MSC;ZEB2;RUNX2	HEY2;NR4A2;RFX8;HIF3A;PRDM1;NR1H3;EBF2;NR2F1;SOX6;TBX2;LEF1;PAX8;RELB;KLF12;HEY1;FOXS1;HES4;BHLHE41	GO_Molecular_Function_2021
1	cellular response to hypoxia (GO:0071456)	0.435945	0.872855	0.666667	0.889058	131	7	HILPDA;HIF3A;LIMD1;PSME4;OPRD1;HIPK2;TWIST1	HILPDA;HIF3A;LIMD1	GO_Biological_Process_2021
1	sequence-specific double-stranded DNA binding (GO:1990837)	0.436294	0.989519	0.520686	0.889425	712	17	HEY2;NR4A2;PRDM1;NR1H3;NR2F1;SOX6;TBX2;LEF1;PAX8;BNC2;KLF12;HEY1;BHLHE41;SNAI2;NFATC2;MSC;RUNX2	HEY2;NR4A2;PRDM1;NR1H3;NR2F1;SOX6;TBX2;LEF1;PAX8;BNC2;KLF12;HEY1	GO_Molecular_Function_2021
1	organelle assembly (GO:0070925)	-0.308977	-0.754069	0.828571	0.914667	425	5	LIMD1;RPGR;LZTFL1;NOTCH1;TTC8	LIMD1;RPGR;LZTFL1;NOTCH1;TTC8	GO_Biological_Process_2021
1	Downstream signaling events of B Cell Receptor (BCR) Homo sapiens R-HSA-1168372	0.74807	1.51159	0.0187225	0.112657	192	8	NFKBIA;PDGFRB;NRG3;FGFR1;EREG;FYN;PSME4;FGF1	NFKBIA;PDGFRB;NRG3;FGFR1	Reactome_2016
1	Glycosaminoglycan metabolism Homo sapiens R-HSA-1630316	-0.2881	-0.698023	0.908046	0.916441	121	5	BGN;GPC1;CHST1;SDC2;HS2ST1	BGN;GPC1;CHST1;SDC2;HS2ST1	Reactome_2016
1	cellular protein localization (GO:0034613)	0.431819	0.830708	0.722286	0.916924	329	6	HEY2;ARL4A;RPGR;CPE;SCG5;JAM3	HEY2;ARL4A;RPGR;CPE	GO_Biological_Process_2021
1	protein transport (GO:0015031)	0.407374	0.810909	0.752464	0.91808	369	7	APOE;ARL4A;RPGR;LTBP2;ABCA1;SCG5;RCN3	APOE;ARL4A;RPGR;LTBP2;ABCA1	GO_Biological_Process_2021
1	innate immune response (GO:0045087)	0.417031	0.818096	0.749436	0.918299	302	7	PTX3;RIPK2;FYN;RELB;TLR2;TREM1;PIK3CG	PTX3;RIPK2;FYN;RELB;TLR2;TREM1	GO_Biological_Process_2021
1	positive regulation of protein phosphorylation (GO:0001934)	0.362878	0.832118	0.759878	0.918404	371	18	ITGA5;TEK;VEGFC;LAT;NRP1;IL1B;EREG;RIPK2;CSF1;TGFB1;ADAM17;DDR2;SPHK1;OPRD1;ENG;HGF;ACVRL1;FGF1	ITGA5;TEK;VEGFC;LAT;NRP1;IL1B;EREG;RIPK2;CSF1	GO_Biological_Process_2021
1	adenyl ribonucleotide binding (GO:0032559)	0.445282	0.930211	0.60911	0.918448	306	10	PDE2A;SYN3;POPDC3;PTPA;ABCA1;SPHK1;PDK3;KCNJ8;ACVRL1;BVES	PDE2A;SYN3;POPDC3;PTPA	GO_Molecular_Function_2021
1	GTP binding (GO:0005525)	0.442323	0.851601	0.709497	0.918806	189	7	RND3;ARL4A;GEM;RHOQ;SCG5;TUBA1A;DIRAS3	RND3	GO_Molecular_Function_2021
1	positive regulation of cell differentiation (GO:0045597)	0.35457	0.819936	0.784353	0.919026	258	22	FGFR1;COL1A1;ALOX15B;LOXL2;MEDAG;SOX6;LEF1;IL1B;CSF1;PAX8;CMKLR1;TGFB1;GPC1;DDR2;NRCAM;TWIST1;HGF;ACVRL1;PLA2G5;RUNX2;TGFB1I1;GLIPR2	FGFR1;COL1A1;ALOX15B;LOXL2;MEDAG;SOX6;LEF1;IL1B;CSF1;PAX8;CMKLR1;TGFB1;GPC1;DDR2	GO_Biological_Process_2021
1	brain development (GO:0007420)	-0.33682	-0.902891	0.595588	0.914603	150	6	SOX6;CXCR4;MDGA1;SHANK3;EML1;COL4A1	SOX6;CXCR4;MDGA1;SHANK3;EML1;COL4A1	GO_Biological_Process_2021
1	NRF2 pathway WP2884	0.359958	0.659327	0.902728	0.919163	146	5	SERPINA1;SLC2A3;TGFB1;HGF;SLC2A14	SERPINA1;SLC2A3;TGFB1	WikiPathways_2019_Human
1	positive regulation of nucleic acid-templated transcription (GO:1903508)	0.358143	0.821831	0.776542	0.919716	511	20	APOE;HEY2;COL1A1;NR1H3;LEF1;IL1B;IL31RA;PAX8;HEY1;TGFB1;HIPK2;NPAS3;NOTCH1;NFATC2;RGMB;ACVRL1;RUNX2;TGFB1I1;F2R;NDP	APOE;HEY2;COL1A1;NR1H3;LEF1;IL1B;IL31RA;PAX8;HEY1;TGFB1	GO_Biological_Process_2021
1	mesenchymal cell differentiation (GO:0048762)	0.401174	0.811625	0.753763	0.920539	51	9	FGFR1;HEY2;LOXL2;LEF1;TGFB1;SNAI2;ENG;NOTCH1;HGF	FGFR1;HEY2;LOXL2	GO_Biological_Process_2021
1	actin cytoskeleton (GO:0015629)	0.335949	0.707889	0.877998	0.920914	316	11	MTSS1;TEK;NOTCH3;CNN3;ADAM17;DDR2;GAS7;CALD1;RHOQ;MARCKS;FLT1	MTSS1;TEK;NOTCH3;CNN3;ADAM17;DDR2;GAS7;CALD1;RHOQ	GO_Cellular_Component_2021
1	central nervous system development (GO:0007417)	0.388131	0.813632	0.738445	0.921061	268	10	JARID2;NR4A2;SOX6;CXCR4;PAX8;NRCAM;MDGA1;EML1;MARCKS;COL4A1	JARID2;NR4A2;SOX6;CXCR4;PAX8	GO_Biological_Process_2021
1	GTPase activator activity (GO:0005096)	0.534485	1.07128	0.399783	0.921145	336	8	RASGRF2;DOCK10;STXBP5;CYTH3;NRP1;ARHGAP22;WDR41;ARHGAP31	RASGRF2;DOCK10;STXBP5;CYTH3;NRP1;ARHGAP22	GO_Molecular_Function_2021
1	lytic vacuole (GO:0000323)	0.510335	0.985905	0.518182	0.92119	219	6	NPC2;CTSB;CXCR4;CTSL;GALC;CTSC	NPC2;CTSB;CXCR4;CTSL;GALC	GO_Cellular_Component_2021
1	sequence-specific DNA binding (GO:0043565)	0.387791	0.863363	0.702259	0.921656	707	15	HEY2;NR4A2;PRDM1;NR2F1;TBX2;LEF1;PAX8;KLF12;HEY1;BHLHE41;SNAI2;NFATC2;MSC;ZEB2;RUNX2	HEY2;NR4A2;PRDM1;NR2F1;TBX2;LEF1;PAX8;KLF12;HEY1	GO_Molecular_Function_2021
1	cardiac muscle tissue development (GO:0048738)	0.428749	0.82275	0.744266	0.921887	53	6	HEY2;NOTCH2;TBX2;HEY1;NOTCH1;MSC	HEY2;NOTCH2;TBX2;HEY1	GO_Biological_Process_2021
1	epithelium development (GO:0060429)	0.399732	0.824225	0.72979	0.923328	122	8	CTSB;TBX2;CNN3;PAX8;TGFB1;RIPK4;SNAI2;RCN3	CTSB;TBX2;CNN3;PAX8;TGFB1;RIPK4	GO_Biological_Process_2021
1	response to lipid (GO:0033993)	0.437676	0.801975	0.756595	0.926788	114	5	IL1B;TGFB1;GGT5;ADAM17;F2R	IL1B;TGFB1;GGT5;ADAM17	GO_Biological_Process_2021
1	cellular response to oxygen-containing compound (GO:1901701)	0.747926	1.6072	0.00209644	0.919252	323	12	SERPINE1;TNFAIP3;CXCL1;PDE2A;CXCL8;IL1A;NR1H3;IL1B;TLR2;NRIP1;IGFBP5;PDK3	SERPINE1;TNFAIP3;CXCL1;PDE2A;CXCL8;IL1A	GO_Biological_Process_2021
1	Neuronal System Homo sapiens R-HSA-112316	0.362358	0.780549	0.799168	0.837013	301	12	RASGRF2;CACNA2D3;SYN3;GABBR2;CAMK2A;ABCC9;KCNG1;KCNJ8;KCNK3;PANX1;LRFN5;GRIK4	RASGRF2;CACNA2D3;SYN3	Reactome_2016
1	axon guidance (GO:0007411)	0.390752	0.838401	0.754678	0.912746	203	12	GRB10;SEMA3A;NOTCH3;NOTCH2;NRP1;CXCR4;FYN;GPC1;SHANK3;PLXND1;NOTCH1;EPHB1	GRB10;SEMA3A;NOTCH3;NOTCH2;NRP1;CXCR4;FYN	GO_Biological_Process_2021
1	intracellular membrane-bounded organelle (GO:0043231)	0.443808	1.1206	0.18	0.912451	5192	92	TNFAIP3;NFKBIA;MT2A;ITPR1;ADAM19;PDE2A;PDGFRB;APOE;IRAK2;RND3;JARID2;WTAP;TIMP3;HEY2;STC1;TCEAL9;RNF144A;MAGI2;NR4A2;PHC2;PTPRE;DOCK10;PRSS23;PRDM1;NR1H3;FABP5;LOXL2;ZBTB46;SERPINA1;NR2F1;TRPS1;ARL4A;LIMD1;OSBPL6;PTPA;SPOCD1;SOX6;NOTCH2;TBX2;LEF1;ZFPM2;TSHZ3;PAX8;CTSL;FYN;BNC2;SPARC;RELB;HEY1;TOX;TGFB1;FOXS1;HES4;ABCA1;BHLHE41;BCAS2;PDE4DIP;DUSP10;PSME4;CAMK2A;IL33;GAMT;IQSEC1;CMAS;SPHK1;NRIP1;SN…	TNFAIP3;NFKBIA;MT2A;ITPR1;ADAM19;PDE2A;PDGFRB;APOE;IRAK2;RND3;JARID2;WTAP;TIMP3;HEY2;STC1;TCEAL9;RNF144A;MAGI2;NR4A2;PHC2;PTPRE;DOCK10;PRSS23;PRDM1;NR1H3;FABP5;LOXL2;ZBTB46;SERPINA1;NR2F1;TRPS1;ARL4A;LIMD1;OSBPL6;PTPA;SPOCD1;SOX6;NOTCH2;TBX2	GO_Cellular_Component_2021
1	intracellular non-membrane-bounded organelle (GO:0043232)	0.496639	1.06612	0.405181	0.890629	1158	13	RND3;HILPDA;MYO10;ALOX15B;ARL4A;RIPK2;CALD1;IQSEC1;NRIP1;PDK3;ZEB2;EDA;RECQL	RND3;HILPDA;MYO10	GO_Cellular_Component_2021
1	endocardial cushion morphogenesis (GO:0003203)	-0.346555	-0.8127	0.754386	0.890877	19	5	TBX2;HEY1;ENG;NOTCH1;ACVRL1	TBX2;HEY1;ENG;NOTCH1;ACVRL1	GO_Biological_Process_2021
1	positive regulation of endothelial cell migration (GO:0010595)	0.429923	0.868955	0.695228	0.892048	86	8	FGFR1;TEK;NRP1;SPARC;TGFB1;ADAM17;FGF1;PIK3CG	FGFR1;TEK;NRP1;SPARC;TGFB1;ADAM17	GO_Biological_Process_2021
1	negative regulation of cellular macromolecule biosynthetic process (GO:2000113)	0.380022	0.866282	0.716734	0.892928	547	20	JARID2;HEY2;PHC2;LOXL2;LIMD1;TBX2;LEF1;EREG;ZFPM2;TSHZ3;HEY1;TGFB1;FOXS1;BHLHE41;IGFBP5;TWIST1;NOTCH1;PRAME;ACVRL1;RUNX2	JARID2;HEY2;PHC2;LOXL2;LIMD1;TBX2;LEF1;EREG;ZFPM2;TSHZ3;HEY1;TGFB1;FOXS1;BHLHE41	GO_Biological_Process_2021
1	regulation of epithelial to mesenchymal transition (GO:0010717)	0.413615	0.859633	0.719113	0.893361	76	10	COL1A1;PHLDB1;LOXL2;LEF1;IL1B;TGFB1;SPRED3;TWIST1;TGFB1I1;GLIPR2	COL1A1;PHLDB1;LOXL2;LEF1;IL1B	GO_Biological_Process_2021
1	protein processing (GO:0016485)	0.430494	0.861117	0.695228	0.894394	106	8	ADAM19;ECE1;CTSL;CPE;SRGN;ADAM17;APH1B;AEBP1	ADAM19	GO_Biological_Process_2021
1	nucleus (GO:0005634)	0.442892	1.11134	0.226	0.896793	4484	78	TNFAIP3;NFKBIA;MT2A;ADAM19;PDE2A;PDGFRB;APOE;IRAK2;JARID2;WTAP;TIMP3;HEY2;STC1;TCEAL9;MAGI2;NR4A2;PHC2;PTPRE;DOCK10;PRSS23;PRDM1;NR1H3;FABP5;LOXL2;ZBTB46;NR2F1;TRPS1;ARL4A;LIMD1;PTPA;SPOCD1;SOX6;NOTCH2;TBX2;LEF1;ZFPM2;TSHZ3;PAX8;CTSL;FYN;BNC2;RELB;HEY1;TOX;TGFB1;FOXS1;HES4;BHLHE41;BCAS2;PDE4DIP;DUSP10;PSME4;CAMK2A;IL33;GAMT;CMAS;SPHK1;NRIP1;SNAI2;HIPK2;TWIST1;NOTCH1;PRAME;NFATC2;MSC;PTP4A3;TIPIN;…	TNFAIP3;NFKBIA;MT2A;ADAM19;PDE2A;PDGFRB;APOE;IRAK2;JARID2;WTAP;TIMP3;HEY2;STC1;TCEAL9;MAGI2;NR4A2;PHC2;PTPRE;DOCK10;PRSS23;PRDM1;NR1H3;FABP5;LOXL2;ZBTB46;NR2F1;TRPS1;ARL4A;LIMD1;PTPA;SPOCD1;SOX6;NOTCH2;TBX2	GO_Cellular_Component_2021
1	response to cytokine (GO:0034097)	0.401045	0.861338	0.686192	0.897572	150	11	IRAK2;TIMP3;TIMP4;LEF1;IL1B;CXCR4;RELB;GGT5;SPHK1;IL1RAPL1;JAK3	IRAK2;TIMP3;TIMP4;LEF1;IL1B;CXCR4;RELB;GGT5	GO_Biological_Process_2021
1	Metabolism of lipids and lipoproteins Homo sapiens R-HSA-556833	0.308595	0.696646	0.895492	0.897773	659	17	APOE;ALOX15B;FABP5;SEC24A;BMP1;A2M;GALC;GGT5;ABCA1;GLIPR1;AKR1B1;SPHK1;ACOT11;PLA2G5;GPAM;CUBN;PIK3CG	APOE;ALOX15B;FABP5;SEC24A;BMP1;A2M;GALC;GGT5;ABCA1;GLIPR1;AKR1B1;SPHK1	Reactome_2016
1	vesicle (GO:0031982)	0.561188	1.09925	0.35412	0.898155	226	7	APOE;COL6A3;COL6A2;ECE1;RIPK2;ABCA1;MFGE8	APOE;COL6A3;COL6A2;ECE1	GO_Cellular_Component_2021
1	endopeptidase activity (GO:0004175)	0.482149	1.06202	0.424305	0.912664	315	14	ADAM19;ADAMTS6;FAP;CTSB;ECE1;RHBDF2;ADAMTS12;CTSL;ADAM17;MMP19;CTSC;ADAMTS14;HGF;HTRA3	ADAM19;ADAMTS6;FAP;CTSB;ECE1;RHBDF2;ADAMTS12	GO_Molecular_Function_2021
1	protein tyrosine kinase activity (GO:0004713)	0.464385	0.973295	0.546326	0.899684	108	10	PDGFRB;FGFR1;TEK;FYN;DDR2;ROR1;HIPK2;JAK3;EPHB1;FLT1	PDGFRB;FGFR1	GO_Molecular_Function_2021
1	cytokine receptor binding (GO:0005126)	0.416318	0.792198	0.778429	0.901503	105	6	VEGFC;IL1B;CSF1;ADAM17;CRLF1;SH2B3	VEGFC;IL1B;CSF1;ADAM17;CRLF1;SH2B3	GO_Molecular_Function_2021
1	Notch Signaling WP268	-0.302714	-0.712171	0.86755	0.903475	45	5	NOTCH3;NOTCH2;ADAM17;NOTCH1;APH1B	NOTCH3;NOTCH2;ADAM17;NOTCH1;APH1B	WikiPathways_2019_Human
1	positive regulation of secretion by cell (GO:1903532)	0.465553	0.850382	0.69715	0.904804	72	5	IL1A;STXBP5;IL1B;TGFB1;FRMD4A	IL1A;STXBP5;IL1B;TGFB1;FRMD4A	GO_Biological_Process_2021
1	DNA-binding transcription repressor activity, RNA polymerase II-specific (GO:0001227)	0.39518	0.846375	0.724211	0.904984	256	11	HEY2;PRDM1;NR2F1;TRPS1;TBX2;KLF12;HEY1;BHLHE41;SNAI2;AEBP1;ZEB2	HEY2;PRDM1;NR2F1;TRPS1;TBX2;KLF12;HEY1	GO_Molecular_Function_2021
1	G protein-coupled receptor activity (GO:0004930)	0.383016	0.803784	0.773645	0.906523	283	10	PDGFRB;GABBR2;CXCR4;PAX8;CMKLR1;OPRD1;GIPR;GPR173;ADRA1D;F2R	PDGFRB	GO_Molecular_Function_2021
1	secretory granule membrane (GO:0030667)	0.464384	0.979207	0.541448	0.907678	274	11	ITPR1;ITPR2;CD58;FABP5;SLC2A3;STK10;SPARC;ANPEP;P2RX1;TLR2;GLIPR1	ITPR1;ITPR2;CD58;FABP5;SLC2A3;STK10	GO_Cellular_Component_2021
1	nucleoside-triphosphatase activity (GO:0017111)	0.522602	0.993261	0.529478	0.909722	278	6	RND3;DNM1;GEM;GNA15;RHOQ;DIRAS3	RND3;DNM1	GO_Molecular_Function_2021
1	Glycolysis	0.354831	0.746996	0.838877	0.910121	200	11	STC1;COL5A1;PLOD2;TPST1;CXCR4;TGFBI;GPC1;CHST1;PDK3;SDC2;HS2ST1	STC1;COL5A1;PLOD2;TPST1;CXCR4;TGFBI;GPC1	MSigDB_Hallmark_2020
1	bounding membrane of organelle (GO:0098588)	0.43894	1.04799	0.425	0.911059	767	33	ITPR1;AREG;IRAK2;ITPR2;CD58;RNF144A;FABP5;CYTH3;SERPINA1;CNIH3;SLC2A3;NOTCH3;TPST1;NOTCH2;ANPEP;ADAM17;P2RX1;CAMK2A;TLR2;COG6;RHOQ;ST3GAL5;RNF175;CHST1;CTSC;SHANK3;NOTCH1;APH1B;NMNAT2;HS2ST1;CUBN;GLIPR2;ST6GALNAC6	ITPR1;AREG;IRAK2;ITPR2;CD58;RNF144A;FABP5;CYTH3;SERPINA1;CNIH3;SLC2A3;NOTCH3;TPST1;NOTCH2	GO_Cellular_Component_2021
1	positive regulation of transcription by RNA polymerase II (GO:0045944)	0.359729	0.843529	0.792377	0.912058	908	27	SERPINE1;NFKBIA;HEY2;NR4A2;NR1H3;NR2F1;NOTCH3;LEF1;ZFPM2;RIPK2;PAX8;HEY1;TGFB1;TLR2;IL33;RHOQ;NRIP1;HIPK2;ENG;TWIST1;PLXND1;NOTCH1;HGF;ACVRL1;ZEB2;FGF1;RUNX2	SERPINE1;NFKBIA	GO_Biological_Process_2021
1	Apical Junction	0.375511	0.821165	0.727554	0.900075	200	12	ITGA10;ICAM1;ALOX15B;TRAF1;BMP1;ICAM5;TGFBI;CLDN14;GAMT;CERCAM;MYL9;JAM3	ITGA10;ICAM1;ALOX15B;TRAF1;BMP1;ICAM5;TGFBI;CLDN14;GAMT;CERCAM;MYL9	MSigDB_Hallmark_2020
1	Signaling by FGFR4 Homo sapiens R-HSA-5654743	0.667851	1.51426	0.00507099	0.11525	332	18	ITPR1;FN1;PDGFRB;NRG3;RASGRF2;ITPR2;FGFR1;TEK;LAT;EREG;FYN;SPRED3;DUSP10;PSME4;CAMK2A;JAK3;PRKAR1B;FGF1	ITPR1;FN1;PDGFRB;NRG3;RASGRF2;ITPR2;FGFR1	Reactome_2016
1	MP25 Astrocytes	0.729247	1.33692	0.101655	0.180743	50	5	MT2A;APOE;SPARC;HEY1;CPE	MT2A;APOE	Cancer_Metaprograms
1	TNF-alpha Signaling via NF-kB	0.649802	1.54106	0.00100301	0.117252	200	30	SERPINE1;TNFAIP3;NFKBIA;AREG;SOD2;CXCL1;CCL20;CFLAR;GFPT2;SAT1;IL1A;TNFAIP6;NR4A2;PTPRE;ICAM1;PTX3;NINJ1;TRAF1;SLC2A3;IL1B;RIPK2;CSF1;RELB;ABCA1;TLR2;GEM;SPHK1;MARCKS;MSC;PANX1	SERPINE1;TNFAIP3;NFKBIA;AREG;SOD2;CXCL1;CCL20;CFLAR;GFPT2;SAT1;IL1A;TNFAIP6;NR4A2;PTPRE;ICAM1;PTX3;NINJ1	MSigDB_Hallmark_2020
1	Nonalcoholic fatty liver disease WP4396	0.60049	1.10143	0.36244	0.469116	155	5	CXCL8;IL1A;NR1H3;IL1B;TGFB1	CXCL8;IL1A;NR1H3	WikiPathways_2019_Human
1	growth factor activity (GO:0008083)	0.723028	1.46132	0.0334821	0.468239	87	8	AREG;CXCL1;NRG3;VEGFC;EREG;CSF1;HGF;FGF1	AREG;CXCL1;NRG3	GO_Molecular_Function_2021
1	cellular response to lipid (GO:0071396)	0.759275	1.54372	0.0096463	0.467662	219	9	SERPINE1;TNFAIP3;CXCL1;CXCL8;IL1A;NR1H3;IL1B;NRIP1;PDK3	SERPINE1;TNFAIP3;CXCL1;CXCL8;IL1A	GO_Biological_Process_2021
1	transition metal ion binding (GO:0046914)	0.617746	1.379	0.0530612	0.466939	445	15	MT2A;SOD2;PDE2A;CBLB;IL1A;TNFSF10;ALOX15B;ECE1;LOXL2;SEC24A;ZFPM2;ARG2;ANPEP;GPC1;SHANK3	MT2A;SOD2;PDE2A;CBLB;IL1A;TNFSF10;ALOX15B;ECE1;LOXL2;SEC24A	GO_Molecular_Function_2021
1	Th17 cell differentiation	0.561354	1.08469	0.386574	0.464938	107	6	NFKBIA;LAT;IL1B;TGFB1;JAK3;NFATC2	NFKBIA	KEGG_2021_Human
1	MP26 NPC Glioma	0.620399	1.13444	0.310552	0.463964	50	5	RND3;MEG3;MAP1B;CRMP1;NREP	RND3;MEG3	Cancer_Metaprograms
1	Interferon signaling_NatGen	0.561881	1.10071	0.35883	0.461646	200	7	RND3;HECW2;SLC2A3;IGSF1;PDK3;PRICKLE2;CACNA1C	RND3;HECW2;SLC2A3;IGSF1	PDAC_Subtypes_NG
1	G Protein Signaling Pathways WP35	0.615179	1.13638	0.313415	0.45908	93	5	ITPR1;PDE7B;PDE8B;GNA15;PRKAR1B	ITPR1	WikiPathways_2019_Human
1	Pathways Regulating Hippo Signaling WP4540	0.596365	1.12623	0.341352	0.458923	98	6	PDGFRB;FGFR1;TEK;LEF1;FLT1;PRKAR1B	PDGFRB;FGFR1	WikiPathways_2019_Human
1	growth factor receptor binding (GO:0070851)	0.693789	1.41523	0.0445387	0.458503	105	9	ITGA5;AREG;PDGFRB;VEGFC;IL1B;EREG;FYN;ADAM17;FGF1	ITGA5;AREG;PDGFRB	GO_Molecular_Function_2021
1	Epithelial to mesenchymal transition in colorectal cancer WP4239	0.506431	1.12261	0.306982	0.45666	159	15	ITGA5;FN1;NOTCH3;NOTCH2;COL4A6;SPARC;TGFB1;COL4A5;CLDN14;SNAI2;TWIST1;NOTCH1;ZEB2;COL4A1;FZD3	ITGA5;FN1	WikiPathways_2019_Human
1	Cytokines and Inflammatory Response WP530	0.610518	1.11349	0.347619	0.4561	26	5	CXCL1;IL1A;IL1B;CSF1;TGFB1	CXCL1;IL1A	WikiPathways_2019_Human
1	Elastic fibre formation Homo sapiens R-HSA-1566948	0.568407	1.08723	0.399314	0.455323	41	6	ITGA5;LTBP1;LOXL2;LTBP2;TGFB1;MFAP2	ITGA5;LTBP1;LOXL2	Reactome_2016
1	Sudden Infant Death Syndrome (SIDS) Susceptibility Pathways WP706	0.582407	1.1186	0.331089	0.45501	158	6	CXCL8;IL1A;ECE1;IL1B;KCNJ8;PRKAR1B	CXCL8;IL1A;ECE1	WikiPathways_2019_Human
1	KRAS Signaling Up	0.51808	1.17262	0.228953	0.454692	200	17	TNFAIP3;ANKH;CCL20;GFPT2;PRDM1;TRAF1;NRP1;IL1B;EREG;CXCR4;CMKLR1;CPE;ADAM17;IL33;ENG;SCG5;ALDH1A3	TNFAIP3;ANKH;CCL20;GFPT2	MSigDB_Hallmark_2020
1	Lung fibrosis WP3624	0.560451	1.13402	0.317127	0.4539	63	8	MT2A;CXCL8;PTX3;SERPINA1;IL1B;TGFB1;HGF;FGF1	MT2A;CXCL8	WikiPathways_2019_Human
1	Diseases associated with O-glycosylation of proteins Homo sapiens R-HSA-3906995	0.55544	1.09194	0.369832	0.450254	62	7	ADAMTS6;NOTCH3;ADAMTS12;NOTCH2;THBS2;ADAMTS14;NOTCH1	ADAMTS6;NOTCH3;ADAMTS12;NOTCH2;THBS2	Reactome_2016
1	negative regulation of Wnt signaling pathway (GO:0030178)	0.809514	1.53705	0.0139697	0.447608	191	6	IGFBP2;GRB10;APOE;LIMD1;PSME4;SNAI2	IGFBP2;GRB10;APOE	GO_Biological_Process_2021
1	Tight junction	-0.558577	-1.41418	0.0655738	0.43726	169	6	CLDN14;MYL9;AMOTL1;TUBA1A;JAM3;BVES	CLDN14;MYL9;AMOTL1;TUBA1A;JAM3;BVES	KEGG_2021_Human
1	cytokine activity (GO:0005125)	0.669156	1.40268	0.047619	0.433043	173	10	CXCL1;CCL20;CXCL8;IL1A;IL1B;CSF1;TGFB1;CRLF1;IL33;NDP	CXCL1;CCL20;CXCL8;IL1A	GO_Molecular_Function_2021
1	cytoskeleton organization (GO:0007010)	0.828444	1.5303	0.0163934	0.430771	120	5	TNFAIP3;APOE;RND3;LIMD1;FMNL3	TNFAIP3;APOE;RND3	GO_Biological_Process_2021
1	miR-509-3p alteration of YAP1/ECM axis WP3967	0.547843	1.09519	0.36648	0.471016	17	8	FN1;COL1A1;COL5A1;EDNRA;THBS2;SPARC;SNAI2;TWIST1	FN1;COL1A1;COL5A1;EDNRA	WikiPathways_2019_Human
1	cellular response to interferon-gamma (GO:0071346)	0.726041	1.38036	0.0657596	0.471962	121	6	MT2A;CCL20;CD58;ICAM1;CAMK2A;TLR2	MT2A;CCL20;CD58;ICAM1	GO_Biological_Process_2021
1	Transmembrane transport of small molecules Homo sapiens R-HSA-382551	0.579913	1.07456	0.40188	0.475523	594	5	ANKH;SLC2A3;CAMK2A;ABCC9;PRKAR1B	ANKH	Reactome_2016
1	positive regulation of response to external stimulus (GO:0032103)	0.74773	1.55328	0.0104712	0.486095	139	10	SERPINE1;NFKBIA;PDE2A;PDGFRB;NINJ1;IL1B;EREG;TGFB1;TLR2;IL33	SERPINE1;NFKBIA;PDE2A;PDGFRB	GO_Biological_Process_2021
1	positive regulation of macromolecule metabolic process (GO:0010604)	0.581412	1.3165	0.0821501	0.560778	384	19	FN1;ADAM19;PDE2A;CXCL8;HEY2;IL1A;MAGI2;ECE1;LEF1;IL1B;CSF1;HEY1;TGFB1;TLR2;IL33;TWIST1;NOTCH1;FGF1;BVES	FN1;ADAM19;PDE2A;CXCL8;HEY2;IL1A;MAGI2	GO_Biological_Process_2021
1	positive regulation of interleukin-8 production (GO:0032757)	0.719204	1.31023	0.105263	0.559491	61	5	SERPINE1;CD58;IL1B;TLR2;F2R	SERPINE1;CD58	GO_Biological_Process_2021
1	cardiac ventricle development (GO:0003231)	0.676762	1.30819	0.114679	0.559485	20	6	PDE2A;HEY2;STRA6;HEY1;ENG;NOTCH1	PDE2A;HEY2;STRA6	GO_Biological_Process_2021
1	regulation of MAP kinase activity (GO:0043405)	0.634459	1.32567	0.104255	0.55905	97	10	PDGFRB;APOE;FGFR1;IL1B;TGFB1;SPRY4;SH2B3;FLT1;FGF1;PIK3CG	PDGFRB;APOE;FGFR1	GO_Biological_Process_2021
1	heterotypic cell-cell adhesion (GO:0034113)	0.73038	1.32808	0.115663	0.558763	30	5	ITGA5;CD58;NINJ1;ITGA4;JAM3	ITGA5;CD58;NINJ1	GO_Biological_Process_2021
1	negative regulation of cell motility (GO:2000146)	0.61051	1.29485	0.10865	0.555464	114	11	SERPINE1;STC1;MAGI2;ALOX15B;DUSP10;MCTP1;IGFBP5;ENG;SULF1;ACVRL1;RECK	SERPINE1;STC1;MAGI2;ALOX15B	GO_Biological_Process_2021
1	regulation of insulin secretion (GO:0050796)	0.715625	1.33139	0.106926	0.554594	104	5	ITPR1;ITPR2;IL1B;GIPR;CACNA1C	ITPR1;ITPR2	GO_Biological_Process_2021
1	I-kappaB kinase/NF-kappaB signaling (GO:0007249)	0.714737	1.31354	0.114734	0.554097	62	5	NFKBIA;IRAK2;RIPK2;RELB;TLR2	NFKBIA;IRAK2	GO_Biological_Process_2021
1	response to tumor necrosis factor (GO:0034612)	0.685525	1.31615	0.125	0.552936	110	6	CCL20;CXCL8;CD58;ADAMTS12;GGT5;SPHK1	CCL20;CXCL8;CD58	GO_Biological_Process_2021
1	Endocytosis	0.566786	1.03822	0.460542	0.533019	252	5	CBLB;DNM1;CYTH3;CXCR4;IQSEC1	CBLB;DNM1;CYTH3	KEGG_2021_Human
1	cellular response to transforming growth factor beta stimulus (GO:0071560)	0.70618	1.39301	0.0624315	0.430258	114	7	COL1A2;PDE2A;SOX6;LTBP2;TGFB1;ENG;ACVRL1	COL1A2;PDE2A	GO_Biological_Process_2021
1	regulation of cell population proliferation (GO:0042127)	0.563452	1.36267	0.012012	0.527959	764	37	AREG;SOD2;FN1;CXCL1;PDGFRB;CXCL8;ITGA1;HILPDA;FGFR1;IL1A;PTHLH;MAGI2;ALOX15B;COL18A1;VEGFC;TBX2;LEF1;IL1B;EREG;CSF1;IL31RA;TNS2;TGFB1;ADAM17;CRLF1;SH2B3;ENG;NOTCH1;PRAME;FLT1;TIPIN;P3H1;ADRA1D;ACVRL1;FGF1;TGFB1I1;F2R	AREG;SOD2;FN1;CXCL1;PDGFRB;CXCL8;ITGA1;HILPDA;FGFR1;IL1A;PTHLH	GO_Biological_Process_2021
1	response to molecule of bacterial origin (GO:0002237)	0.731618	1.36636	0.0796767	0.523943	73	6	TNFAIP3;CXCL8;IL1B;GGT5;ADAM17;F2R	TNFAIP3;CXCL8	GO_Biological_Process_2021
1	negative regulation of cell adhesion (GO:0007162)	0.664592	1.36182	0.0830601	0.519411	73	8	SERPINE1;TGFBI;TGFB1;SNAI2;PLXND1;NOTCH1;ACVRL1;JAM3	SERPINE1	GO_Biological_Process_2021
1	positive regulation of MAP kinase activity (GO:0043406)	0.714853	1.36179	0.0674157	0.508028	69	6	PDGFRB;FGFR1;TGFB1;FLT1;FGF1;PIK3CG	PDGFRB;FGFR1	GO_Biological_Process_2021
1	Metabolism of carbohydrates Homo sapiens R-HSA-71387	0.516347	1.05118	0.428268	0.500587	282	9	GBE1;PFKFB4;BGN;SLC2A3;GPC1;AKR1B1;CHST1;SDC2;HS2ST1	GBE1;PFKFB4;BGN;SLC2A3	Reactome_2016
1	TCR signaling Homo sapiens R-HSA-202403	0.574677	1.05822	0.411204	0.498643	118	5	NFKBIA;LAT;RIPK2;FYB;PSME4	NFKBIA	Reactome_2016
1	Metabolism Homo sapiens R-HSA-1430728	0.434797	1.05672	0.383383	0.49779	1908	43	MT2A;ITPR1;GBE1;APOE;PFKFB4;ITPR2;SAT1;ALOX15B;FABP5;SEC24A;BGN;SLC2A3;BMP1;A2M;ARG2;GALC;SLC23A2;GGT5;ABCA1;GPC1;PSME4;GNA15;GAMT;CYGB;GLIPR1;AKR1B1;SPHK1;CHST1;PDK3;MARCKS;ACOT11;NMNAT2;SDC2;AK1;HS2ST1;PLA2G5;PRKAR1B;GPAM;GSTT2B;CACNA1C;LRP12;CUBN;PIK3CG	MT2A;ITPR1;GBE1;APOE;PFKFB4;ITPR2;SAT1	Reactome_2016
1	Non-integrin membrane-ECM interactions Homo sapiens R-HSA-3000171	0.576116	1.05471	0.416171	0.497598	42	5	LAMB1;LAMA4;TGFB1;DDR2;SDC2	LAMB1;LAMA4	Reactome_2016
1	Disease Homo sapiens R-HSA-1643685	0.445817	1.05112	0.427	0.497037	725	28	NFKBIA;PDGFRB;NRG3;ADAMTS6;FGFR1;HEY2;STRA6;BGN;NOTCH3;ADAMTS12;NOTCH2;THBS2;EREG;CXCR4;FYN;HEY1;TGFB1;GPC1;ADAM17;PSME4;TLR2;ADAMTS14;FGFR1OP2;NOTCH1;APH1B;SDC2;FGF1;CUBN	NFKBIA;PDGFRB;NRG3;ADAMTS6;FGFR1;HEY2	Reactome_2016
1	MP37 Hemato-related-II	0.579439	1.09023	0.36836	0.496747	50	6	SOD2;IL1B;EREG;CD82;ZEB2;PKIG	SOD2	Cancer_Metaprograms
1	Class I MHC mediated antigen processing & presentation Homo sapiens R-HSA-983169	0.525885	1.0629	0.400862	0.493711	305	8	CBLB;HECW2;MRC2;SEC24A;CTSL;PSME4;HECTD2;TRIM9	CBLB;HECW2;MRC2;SEC24A	Reactome_2016
1	Th1 and Th2 cell differentiation	0.535126	1.04565	0.460177	0.527101	92	7	NFKBIA;NOTCH3;LAT;NOTCH2;JAK3;NOTCH1;NFATC2	NFKBIA;NOTCH3;LAT;NOTCH2	KEGG_2021_Human
1	Neural-like progenitor_NatGen	0.494941	1.1068	0.34472	0.56137	200	14	GRB10;RGS17;ITPR2;RASSF8;SOX6;NRP1;TNS1;ANPEP;SETBP1;TOX;TTLL7;NRCAM;PRICKLE2;NREP	GRB10;RGS17;ITPR2;RASSF8	PDAC_Subtypes_NG
1	Signaling by Wnt Homo sapiens R-HSA-195721	0.550474	1.10641	0.343267	0.429091	295	8	ITPR1;ITPR2;SOX6;LEF1;PSME4;CAMK2A;ROR1;FZD3	ITPR1;ITPR2	Reactome_2016
1	Antigen processing: Ubiquitination & Proteasome degradation Homo sapiens R-HSA-983168	0.606044	1.10506	0.352798	0.428259	260	5	CBLB;HECW2;PSME4;HECTD2;TRIM9	CBLB;HECW2	Reactome_2016
1	positive regulation of inflammatory response (GO:0050729)	0.767138	1.52898	0.010929	0.351491	89	8	SERPINE1;NFKBIA;PDE2A;NINJ1;IL1B;TLR2;IL33;C2CD4B	SERPINE1;NFKBIA;PDE2A	GO_Biological_Process_2021
1	ER to Golgi Anterograde Transport Homo sapiens R-HSA-199977	0.601565	1.15856	0.270426	0.347385	131	6	AREG;SEC24A;SERPINA1;CNIH3;COG6;CTSC	AREG;SEC24A;SERPINA1;CNIH3	Reactome_2016
1	Metabolism of proteins Homo sapiens R-HSA-392499	0.494043	1.15744	0.222334	0.346605	1074	24	IGFBP2;AREG;CXCL8;ADAMTS6;GFPT2;PHC2;SEC24A;SERPINA1;CNIH3;ADAMTS12;THBS2;ANPEP;TGFBI;CPE;MFGE8;COG6;CMAS;ST3GAL5;SPHK1;IGFBP5;CTSC;ADAMTS14;TUBA1A;ST6GALNAC6	IGFBP2;AREG;CXCL8;ADAMTS6;GFPT2	Reactome_2016
1	platelet-derived growth factor binding (GO:0048407)	0.840533	1.52113	0.0143369	0.346189	11	5	COL1A2;PDGFRB;COL1A1;COL5A1;COL4A1	COL1A2;PDGFRB;COL1A1;COL5A1	GO_Molecular_Function_2021
1	positive regulation of signal transduction (GO:0009967)	0.69022	1.45653	0.0250522	0.345509	252	11	TNFAIP3;ITGA5;GRB10;TEK;NRP1;IL1B;TLR2;SHANK3;NOTCH1;SULF1;FGF1	TNFAIP3;ITGA5;GRB10	GO_Biological_Process_2021
1	negative regulation of DNA-binding transcription factor activity (GO:0043433)	0.805559	1.5177	0.00686499	0.344976	143	6	TNFAIP3;NFKBIA;IRAK2;CMKLR1;AIM2;FOXS1	TNFAIP3;NFKBIA;IRAK2	GO_Biological_Process_2021
1	Post-translational protein modification Homo sapiens R-HSA-597592	0.532301	1.16198	0.253347	0.34446	521	15	AREG;ADAMTS6;GFPT2;PHC2;SEC24A;SERPINA1;CNIH3;ADAMTS12;THBS2;COG6;CMAS;ST3GAL5;CTSC;ADAMTS14;ST6GALNAC6	AREG;ADAMTS6;GFPT2;PHC2;SEC24A;SERPINA1;CNIH3;ADAMTS12;THBS2	Reactome_2016
1	Gene Expression Homo sapiens R-HSA-74160	0.51541	1.16529	0.243105	0.34096	1631	16	SERPINE1;JARID2;WTAP;NR4A2;PRDM1;NR1H3;NR2F1;NOTCH3;NOTCH2;ELL2;BCAS2;PSME4;HIPK2;ZNF697;NOTCH1;RUNX2	SERPINE1;JARID2;WTAP;NR4A2;PRDM1;NR1H3;NR2F1;NOTCH3;NOTCH2	Reactome_2016
1	Rheumatoid arthritis	0.548744	1.17723	0.246106	0.339863	93	12	CXCL1;CCL20;CXCL8;IL1A;ICAM1;TEK;IL1B;CSF1;CTSL;TGFB1;TLR2;FLT1	CXCL1;CCL20;CXCL8;IL1A;ICAM1	KEGG_2021_Human
1	regulation of cytokine-mediated signaling pathway (GO:0001959)	0.816174	1.4941	0.0154211	0.33959	74	5	TNFAIP3;CFLAR;IRAK2;TRAF1;SPHK1	TNFAIP3;CFLAR;IRAK2	GO_Biological_Process_2021
1	Cushing syndrome	0.59586	1.18387	0.233553	0.338053	155	8	ITPR1;ITPR2;LEF1;PDE8B;CAMK2A;KCNK3;CACNA1C;FZD3	ITPR1;ITPR2	KEGG_2021_Human
1	regulation of extrinsic apoptotic signaling pathway via death domain receptors (GO:1902041)	0.820459	1.49895	0.0108696	0.338051	42	5	SERPINE1;TNFAIP3;CFLAR;TNFSF10;ICAM1	SERPINE1;TNFAIP3;CFLAR;TNFSF10;ICAM1	GO_Biological_Process_2021
1	Pathways in cancer	0.497816	1.1757	0.19659	0.337428	531	29	NFKBIA;FN1;PDGFRB;CXCL8;LAMB1;FGFR1;HEY2;LAMA4;EDNRA;TRAF1;VEGFC;NOTCH3;NOTCH2;LEF1;CXCR4;COL4A6;PAX8;HEY1;TGFB1;COL4A5;CAMK2A;JAK3;NOTCH1;HGF;GSTT2B;FGF1;COL4A1;F2R;FZD3	NFKBIA;FN1;PDGFRB;CXCL8;LAMB1;FGFR1;HEY2	KEGG_2021_Human
1	Vascular smooth muscle contraction	0.591192	1.18363	0.242623	0.333605	133	8	ITPR1;ITPR2;EDNRA;CALD1;MYL9;ADRA1D;PLA2G5;CACNA1C	ITPR1;ITPR2;EDNRA	KEGG_2021_Human
1	Pathways in clear cell renal cell carcinoma WP4018	0.6283	1.22712	0.192222	0.333486	85	7	PDGFRB;GRB10;PLOD2;TGFB1;BHLHE41;SSPN;FLT1	PDGFRB;GRB10	WikiPathways_2019_Human
1	Calcium signaling pathway	0.523465	1.1904	0.19697	0.331194	240	19	ITPR1;PDGFRB;ITPR2;FGFR1;EDNRA;VEGFC;CXCR4;P2RX1;CAMK2A;GNA15;ORAI2;SPHK1;FLT1;HGF;ADRA1D;TBXA2R;CACNA1C;FGF1;F2R	ITPR1;PDGFRB;ITPR2;FGFR1	KEGG_2021_Human
1	Allograft Rejection WP2328	0.673245	1.2261	0.188811	0.327166	89	5	CXCL8;IL1A;COL5A1;IL1B;TGFB1	CXCL8;IL1A;COL5A1	WikiPathways_2019_Human
1	cellular response to lipopolysaccharide (GO:0071222)	0.767206	1.52737	0.010989	0.326159	120	8	SERPINE1;TNFAIP3;CXCL1;CXCL8;IL1A;NR1H3;IL1B;TGFB1	SERPINE1;TNFAIP3;CXCL1;CXCL8;IL1A	GO_Biological_Process_2021
1	negative regulation of extrinsic apoptotic signaling pathway (GO:2001237)	0.757537	1.51206	0.0230011	0.321342	80	8	SERPINE1;TNFAIP3;CFLAR;IL1A;TNFSF10;ICAM1;IL1B;SNAI2	SERPINE1;TNFAIP3;CFLAR;IL1A;TNFSF10;ICAM1	GO_Biological_Process_2021
1	positive regulation of gene expression (GO:0010628)	0.653395	1.49406	0.00908174	0.320838	482	19	FN1;ADAM19;PDE2A;CXCL8;HILPDA;HEY2;IL1A;LEF1;IL1B;EREG;CSF1;HEY1;TGFB1;TLR2;IL33;TWIST1;NOTCH1;FGF1;PIK3CG	FN1;ADAM19;PDE2A;CXCL8;HILPDA;HEY2;IL1A	GO_Biological_Process_2021
1	cation transport (GO:0006812)	-0.680585	-1.60278	0.0543478	0.319198	174	5	ABCC9;KCNG1;KCNJ8;KCNK3;PANX1	ABCC9;KCNG1;KCNJ8;KCNK3;PANX1	GO_Biological_Process_2021
1	Cytokine-cytokine receptor interaction	0.529237	1.16317	0.255934	0.354624	295	14	CXCL1;CCL20;CXCL8;IL1A;TNFSF10;EBI3;IL1B;CSF1;IL31RA;CXCR4;TGFB1;IL33;ACVRL1;EDA	CXCL1;CCL20;CXCL8;IL1A;TNFSF10	KEGG_2021_Human
1	negative regulation of cytokine production (GO:0001818)	0.748848	1.43415	0.0507328	0.357127	182	6	TNFAIP3;FN1;LEF1;CMKLR1;SRGN;JAK3	TNFAIP3;FN1	GO_Biological_Process_2021
1	negative regulation of neuron death (GO:1901215)	0.777749	1.43924	0.0332937	0.360553	98	5	SOD2;APOE;CSF1;CRLF1;F2R	SOD2;APOE	GO_Biological_Process_2021
1	positive regulation of cellular metabolic process (GO:0031325)	0.663171	1.4361	0.0352332	0.361168	105	12	NFKBIA;PDGFRB;APOE;CXCL8;APOC1;MAGI2;NR1H3;ECE1;CSF1;PAX8;TGFB1;BVES	NFKBIA;PDGFRB;APOE;CXCL8;APOC1;MAGI2;NR1H3;ECE1	GO_Biological_Process_2021
1	Non-alcoholic fatty liver disease	0.60049	1.1107	0.34657	0.425255	155	5	CXCL8;IL1A;NR1H3;IL1B;TGFB1	CXCL8;IL1A;NR1H3	KEGG_2021_Human
1	Salmonella infection	0.526772	1.12687	0.301268	0.402395	249	11	NFKBIA;CXCL8;TNFSF10;CYTH3;LEF1;IL1B;RIPK2;TLR2;MYL9;TUBA1A;PIK3CG	NFKBIA;CXCL8;TNFSF10;CYTH3;LEF1;IL1B;RIPK2	KEGG_2021_Human
1	Rap1 signaling pathway	0.52475	1.13069	0.316008	0.400951	210	12	PDGFRB;FGFR1;MAGI2;TEK;VEGFC;LAT;CSF1;ANGPT2;FLT1;HGF;FGF1;F2R	PDGFRB;FGFR1;MAGI2;TEK;VEGFC;LAT	KEGG_2021_Human
1	Brain-Derived Neurotrophic Factor (BDNF) signaling pathway WP2380	0.647366	1.16947	0.275735	0.400779	144	5	NFKBIA;FYN;ADAM17;CAMK2A;MARCKS	NFKBIA	WikiPathways_2019_Human
1	negative regulation of response to external stimulus (GO:0032102)	0.720161	1.40558	0.0581006	0.400688	118	7	SERPINE1;TNFAIP3;APOE;TNFAIP6;NR1H3;TEK;LRFN5	SERPINE1;TNFAIP3;APOE;TNFAIP6;NR1H3	GO_Biological_Process_2021
1	regulation of signal transduction (GO:0009966)	0.73737	1.40959	0.0440835	0.39488	198	6	IGFBP2;IRAK2;FYN;TGFB1;IGFBP5;SULF1	IGFBP2;IRAK2	GO_Biological_Process_2021
1	Asparagine N-linked glycosylation Homo sapiens R-HSA-446203	0.541021	1.12815	0.307856	0.391135	259	10	AREG;GFPT2;SEC24A;SERPINA1;CNIH3;COG6;CMAS;ST3GAL5;CTSC;ST6GALNAC6	AREG;GFPT2;SEC24A;SERPINA1;CNIH3	Reactome_2016
1	response to interleukin-1 (GO:0070555)	0.777928	1.41377	0.0435807	0.389605	86	5	CCL20;CXCL8;IRAK2;ADAMTS12;IL1B	CCL20;CXCL8;IRAK2	GO_Biological_Process_2021
1	G alpha (s) signalling events Homo sapiens R-HSA-418555	0.615334	1.13091	0.330969	0.389198	142	5	PDE2A;PTHLH;PDE7B;PDE8B;GIPR	PDE2A;PTHLH	Reactome_2016
1	organelle organization (GO:0006996)	0.77047	1.53029	0.0276855	0.382908	420	7	TNFAIP3;APOE;HILPDA;LIMD1;GEM;FMNL3;NDP	TNFAIP3;APOE;HILPDA	GO_Biological_Process_2021
1	negative regulation of canonical Wnt signaling pathway (GO:0090090)	0.76103	1.3959	0.0579196	0.428795	165	5	IGFBP2;APOE;LIMD1;PSME4;SNAI2	IGFBP2;APOE	GO_Biological_Process_2021
1	regulation of phosphatidylinositol 3-kinase signaling (GO:0014066)	0.672386	1.41945	0.0407524	0.380012	106	10	FN1;PDGFRB;FGFR1;TEK;ROR1;TWIST1;FLT1;HGF;PIK3CG;F2R	FN1;PDGFRB;FGFR1	GO_Biological_Process_2021
1	Human Complement System WP2806	0.640995	1.18632	0.245087	0.37687	97	5	LAMB1;ICAM1;PTX3;TLR2;GNA15	LAMB1;ICAM1;PTX3	WikiPathways_2019_Human
1	TGF-beta Receptor Signaling WP560	0.609407	1.19574	0.236813	0.376173	54	7	SERPINE1;LTBP1;LEF1;TGFB1;ENG;ZEB2;RUNX2	SERPINE1	WikiPathways_2019_Human
1	cellular response to cytokine stimulus (GO:0071345)	0.613069	1.4458	0.00601202	0.37356	482	31	COL1A2;MT2A;FN1;CXCL1;PDE2A;GRB10;CCL20;CXCL8;IRAK2;IL1A;CD58;ICAM1;EBI3;ADAMTS12;LEF1;IL1B;EREG;CSF1;IL31RA;CXCR4;FYN;AIM2;TGFB1;TLR2;CRLF1;SH2B3;OPRD1;IL1RAPL1;JAK3;TWIST1;HGF	COL1A2;MT2A;FN1;CXCL1;PDE2A;GRB10;CCL20;CXCL8;IRAK2;IL1A;CD58	GO_Biological_Process_2021
1	negative regulation of apoptotic process (GO:0043066)	0.624186	1.42692	0.023374	0.372824	485	19	NFKBIA;ITGA5;SOD2;APOE;CFLAR;NR4A2;TEK;NOTCH2;LEF1;RIPK2;IL31RA;CRLF1;SPHK1;SNAI2;NOTCH1;PRAME;HGF;F2R;FZD3	NFKBIA;ITGA5;SOD2;APOE;CFLAR	GO_Biological_Process_2021
1	positive regulation of phosphatidylinositol 3-kinase signaling (GO:0014068)	0.69785	1.42413	0.0472103	0.372722	77	9	FN1;PDGFRB;FGFR1;TEK;ROR1;FLT1;HGF;PIK3CG;F2R	FN1;PDGFRB;FGFR1	GO_Biological_Process_2021
1	metal ion binding (GO:0046872)	0.658281	1.45546	0.0300518	0.372718	517	14	MT2A;ITPR1;PDE2A;APOE;ITPR2;ALOX15B;LOXL2;SPARC;GEM;MCTP1;SPHK1;EML1;RCN3;PLA2G5	MT2A;ITPR1;PDE2A;APOE;ITPR2	GO_Molecular_Function_2021
1	skeletal system development (GO:0001501)	0.665353	1.44312	0.0291971	0.370405	158	12	COL1A2;ANKH;FGFR1;PTHLH;COL1A1;STC1;TRPS1;SOX6;BMP1;CMKLR1;SULF1;P3H1	COL1A2;ANKH;FGFR1;PTHLH;COL1A1;STC1	GO_Biological_Process_2021
1	Transport to the Golgi and subsequent modification Homo sapiens R-HSA-948021	0.601565	1.14255	0.30814	0.370379	162	6	AREG;SEC24A;SERPINA1;CNIH3;COG6;CTSC	AREG;SEC24A;SERPINA1;CNIH3	Reactome_2016
1	MAPK signaling pathway	0.503009	1.15346	0.266398	0.366575	294	19	AREG;PDGFRB;RASGRF2;FGFR1;IL1A;CACNA2D3;TEK;VEGFC;IL1B;EREG;CSF1;RELB;TGFB1;DUSP10;ANGPT2;FLT1;HGF;CACNA1C;FGF1	AREG;PDGFRB;RASGRF2;FGFR1;IL1A	KEGG_2021_Human
1	regulation of endothelial cell apoptotic process (GO:2000351)	0.789673	1.44178	0.0453988	0.363611	44	5	SERPINE1;TNFAIP3;ICAM1;TEK;ITGA4	SERPINE1;TNFAIP3	GO_Biological_Process_2021
1	Circadian rhythm related genes WP3594	0.64342	1.18996	0.246769	0.378337	201	5	SERPINE1;NR1H3;RELB;BHLHE41;NRIP1	SERPINE1	WikiPathways_2019_Human
1	negative regulation of gene expression (GO:0010629)	0.62094	1.33224	0.0955348	0.561964	322	12	APOE;CXCL8;JARID2;HEY2;NOTCH2;TGFB1;SRGN;IGFBP5;OPRD1;ENG;NOTCH1;ACVRL1	APOE;CXCL8;JARID2;HEY2	GO_Biological_Process_2021
1	negative regulation of macromolecule metabolic process (GO:0010605)	0.628091	1.29521	0.144681	0.562191	194	9	APOE;CXCL8;HEY2;NOTCH2;TGFB1;OPRD1;ENG;NOTCH1;ACVRL1	APOE;CXCL8;HEY2	GO_Biological_Process_2021
1	positive regulation of angiogenesis (GO:0045766)	0.590192	1.29656	0.119464	0.565284	116	14	SERPINE1;ITGA5;CXCL8;IL1A;NINJ1;TEK;VEGFC;IL1B;SPHK1;BMPER;HIPK2;TWIST1;FLT1;FGF1	SERPINE1;ITGA5;CXCL8;IL1A	GO_Biological_Process_2021
1	positive regulation of cellular process (GO:0048522)	0.492752	1.16646	0.208417	0.606982	625	27	AREG;FN1;PDGFRB;HILPDA;FGFR1;PTHLH;VEGFC;TBX2;LEF1;IL1B;EREG;RIPK2;CSF1;IL31RA;TGFB1;ADAM17;TLR2;CRLF1;SPHK1;NOTCH1;PRAME;FLT1;TIPIN;ADRA1D;PLA2G5;FGF1;F2R	AREG;FN1;PDGFRB;HILPDA;FGFR1;PTHLH	GO_Biological_Process_2021
1	negative regulation of MAPK cascade (GO:0043409)	0.598511	1.21413	0.227876	0.606584	94	8	APOE;TIMP3;CNKSR3;IL1B;SPRED3;DUSP10;SPRY4;SH2B3	APOE;TIMP3;CNKSR3	GO_Biological_Process_2021
1	positive regulation of protein kinase B signaling (GO:0051897)	0.586761	1.22906	0.195148	0.606482	161	11	AREG;PDGFRB;FGFR1;TEK;EREG;FYN;TGFB1;ENG;HGF;FGF1;PIK3CG	AREG;PDGFRB;FGFR1	GO_Biological_Process_2021
1	skin development (GO:0043588)	0.617981	1.16518	0.266138	0.606453	80	6	COL1A2;COL1A1;COL5A1;COL5A2;EREG;COL5A3	COL1A2;COL1A1;COL5A1	GO_Biological_Process_2021
1	positive regulation of cellular biosynthetic process (GO:0031328)	0.58623	1.1597	0.276286	0.606415	180	7	PDGFRB;CXCL8;NR1H3;IL1B;EREG;HGF;ZEB2	PDGFRB;CXCL8	GO_Biological_Process_2021
1	positive regulation of phospholipase C activity (GO:0010863)	0.658789	1.20806	0.221823	0.606053	43	5	PDGFRB;FGFR1;EDNRA;GNA15;FLT1	PDGFRB;FGFR1;EDNRA	GO_Biological_Process_2021
1	ventricular septum development (GO:0003281)	0.639864	1.22262	0.191638	0.605799	38	6	PDE2A;HEY2;STRA6;ZFPM2;HEY1;NOTCH1	PDE2A;HEY2;STRA6	GO_Biological_Process_2021
1	calcium-mediated signaling (GO:0019722)	0.620695	1.19608	0.227273	0.604892	102	7	CCL20;CXCL8;LAT;CXCR4;MCTP1;SPHK1;CACNA1C	CCL20;CXCL8	GO_Biological_Process_2021
1	Collagen degradation Homo sapiens R-HSA-1442490	0.513418	0.985348	0.53908	0.604321	39	6	COL9A3;CTSB;COL18A1;CTSL;ADAM17;MMP19	COL9A3;CTSB;COL18A1	Reactome_2016
1	apoptotic process (GO:0006915)	0.602405	1.26718	0.148305	0.604101	231	10	NFKBIA;CFLAR;FAP;IL1A;ALOX15B;NOTCH2;IL1B;CXCR4;TLR2;PAEP	NFKBIA;CFLAR;FAP;IL1A	GO_Biological_Process_2021
1	negative regulation of endopeptidase activity (GO:0010951)	0.643782	1.22165	0.196552	0.603417	63	6	SERPINE1;TIMP3;TIMP4;SERPINA1;SERPINH1;RECK	SERPINE1;TIMP3;TIMP4;SERPINA1	GO_Biological_Process_2021
1	negative regulation of peptidase activity (GO:0010466)	0.653671	1.19509	0.247286	0.603072	63	5	SERPINE1;TIMP3;TIMP4;SERPINA1;SERPINH1	SERPINE1;TIMP3;TIMP4;SERPINA1	GO_Biological_Process_2021
1	transforming growth factor beta receptor signaling pathway (GO:0007179)	0.683054	1.24378	0.189061	0.60274	89	5	COL1A2;LTBP2;TGFB1;ENG;ACVRL1	COL1A2	GO_Biological_Process_2021
1	regulation of tumor necrosis factor production (GO:0032680)	0.649748	1.22859	0.200913	0.602028	124	6	TNFAIP3;IL1A;ARG2;TLR2;IL33;TWIST1	TNFAIP3;IL1A	GO_Biological_Process_2021
1	positive regulation of protein dephosphorylation (GO:0035307)	0.671122	1.24969	0.182147	0.600881	34	5	PDGFRB;ITGA1;MAGI2;PTPA;TGFB1	PDGFRB;ITGA1;MAGI2	GO_Biological_Process_2021
1	vesicle coating (GO:0006901)	0.658592	1.20803	0.21102	0.600808	63	5	AREG;SEC24A;SERPINA1;CNIH3;CTSC	AREG;SEC24A;SERPINA1;CNIH3	GO_Biological_Process_2021
1	positive regulation of intracellular signal transduction (GO:1902533)	0.535845	1.25497	0.131791	0.600519	546	24	AREG;FN1;PDGFRB;CFLAR;FGFR1;GOLT1B;TNFSF10;TEK;IL1B;EREG;RIPK2;FYN;TGFB1;TLR2;SPHK1;ROR1;ENG;FLT1;HGF;PTP4A3;ADRA1D;FGF1;PIK3CG;F2R	AREG;FN1;PDGFRB;CFLAR;FGFR1;GOLT1B;TNFSF10	GO_Biological_Process_2021
1	ubiquitin-like protein ligase activity (GO:0061659)	0.708008	1.29293	0.13192	0.599348	270	5	CBLB;RNF144A;HECW2;RNF175;TRIM9	CBLB;RNF144A;HECW2	GO_Molecular_Function_2021
1	regulation of cell cycle (GO:0051726)	0.588594	1.19479	0.230263	0.599079	296	8	CXCL8;FAP;MAGI2;ALOX15B;NOTCH2;TGFB1;HIPK2;NOTCH1	CXCL8;FAP;MAGI2;ALOX15B	GO_Biological_Process_2021
1	response to lipopolysaccharide (GO:0032496)	0.74072	1.55423	0.00740741	0.598899	159	10	SERPINE1;TNFAIP3;CXCL1;CXCL8;IL1A;NR1H3;IL1B;GGT5;ADAM17;F2R	SERPINE1;TNFAIP3;CXCL1;CXCL8;IL1A	GO_Biological_Process_2021
1	transmembrane receptor protein serine/threonine kinase signaling pathway (GO:0007178)	0.626131	1.26283	0.159292	0.598826	133	8	COL1A2;LTBP2;TGFB1;ENG;RGMB;ACVRL1;RUNX2;TGFB1I1	COL1A2	GO_Biological_Process_2021
1	calcium ion transport (GO:0006816)	0.636439	1.22385	0.204778	0.607242	115	6	ITPR1;FYN;CAMK2A;ORAI2;PANX1;CACNA1C	ITPR1	GO_Biological_Process_2021
1	negative regulation of inflammatory response (GO:0050728)	0.547937	1.19662	0.22816	0.608277	212	13	TNFAIP3;APOE;PTHLH;TNFAIP6;NR1H3;TEK;RHBDF2;FYN;GGT5;ADAM17;GIPR;PRKAR1B;LRFN5	TNFAIP3;APOE;PTHLH;TNFAIP6;NR1H3;TEK;RHBDF2	GO_Biological_Process_2021
1	transcription initiation from RNA polymerase II promoter (GO:0006367)	0.612117	1.1605	0.273349	0.608317	140	6	NR4A2;NR1H3;NR2F1;NOTCH3;NOTCH2;NOTCH1	NR4A2;NR1H3;NR2F1;NOTCH3;NOTCH2	GO_Biological_Process_2021
1	artery morphogenesis (GO:0048844)	0.583089	1.15771	0.308546	0.608417	30	7	PDGFRB;HEY2;STRA6;NRP1;TBX2;ENG;NOTCH1	PDGFRB;HEY2;STRA6;NRP1;TBX2	GO_Biological_Process_2021
1	regulation of interleukin-6 production (GO:0032675)	0.576237	1.16115	0.283814	0.614732	110	8	TNFAIP3;IL1A;IL1B;EREG;TLR2;IL33;TWIST1;F2R	TNFAIP3;IL1A	GO_Biological_Process_2021
1	neutrophil degranulation (GO:0043312)	0.522497	1.17527	0.223911	0.614684	481	16	CXCL1;NPC2;CD58;TNFAIP6;CTSB;PTX3;FABP5;SERPINA1;SLC2A3;STK10;ANPEP;P2RX1;TLR2;GLIPR1;GMFG;CTSC	CXCL1;NPC2;CD58;TNFAIP6;CTSB;PTX3;FABP5;SERPINA1;SLC2A3;STK10	GO_Biological_Process_2021
1	positive regulation of ERK1 and ERK2 cascade (GO:0070374)	0.537246	1.16985	0.236438	0.613435	172	14	PDGFRB;CCL20;APOE;ICAM1;TEK;NOTCH2;NRP1;TGFB1;BMPER;ROR1;NOTCH1;PLA2G5;GLIPR2;F2R	PDGFRB;CCL20;APOE	GO_Biological_Process_2021
1	negative regulation of endothelial cell migration (GO:0010596)	0.585876	1.17421	0.269058	0.613356	38	7	APOE;STC1;TGFB1;ANGPT2;NOTCH1;VASH1;ACVRL1	APOE;STC1	GO_Biological_Process_2021
1	proteolysis involved in cellular protein catabolic process (GO:0051603)	0.649422	1.23398	0.172695	0.613248	74	6	TNFAIP3;FAP;CTSB;ADAMTS12;CTSL;CTSC	TNFAIP3;FAP;CTSB	GO_Biological_Process_2021
1	regulation of protein kinase B signaling (GO:0051896)	0.533414	1.17295	0.26419	0.612776	207	14	AREG;PDGFRB;FGFR1;MAGI2;TEK;EREG;FYN;TGFB1;SH2B3;ENG;HGF;RCN3;FGF1;PIK3CG	AREG;PDGFRB;FGFR1;MAGI2	GO_Biological_Process_2021
1	IL-2/STAT5 Signaling	0.520097	1.09779	0.366525	0.61248	199	10	ADAM19;TNFSF10;TRAF1;ARL4A;SLC2A3;NRP1;CSF1;SPRY4;HIPK2;GLIPR2	ADAM19;TNFSF10;TRAF1;ARL4A;SLC2A3;NRP1;CSF1	MSigDB_Hallmark_2020
1	protein polyubiquitination (GO:0000209)	0.602965	1.23599	0.183696	0.612285	314	9	TNFAIP3;RNF144A;HECW2;FBXL13;TRAF1;PSME4;PRAME;HECTD2;FBXO32	TNFAIP3;RNF144A;HECW2;FBXL13;TRAF1	GO_Biological_Process_2021
1	regulation of NIK/NF-kappaB signaling (GO:1901222)	0.657095	1.2159	0.216086	0.611989	80	5	NFKBIA;IL1B;TLR2;SPHK1;PTP4A3	NFKBIA	GO_Biological_Process_2021
1	positive regulation of Wnt signaling pathway (GO:0030177)	0.630773	1.22929	0.187361	0.611959	153	7	TNFAIP3;COL1A1;TGFB1;PSME4;TLR2;SULF1;ZEB2	TNFAIP3;COL1A1	GO_Biological_Process_2021
1	regulation of immune response (GO:0050776)	0.658156	1.25196	0.170648	0.598648	179	6	COL1A2;COL1A1;ICAM1;ICAM5;TREM1;ITGA4	COL1A2;COL1A1;ICAM1	GO_Biological_Process_2021
1	negative regulation of DNA binding (GO:0043392)	0.663213	1.22426	0.194774	0.611599	31	5	NFKBIA;HEY2;LEF1;HEY1;ANKRD33	NFKBIA;HEY2	GO_Biological_Process_2021
1	regulated exocytosis (GO:0045055)	0.593053	1.23797	0.186512	0.611367	180	10	SERPINE1;FN1;TIMP3;SERPINA1;VEGFC;A2M;SPARC;TGFB1;SRGN;HGF	SERPINE1;FN1;TIMP3	GO_Biological_Process_2021
1	DNA-templated transcription, initiation (GO:0006352)	0.612117	1.16785	0.263218	0.611318	168	6	NR4A2;NR1H3;NR2F1;NOTCH3;NOTCH2;NOTCH1	NR4A2;NR1H3;NR2F1;NOTCH3;NOTCH2	GO_Biological_Process_2021
1	regulation of apoptotic process (GO:0042981)	0.511869	1.16088	0.24822	0.611301	742	17	NFKBIA;CFLAR;RASGRF2;CTSB;TNFSF10;TEK;PTPA;NOTCH2;LEF1;RIPK2;IL31RA;PAX8;SPHK1;JAK3;PRAME;HGF;APH1B	NFKBIA;CFLAR;RASGRF2;CTSB;TNFSF10;TEK;PTPA;NOTCH2;LEF1;RIPK2;IL31RA;PAX8	GO_Biological_Process_2021
1	skeletal muscle organ development (GO:0060538)	0.639648	1.17781	0.269953	0.610879	32	5	CFLAR;STRA6;POPDC3;MSC;BVES	CFLAR;STRA6;POPDC3	GO_Biological_Process_2021
1	platelet degranulation (GO:0002576)	0.593053	1.21168	0.198732	0.609923	125	10	SERPINE1;FN1;TIMP3;SERPINA1;VEGFC;A2M;SPARC;TGFB1;SRGN;HGF	SERPINE1;FN1;TIMP3	GO_Biological_Process_2021
1	COPII-coated vesicle budding (GO:0090114)	0.658592	1.2087	0.221954	0.609359	70	5	AREG;SEC24A;SERPINA1;CNIH3;CTSC	AREG;SEC24A;SERPINA1;CNIH3	GO_Biological_Process_2021
1	collagen fibril organization (GO:0030199)	0.509861	1.16728	0.233806	0.60878	89	19	COL1A2;COL6A3;COL1A1;COL9A3;COL5A1;COL6A2;COL18A1;PLOD2;LOXL2;BMP1;COL5A2;SERPINH1;COL4A6;COL5A3;COL4A5;DDR2;ADAMTS14;P3H1;COL4A1	COL1A2;COL6A3;COL1A1;COL9A3;COL5A1;COL6A2;COL18A1;PLOD2;LOXL2;BMP1;COL5A2;SERPINH1;COL4A6;COL5A3	GO_Biological_Process_2021
1	positive regulation of cell population proliferation (GO:0008284)	0.514914	1.21523	0.142142	0.608715	474	29	AREG;FN1;PDGFRB;LAMB1;HILPDA;FGFR1;PTHLH;VEGFC;TBX2;LEF1;IL1B;EREG;ZFPM2;CSF1;IL31RA;TOX;TGFB1;ADAM17;DDR2;CRLF1;SPHK1;NOTCH1;PRAME;FLT1;MEGF10;TIPIN;ADRA1D;FGF1;F2R	AREG;FN1;PDGFRB;LAMB1;HILPDA;FGFR1;PTHLH	GO_Biological_Process_2021
1	regulation of peptide hormone secretion (GO:0090276)	0.64264	1.2105	0.20504	0.608482	74	6	ITPR1;ITPR2;IL1B;PAX8;GIPR;CACNA1C	ITPR1;ITPR2	GO_Biological_Process_2021
1	positive regulation of I-kappaB kinase/NF-kappaB signaling (GO:0043123)	0.652102	1.23352	0.196987	0.608442	171	6	CFLAR;GOLT1B;TNFSF10;RIPK2;ROR1;F2R	CFLAR;GOLT1B;TNFSF10	GO_Biological_Process_2021
1	regulation of blood vessel endothelial cell migration (GO:0043535)	0.60642	1.19724	0.230942	0.61151	55	7	APOE;FGFR1;TGFB1;ADAM17;ANGPT2;VASH1;ACVRL1	APOE;FGFR1	GO_Biological_Process_2021
1	positive regulation of NF-kappaB transcription factor activity (GO:0051092)	0.560083	1.2215	0.177503	0.598119	155	13	NFKBIA;CFLAR;IRAK2;TRAF1;IL1B;RIPK2;AIM2;RIPK4;CAMK2A;TLR2;SPHK1;ROR1;EDA	NFKBIA;CFLAR;IRAK2	GO_Biological_Process_2021
1	Angiogenesis	0.584716	1.07302	0.399761	0.598108	36	5	FGFR1;STC1;NRP1;COL5A2;KCNJ8	FGFR1;STC1;NRP1;COL5A2	MSigDB_Hallmark_2020
1	negative regulation of cellular process (GO:0048523)	0.540793	1.26129	0.102204	0.597566	566	25	SOD2;CXCL1;CXCL8;ITGA1;IL1A;PTHLH;MAGI2;ALOX15B;NR1H3;COL18A1;SPOCD1;IL1B;EREG;TNS2;TGFBI;TGFB1;TLR2;SH2B3;PLXND1;NOTCH1;PRAME;P3H1;ACVRL1;TGFB1I1;F2R	SOD2;CXCL1;CXCL8;ITGA1;IL1A;PTHLH;MAGI2;ALOX15B;NR1H3;COL18A1	GO_Biological_Process_2021
1	Cell adhesion molecules	0.513511	1.00752	0.496544	0.579721	148	7	CD58;ICAM1;CLDN14;NRCAM;SDC2;ITGA4;JAM3	CD58;ICAM1	KEGG_2021_Human
1	Breast cancer	0.481515	1.00369	0.498375	0.578698	147	9	FGFR1;HEY2;NOTCH3;NOTCH2;LEF1;HEY1;NOTCH1;FGF1;FZD3	FGFR1;HEY2;NOTCH3;NOTCH2;LEF1	KEGG_2021_Human
1	regulation of interleukin-1 beta production (GO:0032651)	0.726318	1.33864	0.0853081	0.578636	83	5	TNFAIP3;RIPK2;AIM2;PANX1;F2R	TNFAIP3	GO_Biological_Process_2021
1	Nuclear Receptors Meta-Pathway WP2882	0.458243	1.02558	0.461696	0.578518	319	16	TNFAIP3;CCL20;SRPX2;NR1H3;SERPINA1;SLC2A3;PTPA;IL1B;TGFB1;SRGN;MFGE8;NRIP1;SNAI2;HGF;SLC2A14;GPAM	TNFAIP3;CCL20;SRPX2;NR1H3;SERPINA1;SLC2A3;PTPA	WikiPathways_2019_Human
1	regulation of tumor necrosis factor-mediated signaling pathway (GO:0010803)	0.730744	1.33615	0.101754	0.577736	58	5	TNFAIP3;CFLAR;TRAF1;ADAM17;SPHK1	TNFAIP3;CFLAR	GO_Biological_Process_2021
1	cell morphogenesis involved in differentiation (GO:0000904)	0.681251	1.30225	0.124138	0.576215	72	6	FN1;LAMB1;TEK;NRP1;ITGA4;BVES	FN1;LAMB1	GO_Biological_Process_2021
1	Diseases of glycosylation Homo sapiens R-HSA-3781865	0.483914	1.00336	0.5	0.575618	88	10	ADAMTS6;BGN;NOTCH3;ADAMTS12;NOTCH2;THBS2;GPC1;ADAMTS14;NOTCH1;SDC2	ADAMTS6;BGN;NOTCH3;ADAMTS12;NOTCH2;THBS2	Reactome_2016
1	neuron projection development (GO:0031175)	0.637221	1.28419	0.135922	0.574153	171	8	APOE;LAMB1;DOCK10;GAS7;SHANK3;EPHB1;ZNF365;LRP12	APOE;LAMB1;DOCK10	GO_Biological_Process_2021
1	Osteoclast differentiation	0.503529	1.00229	0.511351	0.574069	127	8	NFKBIA;IL1A;IL1B;CSF1;FYN;RELB;TGFB1;NFATC2	NFKBIA;IL1A	KEGG_2021_Human
1	ubiquitin-dependent protein catabolic process (GO:0006511)	0.665825	1.29659	0.126638	0.573537	354	7	TNFAIP3;RNF144A;HECW2;PSME4;PRAME;TRIM9;TGFB1I1	TNFAIP3;RNF144A;HECW2	GO_Biological_Process_2021
1	negative regulation of defense response (GO:0031348)	0.701234	1.34083	0.0878378	0.579968	85	6	TNFAIP3;APOE;TNFAIP6;NR1H3;TEK;LRFN5	TNFAIP3;APOE;TNFAIP6;NR1H3;TEK	GO_Biological_Process_2021
1	interleukin-1-mediated signaling pathway (GO:0070498)	0.699913	1.33465	0.10907	0.573383	94	6	NFKBIA;IRAK2;IL1A;IL1B;RIPK2;PSME4	NFKBIA;IRAK2;IL1A	GO_Biological_Process_2021
1	regulation of canonical Wnt signaling pathway (GO:0060828)	0.66526	1.3325	0.0956044	0.571756	253	8	IGFBP2;APOE;COL1A1;LIMD1;TGFB1;PSME4;SNAI2;ZEB2	IGFBP2;APOE;COL1A1	GO_Biological_Process_2021
1	extracellular matrix organization (GO:0030198)	0.538087	1.31857	0.035	0.571436	300	46	SERPINE1;COL1A2;ITGA5;FN1;ADAM19;LAMB1;ADAMTS6;ITGA1;ITGA10;COL6A3;COL1A1;COL9A3;COL5A1;LAMA4;ICAM1;COL6A2;COL18A1;PLOD2;ITGA11;LOXL2;BGN;BMP1;ADAMTS12;COL5A2;A2M;SERPINH1;COL4A6;COL5A3;ICAM5;CTSL;SPARC;TGFBI;NID1;TGFB1;COL4A5;DDR2;MMP19;NID2;ADAMTS14;HTRA1;P3H1;MFAP2;ITGA4;JAM3;COL4A1;RECK	SERPINE1;COL1A2;ITGA5;FN1;ADAM19;LAMB1;ADAMTS6;ITGA1;ITGA10;COL6A3;COL1A1;COL9A3;COL5A1;LAMA4;ICAM1;COL6A2;COL18A1;PLOD2;ITGA11	GO_Biological_Process_2021
1	Adipogenesis WP236	0.520902	1.03619	0.444934	0.571047	130	8	SERPINE1;NR1H3;NR2F1;BMP1;TGFB1;NRIP1;TWIST1;EBF1	SERPINE1	WikiPathways_2019_Human
1	Transmission across Chemical Synapses Homo sapiens R-HSA-112315	0.522623	1.0085	0.495434	0.570696	211	6	RASGRF2;CACNA2D3;SYN3;GABBR2;CAMK2A;GRIK4	RASGRF2;CACNA2D3;SYN3	Reactome_2016
1	substrate adhesion-dependent cell spreading (GO:0034446)	0.681251	1.28764	0.126147	0.568476	48	6	FN1;LAMB1;TEK;NRP1;ITGA4;BVES	FN1;LAMB1	GO_Biological_Process_2021
1	cell-matrix adhesion (GO:0007160)	0.673949	1.30211	0.12296	0.567982	100	7	FN1;ITGA1;ITGA10;ITGA11;ADAMTS12;NID2;ITGA4	FN1;ITGA1;ITGA10	GO_Biological_Process_2021
1	vasculogenesis (GO:0001570)	0.693529	1.28188	0.149218	0.567624	33	5	PDGFRB;HEY2;TGFB1;ENG;NOTCH1	PDGFRB;HEY2	GO_Biological_Process_2021
1	cellular protein metabolic process (GO:0044267)	0.591313	1.31714	0.0843496	0.567404	417	16	IGFBP2;FN1;APOE;LAMB1;PRSS23;LTBP1;PLOD2;LOXL2;SERPINA1;CSF1;CPE;ADAM17;MFGE8;IGFBP5;APH1B;SDC2	IGFBP2;FN1;APOE;LAMB1;PRSS23;LTBP1;PLOD2;LOXL2;SERPINA1	GO_Biological_Process_2021
1	regulation of interleukin-8 production (GO:0032677)	0.719204	1.28399	0.135817	0.567157	81	5	SERPINE1;CD58;IL1B;TLR2;F2R	SERPINE1;CD58	GO_Biological_Process_2021
1	negative regulation of cell migration (GO:0030336)	0.61051	1.29018	0.127234	0.566007	144	11	SERPINE1;STC1;MAGI2;ALOX15B;DUSP10;MCTP1;IGFBP5;ENG;SULF1;ACVRL1;RECK	SERPINE1;STC1;MAGI2;ALOX15B	GO_Biological_Process_2021
1	metal ion transport (GO:0030001)	0.688564	1.27886	0.168894	0.572359	88	5	ITPR1;FYN;CAMK2A;PANX1;CACNA1C	ITPR1	GO_Biological_Process_2021
1	negative regulation of extrinsic apoptotic signaling pathway via death domain receptors (GO:1902042)	0.820459	1.51759	0.00607533	0.319071	34	5	SERPINE1;TNFAIP3;CFLAR;TNFSF10;ICAM1	SERPINE1;TNFAIP3;CFLAR;TNFSF10;ICAM1	GO_Biological_Process_2021
1	positive regulation of protein metabolic process (GO:0051247)	0.64648	1.31882	0.0925532	0.580395	115	9	TNFAIP3;NFKBIA;APOE;HECW2;NR1H3;IL1B;CSF1;TGFB1;PAEP	TNFAIP3;NFKBIA;APOE	GO_Biological_Process_2021
1	positive regulation of developmental process (GO:0051094)	0.628482	1.1898	0.256912	0.581754	177	6	APOE;FGFR1;PHLDB1;SOX6;BMP1;SHANK3	APOE;FGFR1;PHLDB1;SOX6;BMP1	GO_Biological_Process_2021
1	vesicle targeting, rough ER to cis-Golgi (GO:0048207)	0.658592	1.20294	0.239609	0.597296	63	5	AREG;SEC24A;SERPINA1;CNIH3;CTSC	AREG;SEC24A;SERPINA1;CNIH3	GO_Biological_Process_2021
1	negative regulation of epithelial cell migration (GO:0010633)	0.683543	1.26701	0.161252	0.597025	35	5	APOE;STC1;DUSP10;VASH1;ACVRL1	APOE;STC1	GO_Biological_Process_2021
1	positive regulation of cell migration (GO:0030335)	0.524963	1.20766	0.175935	0.596842	269	21	SOD2;FN1;PDGFRB;LAMB1;COL1A1;SEMA3A;NRP1;LEF1;IL1B;CSF1;TGFB1;ADAM17;DDR2;SPHK1;SNAI2;NOTCH1;FLT1;HGF;FGF1;GLIPR2;F2R	SOD2;FN1;PDGFRB;LAMB1;COL1A1	GO_Biological_Process_2021
1	positive regulation of vasculature development (GO:1904018)	0.555985	1.19403	0.221875	0.596786	102	12	SERPINE1;CXCL8;IL1A;NINJ1;TEK;VEGFC;IL1B;SPHK1;HIPK2;TWIST1;FLT1;FGF1	SERPINE1;CXCL8;IL1A;NINJ1;TEK;VEGFC	GO_Biological_Process_2021
1	regulation of protein secretion (GO:0050708)	0.582309	1.25959	0.139319	0.596609	125	12	ITPR1;APOE;ITPR2;IL1A;STXBP5;RHBDF2;IL1B;TGFB1;FRMD4A;GIPR;P3H1;CACNA1C	ITPR1;APOE;ITPR2;IL1A	GO_Biological_Process_2021
1	regulation of endopeptidase activity (GO:0052548)	0.632157	1.19261	0.25	0.596458	71	6	SERPINE1;TIMP3;TIMP4;SERPINA1;SERPINH1;APH1B	SERPINE1;TIMP3;TIMP4;SERPINA1	GO_Biological_Process_2021
1	zinc ion binding (GO:0008270)	0.621645	1.28136	0.130388	0.59528	336	9	MT2A;PDE2A;CBLB;TNFSF10;ECE1;SEC24A;ZFPM2;ANPEP;SHANK3	MT2A;PDE2A;CBLB;TNFSF10;ECE1;SEC24A	GO_Molecular_Function_2021
1	regulation of I-kappaB kinase/NF-kappaB signaling (GO:0043122)	0.604769	1.25452	0.15812	0.595218	224	9	TNFAIP3;CFLAR;GOLT1B;TNFSF10;TRAF1;IL1B;RIPK2;ROR1;F2R	TNFAIP3;CFLAR;GOLT1B;TNFSF10	GO_Biological_Process_2021
1	positive regulation of epithelial cell proliferation (GO:0050679)	0.647928	1.2714	0.159468	0.594692	123	7	AREG;LAMB1;TEK;VEGFC;NOTCH2;NRP1;FGF1	AREG;LAMB1;TEK;VEGFC;NOTCH2;NRP1	GO_Biological_Process_2021
1	cell chemotaxis (GO:0060326)	0.628858	1.24966	0.162584	0.59429	69	7	PDGFRB;CCL20;NRP1;LEF1;CXCR4;EPHB1;HGF	PDGFRB;CCL20	GO_Biological_Process_2021
1	integrin-mediated signaling pathway (GO:0007229)	0.679319	1.2968	0.12231	0.581496	75	6	ITGA5;FN1;ITGA10;ITGA11;LAT;NRP1	ITGA5;FN1;ITGA10	GO_Biological_Process_2021
1	regulation of GTPase activity (GO:0043087)	0.686877	1.25856	0.17696	0.593647	189	5	CCL20;DOCK10;PLXND1;BVES;F2R	CCL20;DOCK10	GO_Biological_Process_2021
1	regulation of gene expression (GO:0010468)	0.500688	1.19086	0.167167	0.592421	1079	32	FN1;ADAM19;PDE2A;APOE;CXCL8;HEY2;IL1A;PTHLH;PRDM1;LIMD1;IGSF1;SOX6;NOTCH2;LEF1;IL1B;CSF1;BTNL9;BNC2;HEY1;TGFB1;TLR2;IL33;SNAI2;OPRD1;ENG;TWIST1;NOTCH1;NFATC2;MSC;PTP4A3;ACVRL1;FGF1	FN1;ADAM19;PDE2A;APOE;CXCL8;HEY2;IL1A;PTHLH	GO_Biological_Process_2021
1	second-messenger-mediated signaling (GO:0019932)	0.633535	1.20755	0.220399	0.591902	89	6	APOE;CXCL8;LAT;CXCR4;MCTP1;SPHK1	APOE;CXCL8	GO_Biological_Process_2021
1	COPII vesicle coating (GO:0048208)	0.658592	1.20618	0.214027	0.591345	63	5	AREG;SEC24A;SERPINA1;CNIH3;CTSC	AREG;SEC24A;SERPINA1;CNIH3	GO_Biological_Process_2021
1	regulation of angiogenesis (GO:0045765)	0.526374	1.18994	0.202224	0.590592	203	19	SERPINE1;TNFAIP3;CXCL8;IL1A;NINJ1;TEK;VEGFC;THBS2;IL1B;SPARC;SPHK1;BMPER;HIPK2;TWIST1;PLXND1;VASH1;SULF1;FLT1;FGF1	SERPINE1;TNFAIP3;CXCL8;IL1A	GO_Biological_Process_2021
1	regulation of ERK1 and ERK2 cascade (GO:0070372)	0.548947	1.2669	0.115927	0.590011	238	21	FN1;PDGFRB;CCL20;APOE;TIMP3;CNKSR3;ICAM1;TEK;NOTCH2;NRP1;IL1B;TGFB1;SPRED3;DUSP10;BMPER;ROR1;NOTCH1;EPHB1;PLA2G5;GLIPR2;F2R	FN1;PDGFRB;CCL20;APOE;TIMP3;CNKSR3	GO_Biological_Process_2021
1	post-translational protein modification (GO:0043687)	0.564607	1.24916	0.159878	0.589488	345	15	FN1;APOE;LAMB1;HIF3A;PRSS23;LTBP1;FBXL13;SERPINA1;CSF1;PSME4;MFGE8;IGFBP5;KLHL5;SDC2;FBXO32	FN1;APOE;LAMB1;HIF3A;PRSS23;LTBP1;FBXL13;SERPINA1	GO_Biological_Process_2021
1	cellular response to tumor necrosis factor (GO:0071356)	0.642771	1.34225	0.0804233	0.586264	194	10	NFKBIA;CCL20;CXCL8;CD58;TRAF1;ADAMTS12;AIM2;ADAM17;PSME4;EDA	NFKBIA;CCL20;CXCL8;CD58	GO_Biological_Process_2021
1	positive regulation of leukocyte chemotaxis (GO:0002690)	0.649457	1.18992	0.244994	0.586002	54	5	SERPINE1;VEGFC;CSF1;CMKLR1;ADAM17	SERPINE1	GO_Biological_Process_2021
1	p53 Pathway	0.495794	1.09371	0.35692	0.584992	200	13	SAT1;IL1A;PTPRE;ALOX15B;NINJ1;RHBDF2;TGFB1;CD82;SPHK1;NOTCH1;AK1;ZNF365;F2R	SAT1;IL1A;PTPRE;ALOX15B;NINJ1;RHBDF2	MSigDB_Hallmark_2020
1	regulation of cell migration (GO:0030334)	0.497004	1.18761	0.176176	0.584302	408	32	SERPINE1;SOD2;PDGFRB;LAMB1;COL1A1;STC1;MAGI2;DOCK10;ALOX15B;SEMA3A;LEF1;IL1B;CSF1;TGFB1;ADAM17;DUSP10;CAMK2A;MCTP1;SPHK1;SNAI2;IGFBP5;ENG;PLXND1;NOTCH1;SULF1;FLT1;HGF;AMOTL1;ACVRL1;FGF1;F2R;RECK	SERPINE1;SOD2;PDGFRB;LAMB1;COL1A1;STC1;MAGI2;DOCK10;ALOX15B	GO_Biological_Process_2021
1	negative regulation of angiogenesis (GO:0016525)	0.635163	1.19199	0.230047	0.593599	87	6	SERPINE1;TEK;THBS2;SPARC;VASH1;SULF1	SERPINE1	GO_Biological_Process_2021
1	Hypertrophic cardiomyopathy	0.697026	1.42068	0.04814	0.115533	90	8	ITGA5;ITGA1;ITGA10;CACNA2D3;ITGA11;TGFB1;CACNA1C;ITGA4	ITGA5;ITGA1;ITGA10;CACNA2D3;ITGA11	KEGG_2021_Human
1	Myofibroblast CL0000186	0.562178	1.13575	0.298913	0.317568	13	8	COL1A2;COL6A3;COL1A1;LTBP1;BGN;CTHRC1;TGFBI;CALD1	COL1A2;COL6A3;COL1A1;LTBP1;BGN	Azimuth_Cell_Types_2021
1	extracellular structure organization (GO:0043062)	0.608205	1.46937	0.002002	0.312546	216	37	SERPINE1;COL1A2;ITGA5;FN1;ADAM19;LAMB1;ADAMTS6;ITGA1;ITGA10;COL6A3;COL1A1;COL9A3;COL5A1;LAMA4;ICAM1;COL6A2;COL18A1;ITGA11;BGN;ADAMTS12;COL5A2;COL4A6;COL5A3;ICAM5;SPARC;TGFBI;NID1;COL4A5;DDR2;MMP19;NID2;ADAMTS14;MFAP2;ITGA4;JAM3;COL4A1;RECK	SERPINE1;COL1A2;ITGA5;FN1;ADAM19;LAMB1;ADAMTS6;ITGA1;ITGA10;COL6A3;COL1A1;COL9A3;COL5A1;LAMA4;ICAM1;COL6A2;COL18A1;ITGA11	GO_Biological_Process_2021
1	Signalling to p38 via RIT and RIN Homo sapiens R-HSA-187706	0.600811	1.33525	0.0758974	0.177898	239	15	FN1;PDGFRB;NRG3;RASGRF2;FGFR1;TEK;LAT;EREG;FYN;SPRED3;DUSP10;PSME4;CAMK2A;JAK3;FGF1	FN1;PDGFRB;NRG3;RASGRF2;FGFR1	Reactome_2016
1	Fc epsilon receptor (FCERI) signaling Homo sapiens R-HSA-2454202	0.69866	1.5937	0.00100908	0.177743	395	19	NFKBIA;ITPR1;FN1;PDGFRB;NRG3;RASGRF2;ITPR2;FGFR1;TEK;LAT;EREG;FYN;SPRED3;DUSP10;PSME4;CAMK2A;JAK3;NFATC2;FGF1	NFKBIA;ITPR1;FN1;PDGFRB;NRG3;RASGRF2;ITPR2;FGFR1	Reactome_2016
1	Signalling to ERKs Homo sapiens R-HSA-187687	0.600811	1.33416	0.0791878	0.176973	253	15	FN1;PDGFRB;NRG3;RASGRF2;FGFR1;TEK;LAT;EREG;FYN;SPRED3;DUSP10;PSME4;CAMK2A;JAK3;FGF1	FN1;PDGFRB;NRG3;RASGRF2;FGFR1	Reactome_2016
1	Signaling by VEGF Homo sapiens R-HSA-194138	0.605354	1.39439	0.0241692	0.176648	328	21	ITPR1;FN1;PDGFRB;NRG3;RASGRF2;ITPR2;FGFR1;TEK;VEGFC;LAT;NRP1;EREG;FYN;SPRED3;DUSP10;PSME4;CAMK2A;SPHK1;JAK3;FLT1;FGF1	ITPR1;FN1;PDGFRB;NRG3;RASGRF2;ITPR2;FGFR1	Reactome_2016
1	PI-3K cascade:FGFR1 Homo sapiens R-HSA-5654689	0.728826	1.38327	0.0614849	0.176592	122	6	PDGFRB;NRG3;FGFR1;EREG;FYN;FGF1	PDGFRB;NRG3;FGFR1	Reactome_2016
1	positive regulation of transmembrane receptor protein serine/threonine kinase signaling pathway (GO:0090100)	-0.494737	-1.54886	0	0.176529	92	9	TGFB1;ADAM17;HIPK2;ENG;NOTCH1;SULF1;ACVRL1;ZEB2;TGFB1I1	TGFB1;ADAM17;HIPK2;ENG;NOTCH1;SULF1;ACVRL1;ZEB2;TGFB1I1	GO_Biological_Process_2021
1	p75 NTR receptor-mediated signalling Homo sapiens R-HSA-193704	0.746308	1.37076	0.072619	0.176504	83	5	NFKBIA;RASGRF2;RIPK2;ADAM17;APH1B	NFKBIA;RASGRF2	Reactome_2016
1	Platelet activation, signaling and aggregation Homo sapiens R-HSA-76002	0.587504	1.33153	0.0747475	0.176145	253	19	SERPINE1;ITPR1;FN1;ITPR2;TIMP3;SERPINA1;VEGFC;LAT;A2M;FYN;SPARC;TGFB1;SRGN;GNA15;JAK3;HGF;TBXA2R;PIK3CG;F2R	SERPINE1;ITPR1;FN1;ITPR2;TIMP3	Reactome_2016
1	Cholinergic synapse	0.696331	1.32924	0.108967	0.175846	113	6	ITPR1;ITPR2;FYN;CAMK2A;CACNA1C;PIK3CG	ITPR1;ITPR2	KEGG_2021_Human
1	MAPK family signaling cascades Homo sapiens R-HSA-5683057	0.600811	1.33332	0.0720812	0.175831	284	15	FN1;PDGFRB;NRG3;RASGRF2;FGFR1;TEK;LAT;EREG;FYN;SPRED3;DUSP10;PSME4;CAMK2A;JAK3;FGF1	FN1;PDGFRB;NRG3;RASGRF2;FGFR1	Reactome_2016
1	Signaling by PDGF Homo sapiens R-HSA-186797	0.589027	1.37309	0.0251004	0.175765	364	24	ITPR1;FN1;PDGFRB;NRG3;RASGRF2;ITPR2;FGFR1;COL6A3;COL9A3;COL6A2;TEK;LAT;THBS2;EREG;FYN;COL4A5;SPRED3;DUSP10;PSME4;CAMK2A;JAK3;PRKAR1B;FGF1;COL4A1	ITPR1;FN1;PDGFRB;NRG3;RASGRF2;ITPR2;FGFR1;COL6A3;COL9A3	Reactome_2016
1	Signaling by GPCR Homo sapiens R-HSA-372790	0.630076	1.53255	0.001	0.175663	1293	38	ITPR1;FN1;CXCL1;PDE2A;PDGFRB;CCL20;NRG3;CXCL8;RASGRF2;RGS17;ITPR2;FGFR1;PTHLH;EDNRA;TEK;LAT;HTR1F;PDE7B;EREG;PDE8B;GABBR2;CXCR4;FYN;SPRED3;DUSP10;PSME4;CAMK2A;GNA15;OPRD1;GIPR;JAK3;ADRA1D;TBXA2R;PRKAR1B;FGF1;PIK3CG;F2R;FZD3	ITPR1;FN1;CXCL1;PDE2A;PDGFRB;CCL20;NRG3;CXCL8;RASGRF2;RGS17;ITPR2;FGFR1;PTHLH	Reactome_2016
1	Extracellular matrix organization Homo sapiens R-HSA-1474244	0.539561	1.32916	0.027027	0.175115	283	46	SERPINE1;COL1A2;ITGA5;FN1;LAMB1;ITGA1;ITGA10;COL6A3;COL1A1;COL9A3;COL5A1;CTSB;LAMA4;ICAM1;COL6A2;PCOLCE;LTBP1;COL18A1;PLOD2;ITGA11;LOXL2;BGN;BMP1;COL5A2;A2M;SERPINH1;COL4A6;COL5A3;ICAM5;CTSL;SPARC;LTBP2;NID1;TGFB1;COL4A5;ADAM17;DDR2;MMP19;NID2;ADAMTS14;HTRA1;SDC2;MFAP2;ITGA4;JAM3;COL4A1	SERPINE1;COL1A2;ITGA5;FN1;LAMB1;ITGA1;ITGA10;COL6A3;COL1A1;COL9A3;COL5A1;CTSB;LAMA4;ICAM1;COL6A2;PCOLCE;LTBP1;COL18A1;PLOD2;ITGA11	Reactome_2016
1	Pathways of neurodegeneration	0.632989	1.33235	0.0916844	0.175085	475	10	ITPR1;ITPR2;IL1A;IL1B;CSF1;CAMK2A;WDR41;TUBA1A;CACNA1C;FZD3	ITPR1;ITPR2;IL1A	KEGG_2021_Human
1	MAPK1/MAPK3 signaling Homo sapiens R-HSA-5684996	0.600811	1.33101	0.0807771	0.174602	241	15	FN1;PDGFRB;NRG3;RASGRF2;FGFR1;TEK;LAT;EREG;FYN;SPRED3;DUSP10;PSME4;CAMK2A;JAK3;FGF1	FN1;PDGFRB;NRG3;RASGRF2;FGFR1	Reactome_2016
1	NOTCH1 regulation of human endothelial cell calcification WP3413	0.774316	1.42922	0.045177	0.17388	17	5	MGP;ITGA1;SAT1;SOX6;NOTCH1	MGP;ITGA1;SAT1	WikiPathways_2019_Human
1	Constitutive Signaling by Aberrant PI3K in Cancer Homo sapiens R-HSA-2219530	0.728826	1.37846	0.062645	0.173723	61	6	PDGFRB;NRG3;FGFR1;EREG;FYN;FGF1	PDGFRB;NRG3;FGFR1	Reactome_2016
1	IRS-mediated signalling Homo sapiens R-HSA-112399	0.600811	1.32874	0.0846233	0.173543	284	15	FN1;PDGFRB;NRG3;RASGRF2;FGFR1;TEK;LAT;EREG;FYN;SPRED3;DUSP10;PSME4;CAMK2A;JAK3;FGF1	FN1;PDGFRB;NRG3;RASGRF2;FGFR1	Reactome_2016
1	PI3K/AKT Signaling in Cancer Homo sapiens R-HSA-2219528	0.728826	1.38293	0.0597701	0.17353	86	6	PDGFRB;NRG3;FGFR1;EREG;FYN;FGF1	PDGFRB;NRG3;FGFR1	Reactome_2016
1	MP6 Hypoxia	0.726237	1.41809	0.0393258	0.173423	50	7	MT2A;GBE1;HILPDA;ANKRD37;PLOD2;IGFBP5;TMEM45A	MT2A;GBE1;HILPDA;ANKRD37	Cancer_Metaprograms
1	Nucleotide-binding domain, leucine rich repeat containing receptor (NLR) signaling pathways Homo sapiens R-HSA-168643	0.76223	1.38099	0.0538922	0.173225	47	5	TNFAIP3;IRAK2;RIPK2;AIM2;PANX1	TNFAIP3;IRAK2	Reactome_2016
1	G alpha (i) signalling events Homo sapiens R-HSA-418594	0.715475	1.3959	0.0508287	0.178148	240	7	CXCL1;CCL20;CXCL8;HTR1F;GABBR2;CXCR4;OPRD1	CXCL1;CCL20;CXCL8	Reactome_2016
1	PI-3K cascade:FGFR3 Homo sapiens R-HSA-5654710	0.728826	1.38398	0.0573394	0.178993	122	6	PDGFRB;NRG3;FGFR1;EREG;FYN;FGF1	PDGFRB;NRG3;FGFR1	Reactome_2016
1	Signaling by Leptin Homo sapiens R-HSA-2586552	0.600811	1.33595	0.0754332	0.179012	243	15	FN1;PDGFRB;NRG3;RASGRF2;FGFR1;TEK;LAT;EREG;FYN;SPRED3;DUSP10;PSME4;CAMK2A;JAK3;FGF1	FN1;PDGFRB;NRG3;RASGRF2;FGFR1	Reactome_2016
1	Developmental Biology Homo sapiens R-HSA-1266738	0.532767	1.30626	0.038	0.179051	786	42	ITGA5;FN1;PDGFRB;NRG3;LAMB1;RASGRF2;ITGA1;ITGA10;MYO10;FGFR1;COL6A3;COL9A3;HIF3A;DNM1;COL6A2;SEMA3A;TEK;LAT;NRP1;EREG;FYN;TGFB1;COL4A5;GPC1;SPRED3;DUSP10;PSME4;CAMK2A;MYL9;NRCAM;JAK3;EBF1;PLXND1;NOTCH1;EPHB1;RGMB;APH1B;SDC2;CACNA1C;CRMP1;FGF1;COL4A1	ITGA5;FN1;PDGFRB;NRG3;LAMB1;RASGRF2;ITGA1;ITGA10;MYO10;FGFR1;COL6A3;COL9A3;HIF3A;DNM1;COL6A2	Reactome_2016
1	Role of LAT2/NTAL/LAB on calcium mobilization Homo sapiens R-HSA-2730905	0.728826	1.39718	0.0530565	0.184851	162	6	PDGFRB;NRG3;FGFR1;EREG;FYN;FGF1	PDGFRB;NRG3;FGFR1	Reactome_2016
1	RAF/MAP kinase cascade Homo sapiens R-HSA-5673001	0.600811	1.34288	0.0704082	0.184309	235	15	FN1;PDGFRB;NRG3;RASGRF2;FGFR1;TEK;LAT;EREG;FYN;SPRED3;DUSP10;PSME4;CAMK2A;JAK3;FGF1	FN1;PDGFRB;NRG3;RASGRF2;FGFR1	Reactome_2016
1	FRS-mediated FGFR2 signaling Homo sapiens R-HSA-5654700	0.600811	1.33778	0.0821501	0.184193	236	15	FN1;PDGFRB;NRG3;RASGRF2;FGFR1;TEK;LAT;EREG;FYN;SPRED3;DUSP10;PSME4;CAMK2A;JAK3;FGF1	FN1;PDGFRB;NRG3;RASGRF2;FGFR1	Reactome_2016
1	Signaling by SCF-KIT Homo sapiens R-HSA-1433557	0.629395	1.42188	0.0213632	0.184105	325	17	FN1;PDGFRB;GRB10;NRG3;RASGRF2;FGFR1;TEK;LAT;EREG;FYN;SPRED3;DUSP10;PSME4;CAMK2A;SH2B3;JAK3;FGF1	FN1;PDGFRB;GRB10;NRG3;RASGRF2;FGFR1	Reactome_2016
1	Protein digestion and absorption	0.610557	1.31812	0.0989474	0.184066	103	12	COL1A2;COL6A3;COL1A1;COL9A3;COL5A1;COL6A2;COL18A1;COL5A2;COL4A6;COL5A3;COL4A5;COL4A1	COL1A2;COL6A3;COL1A1;COL9A3;COL5A1;COL6A2;COL18A1	KEGG_2021_Human
1	IRS-related events triggered by IGF1R Homo sapiens R-HSA-2428928	0.600811	1.34123	0.0814664	0.184	288	15	FN1;PDGFRB;NRG3;RASGRF2;FGFR1;TEK;LAT;EREG;FYN;SPRED3;DUSP10;PSME4;CAMK2A;JAK3;FGF1	FN1;PDGFRB;NRG3;RASGRF2;FGFR1	Reactome_2016
1	FRS-mediated FGFR3 signaling Homo sapiens R-HSA-5654706	0.600811	1.36005	0.0644831	0.183743	236	15	FN1;PDGFRB;NRG3;RASGRF2;FGFR1;TEK;LAT;EREG;FYN;SPRED3;DUSP10;PSME4;CAMK2A;JAK3;FGF1	FN1;PDGFRB;NRG3;RASGRF2;FGFR1	Reactome_2016
1	Interleukin receptor SHC signaling Homo sapiens R-HSA-912526	0.600811	1.33684	0.0765306	0.183094	245	15	FN1;PDGFRB;NRG3;RASGRF2;FGFR1;TEK;LAT;EREG;FYN;SPRED3;DUSP10;PSME4;CAMK2A;JAK3;FGF1	FN1;PDGFRB;NRG3;RASGRF2;FGFR1	Reactome_2016
1	PI3K events in ERBB4 signaling Homo sapiens R-HSA-1250342	0.728826	1.38398	0.0686499	0.182885	122	6	PDGFRB;NRG3;FGFR1;EREG;FYN;FGF1	PDGFRB;NRG3;FGFR1	Reactome_2016
1	Cellular responses to stress Homo sapiens R-HSA-2262752	0.675437	1.36263	0.0721983	0.182852	367	8	SOD2;CXCL8;IL1A;PHC2;HIF3A;SERPINH1;COL4A6;CAMK2A	SOD2;CXCL8;IL1A;PHC2;HIF3A	Reactome_2016
1	Autophagy	0.731062	1.34186	0.095122	0.172976	137	5	ITPR1;CFLAR;CTSB;CTSL;WDR41	ITPR1;CFLAR;CTSB	KEGG_2021_Human
1	Hematopoietic cell lineage	0.668109	1.31658	0.115991	0.182586	99	7	ITGA5;ITGA1;IL1A;IL1B;CSF1;ANPEP;ITGA4	ITGA5;ITGA1;IL1A	KEGG_2021_Human
1	Alzheimers Disease WP2059	0.757282	1.43144	0.0564516	0.182357	83	6	ITPR1;APOE;ITPR2;IL1B;ADAM17;CACNA1C	ITPR1;APOE;ITPR2	WikiPathways_2019_Human
1	SHC1 events in ERBB4 signaling Homo sapiens R-HSA-1250347	0.600811	1.3409	0.0688592	0.181981	235	15	FN1;PDGFRB;NRG3;RASGRF2;FGFR1;TEK;LAT;EREG;FYN;SPRED3;DUSP10;PSME4;CAMK2A;JAK3;FGF1	FN1;PDGFRB;NRG3;RASGRF2;FGFR1	Reactome_2016
1	Vesicle-mediated transport Homo sapiens R-HSA-5653656	0.598915	1.30303	0.0912821	0.181569	492	15	COL1A2;AREG;APOE;COL1A1;DNM1;CYTH3;SEC24A;SERPINA1;CNIH3;SPARC;COG6;RHOQ;CTSC;KIF26B;COL4A1	COL1A2;AREG;APOE;COL1A1;DNM1;CYTH3;SEC24A;SERPINA1;CNIH3	Reactome_2016
1	PIP3 activates AKT signaling Homo sapiens R-HSA-1257604	0.728826	1.39658	0.0672074	0.18143	122	6	PDGFRB;NRG3;FGFR1;EREG;FYN;FGF1	PDGFRB;NRG3;FGFR1	Reactome_2016
1	Signaling by Type 1 Insulin-like Growth Factor 1 Receptor (IGF1R) Homo sapiens R-HSA-2404192	0.600811	1.33608	0.0887755	0.181428	288	15	FN1;PDGFRB;NRG3;RASGRF2;FGFR1;TEK;LAT;EREG;FYN;SPRED3;DUSP10;PSME4;CAMK2A;JAK3;FGF1	FN1;PDGFRB;NRG3;RASGRF2;FGFR1	Reactome_2016
1	TGF-beta Signaling	0.73118	1.35527	0.0838253	0.181314	54	5	SERPINE1;LTBP2;TGFB1;HIPK2;ENG	SERPINE1	MSigDB_Hallmark_2020
1	Ca2+ pathway Homo sapiens R-HSA-4086398	0.708761	1.30758	0.114929	0.181024	61	5	ITPR1;ITPR2;LEF1;CAMK2A;FZD3	ITPR1;ITPR2	Reactome_2016
1	EPH-Ephrin signaling Homo sapiens R-HSA-2682334	0.217965	0.408739	0.998857	0.998542	95	6	DNM1;FYN;MYL9;EPHB1;APH1B;SDC2	DNM1	Reactome_2016
1	Negative regulation of the PI3K/AKT network Homo sapiens R-HSA-199418	0.728826	1.36671	0.0804196	0.179494	90	6	PDGFRB;NRG3;FGFR1;EREG;FYN;FGF1	PDGFRB;NRG3;FGFR1	Reactome_2016
1	Cell surface interactions at the vascular wall Homo sapiens R-HSA-202733	0.643229	1.30736	0.116254	0.179397	101	9	ITGA5;FN1;CD58;TEK;FYN;TREM1;ANGPT2;ITGA4;JAM3	ITGA5;FN1;CD58	Reactome_2016
1	MicroRNAs in cancer	0.615346	1.31446	0.125	0.182456	310	11	ITGA5;PDGFRB;TIMP3;NOTCH3;NOTCH2;ZFPM2;NOTCH1;MARCKS;ZEB2;FZD3;RECK	ITGA5;PDGFRB;TIMP3	KEGG_2021_Human
1	HIF-1 signaling pathway	0.714268	1.31942	0.100239	0.185777	109	5	SERPINE1;TEK;CAMK2A;ANGPT2;FLT1	SERPINE1	KEGG_2021_Human
1	Neurotrophin signaling pathway	0.733871	1.33637	0.109654	0.172819	119	5	NFKBIA;IRAK2;RIPK2;CAMK2A;SH2B3	NFKBIA;IRAK2	KEGG_2021_Human
1	Necroptosis	0.667757	1.33906	0.0968097	0.172727	159	8	TNFAIP3;CFLAR;IL1A;TNFSF10;IL1B;CAMK2A;IL33;JAK3	TNFAIP3;CFLAR;IL1A;TNFSF10	KEGG_2021_Human
1	cGMP-PKG signaling pathway	0.651237	1.383	0.0670157	0.151033	167	11	ITPR1;PDE2A;ITPR2;EDNRA;MYL9;OPRD1;KCNJ8;NFATC2;ADRA1D;CACNA1C;PIK3CG	ITPR1;PDE2A;ITPR2	KEGG_2021_Human
1	regulation of BMP signaling pathway (GO:0030510)	-0.633124	-1.79826	0.00884956	0.149898	76	7	BMPER;HIPK2;ENG;NOTCH1;SULF1;ACVRL1;HTRA3	BMPER;HIPK2;ENG;NOTCH1;SULF1;ACVRL1;HTRA3	GO_Biological_Process_2021
1	Binding and Uptake of Ligands by Scavenger Receptors Homo sapiens R-HSA-2173782	0.795609	1.4643	0.0191159	0.145168	74	5	COL1A2;APOE;COL1A1;SPARC;COL4A1	COL1A2;APOE;COL1A1	Reactome_2016
1	Apoptosis	0.668614	1.4682	0.0152905	0.144433	161	15	SOD2;ANKH;PDGFRB;CFLAR;TIMP3;SAT1;IL1A;TNFSF10;BGN;LEF1;IL1B;EREG;GNA15;HGF;F2R	SOD2;ANKH;PDGFRB;CFLAR;TIMP3;SAT1;IL1A;TNFSF10	MSigDB_Hallmark_2020
1	Signalling by NGF Homo sapiens R-HSA-166520	0.630494	1.46146	0.00607287	0.14395	450	23	NFKBIA;ITPR1;FN1;PDGFRB;NRG3;RASGRF2;ITPR2;FGFR1;DNM1;TEK;LAT;EREG;RIPK2;FYN;ADAM17;SPRED3;DUSP10;PSME4;CAMK2A;JAK3;APH1B;PRKAR1B;FGF1	NFKBIA;ITPR1;FN1;PDGFRB;NRG3;RASGRF2;ITPR2;FGFR1	Reactome_2016
1	Signaling by FGFR Homo sapiens R-HSA-190236	0.667851	1.51875	0.0091001	0.14269	366	18	ITPR1;FN1;PDGFRB;NRG3;RASGRF2;ITPR2;FGFR1;TEK;LAT;EREG;FYN;SPRED3;DUSP10;PSME4;CAMK2A;JAK3;PRKAR1B;FGF1	ITPR1;FN1;PDGFRB;NRG3;RASGRF2;ITPR2;FGFR1	Reactome_2016
1	L1CAM interactions Homo sapiens R-HSA-373760	0.737925	1.46957	0.0229008	0.141689	96	8	ITGA5;LAMB1;ITGA1;ITGA10;FGFR1;DNM1;NRP1;NRCAM	ITGA5;LAMB1;ITGA1;ITGA10;FGFR1	Reactome_2016
1	Innate Immune System Homo sapiens R-HSA-168249	0.612785	1.46115	0.006	0.138782	807	33	TNFAIP3;NFKBIA;ITPR1;FN1;PDGFRB;NRG3;IRAK2;RASGRF2;MYO10;ITPR2;FGFR1;CTSB;DNM1;TEK;LAT;IL1B;EREG;RIPK2;CTSL;FYN;RELB;AIM2;SPRED3;DUSP10;PSME4;CAMK2A;TLR2;TREM1;JAK3;NFATC2;PANX1;PRKAR1B;FGF1	TNFAIP3;NFKBIA;ITPR1;FN1;PDGFRB;NRG3;IRAK2;RASGRF2;MYO10;ITPR2;FGFR1	Reactome_2016
1	VEGFA-VEGFR2 Pathway Homo sapiens R-HSA-4420097	0.661192	1.47892	0.0110775	0.137784	320	18	ITPR1;FN1;PDGFRB;NRG3;RASGRF2;ITPR2;FGFR1;TEK;LAT;EREG;FYN;SPRED3;DUSP10;PSME4;CAMK2A;SPHK1;JAK3;FGF1	ITPR1;FN1;PDGFRB;NRG3;RASGRF2;ITPR2;FGFR1	Reactome_2016
1	DAP12 interactions Homo sapiens R-HSA-2172127	0.653598	1.47586	0.0100705	0.137266	359	19	ITPR1;FN1;PDGFRB;NRG3;RASGRF2;ITPR2;FGFR1;TEK;LAT;EREG;FYN;SPRED3;DUSP10;PSME4;CAMK2A;TREM1;JAK3;PRKAR1B;FGF1	ITPR1;FN1;PDGFRB;NRG3;RASGRF2;ITPR2;FGFR1	Reactome_2016
1	Dilated cardiomyopathy	0.697026	1.40151	0.0690827	0.13551	96	8	ITGA5;ITGA1;ITGA10;CACNA2D3;ITGA11;TGFB1;CACNA1C;ITGA4	ITGA5;ITGA1;ITGA10;CACNA2D3;ITGA11	KEGG_2021_Human
1	VEGFR2 mediated cell proliferation Homo sapiens R-HSA-5218921	0.661192	1.48405	0.0101215	0.135007	248	18	ITPR1;FN1;PDGFRB;NRG3;RASGRF2;ITPR2;FGFR1;TEK;LAT;EREG;FYN;SPRED3;DUSP10;PSME4;CAMK2A;SPHK1;JAK3;FGF1	ITPR1;FN1;PDGFRB;NRG3;RASGRF2;ITPR2;FGFR1	Reactome_2016
1	Downstream signal transduction Homo sapiens R-HSA-186763	0.667851	1.51726	0.0040404	0.134492	341	18	ITPR1;FN1;PDGFRB;NRG3;RASGRF2;ITPR2;FGFR1;TEK;LAT;EREG;FYN;SPRED3;DUSP10;PSME4;CAMK2A;JAK3;PRKAR1B;FGF1	ITPR1;FN1;PDGFRB;NRG3;RASGRF2;ITPR2;FGFR1	Reactome_2016
1	Vitamin B12 Metabolism WP1533	0.754015	1.4883	0.021978	0.133966	50	7	SERPINE1;SOD2;APOE;ICAM1;IL1B;ABCA1;CUBN	SERPINE1;SOD2;APOE	WikiPathways_2019_Human
1	Hepatitis B	0.740493	1.40062	0.0575621	0.132954	162	6	NFKBIA;CXCL8;TGFB1;TLR2;JAK3;NFATC2	NFKBIA;CXCL8	KEGG_2021_Human
1	Epithelial Mesenchymal Transition	0.594377	1.45913	0.002	0.129616	200	49	SERPINE1;IGFBP2;TNFAIP3;COL1A2;MGP;ITGA5;AREG;FN1;CXCL1;PDGFRB;CXCL8;FAP;TIMP3;SAT1;PTHLH;COL6A3;COL1A1;COL5A1;PTX3;COL6A2;PCOLCE;PLOD2;SNTB1;LOXL2;BGN;VEGFC;BMP1;NOTCH2;THBS2;COL5A2;CTHRC1;SERPINH1;COL5A3;SPARC;ANPEP;TGFBI;TGFB1;GPC1;CRLF1;GEM;GLIPR1;CALD1;MYL9;SNAI2;TFPI2;NID2;HTRA1;P3H1;COL4A1	SERPINE1;IGFBP2;TNFAIP3;COL1A2;MGP;ITGA5;AREG;FN1;CXCL1;PDGFRB;CXCL8;FAP;TIMP3;SAT1;PTHLH;COL6A3;COL1A1	MSigDB_Hallmark_2020
1	Signaling by EGFR Homo sapiens R-HSA-177929	0.652261	1.49264	0.00914634	0.127241	355	19	ITPR1;FN1;PDGFRB;NRG3;RASGRF2;ITPR2;FGFR1;TEK;LAT;EREG;FYN;ADAM17;SPRED3;DUSP10;PSME4;CAMK2A;JAK3;PRKAR1B;FGF1	ITPR1;FN1;PDGFRB;NRG3;RASGRF2;ITPR2;FGFR1	Reactome_2016
1	MP13 EMT-II	0.774292	1.4828	0.021789	0.126126	50	6	SERPINE1;MT2A;FN1;PTHLH;PRSS23;TGFBI	SERPINE1;MT2A;FN1;PTHLH;PRSS23	Cancer_Metaprograms
1	Downstream signaling of activated FGFR4 Homo sapiens R-HSA-5654716	0.667851	1.51695	0.0100908	0.125644	329	18	ITPR1;FN1;PDGFRB;NRG3;RASGRF2;ITPR2;FGFR1;TEK;LAT;EREG;FYN;SPRED3;DUSP10;PSME4;CAMK2A;JAK3;PRKAR1B;FGF1	ITPR1;FN1;PDGFRB;NRG3;RASGRF2;ITPR2;FGFR1	Reactome_2016
1	Signaling by FGFR1 Homo sapiens R-HSA-5654736	0.667851	1.51461	0.00605449	0.122012	336	18	ITPR1;FN1;PDGFRB;NRG3;RASGRF2;ITPR2;FGFR1;TEK;LAT;EREG;FYN;SPRED3;DUSP10;PSME4;CAMK2A;JAK3;PRKAR1B;FGF1	ITPR1;FN1;PDGFRB;NRG3;RASGRF2;ITPR2;FGFR1	Reactome_2016
1	OLR1+ Classical Monocyte CL0000860	0.763838	1.45204	0.0254335	0.121622	10	6	SOD2;CCL20;CXCL8;IL1B;EREG;SRGN	SOD2;CCL20;CXCL8	Azimuth_Cell_Types_2021
1	Arrhythmogenic right ventricular cardiomyopathy	0.681513	1.37862	0.0762621	0.152962	77	8	ITGA5;ITGA1;ITGA10;CACNA2D3;ITGA11;LEF1;CACNA1C;ITGA4	ITGA5;ITGA1;ITGA10;CACNA2D3;ITGA11	KEGG_2021_Human
1	Downstream signaling of activated FGFR3 Homo sapiens R-HSA-5654708	0.667851	1.51906	0.00509165	0.1546	329	18	ITPR1;FN1;PDGFRB;NRG3;RASGRF2;ITPR2;FGFR1;TEK;LAT;EREG;FYN;SPRED3;DUSP10;PSME4;CAMK2A;JAK3;PRKAR1B;FGF1	ITPR1;FN1;PDGFRB;NRG3;RASGRF2;ITPR2;FGFR1	Reactome_2016
1	Chemokine signaling pathway WP3929	0.80359	1.46563	0.029304	0.159134	164	5	NFKBIA;CCL20;CXCR4;JAK3;PIK3CG	NFKBIA;CCL20	WikiPathways_2019_Human
1	Renin secretion	0.746164	1.37078	0.0639324	0.159578	69	5	ITPR1;ITPR2;CTSB;EDNRA;CACNA1C	ITPR1;ITPR2;CTSB;EDNRA	KEGG_2021_Human
1	SOS-mediated signalling Homo sapiens R-HSA-112412	0.600811	1.3263	0.077551	0.172563	235	15	FN1;PDGFRB;NRG3;RASGRF2;FGFR1;TEK;LAT;EREG;FYN;SPRED3;DUSP10;PSME4;CAMK2A;JAK3;FGF1	FN1;PDGFRB;NRG3;RASGRF2;FGFR1	Reactome_2016
1	IGF1R signaling cascade Homo sapiens R-HSA-2428924	0.600811	1.32845	0.0902564	0.171772	288	15	FN1;PDGFRB;NRG3;RASGRF2;FGFR1;TEK;LAT;EREG;FYN;SPRED3;DUSP10;PSME4;CAMK2A;JAK3;FGF1	FN1;PDGFRB;NRG3;RASGRF2;FGFR1	Reactome_2016
1	DAP12 signaling Homo sapiens R-HSA-2424491	0.667851	1.52592	0.00711382	0.17137	344	18	ITPR1;FN1;PDGFRB;NRG3;RASGRF2;ITPR2;FGFR1;TEK;LAT;EREG;FYN;SPRED3;DUSP10;PSME4;CAMK2A;JAK3;PRKAR1B;FGF1	ITPR1;FN1;PDGFRB;NRG3;RASGRF2;ITPR2;FGFR1	Reactome_2016
1	Signaling by ERBB4 Homo sapiens R-HSA-1236394	0.574316	1.31752	0.0920245	0.17104	330	17	FN1;PDGFRB;NRG3;RASGRF2;FGFR1;TEK;LAT;EREG;FYN;ADAM17;SPRED3;DUSP10;PSME4;CAMK2A;JAK3;APH1B;FGF1	FN1;PDGFRB;NRG3;RASGRF2;FGFR1	Reactome_2016
1	Adaptive Immune System Homo sapiens R-HSA-1280218	0.566258	1.32606	0.0431727	0.170886	762	27	NFKBIA;ITPR1;PDGFRB;CBLB;NRG3;ITPR2;FGFR1;CTSB;ICAM1;DNM1;HECW2;MRC2;SEC24A;LAT;EREG;RIPK2;ICAM5;CTSL;FYN;FYB;PSME4;TREM1;CTSC;HECTD2;TRIM9;ITGA4;FGF1	NFKBIA;ITPR1;PDGFRB;CBLB;NRG3;ITPR2;FGFR1;CTSB;ICAM1;DNM1;HECW2;MRC2	Reactome_2016
1	Interleukin-3, 5 and GM-CSF signaling Homo sapiens R-HSA-512988	0.600811	1.31944	0.0814664	0.170173	261	15	FN1;PDGFRB;NRG3;RASGRF2;FGFR1;TEK;LAT;EREG;FYN;SPRED3;DUSP10;PSME4;CAMK2A;JAK3;FGF1	FN1;PDGFRB;NRG3;RASGRF2;FGFR1	Reactome_2016
1	Immune System Homo sapiens R-HSA-168256	0.53074	1.317	0.025	0.169894	1547	53	TNFAIP3;NFKBIA;MT2A;ITPR1;FN1;PDGFRB;CBLB;NRG3;IRAK2;RASGRF2;MYO10;ITPR2;FGFR1;IL1A;CTSB;ICAM1;DNM1;HECW2;MRC2;EBI3;SEC24A;TEK;LAT;IL1B;EREG;RIPK2;IL31RA;ICAM5;CTSL;FYN;RELB;AIM2;FYB;ADAM17;SPRED3;DUSP10;PSME4;CAMK2A;TLR2;CRLF1;TREM1;IL33;JAK3;CTSC;NFATC2;HECTD2;HGF;PANX1;TRIM9;PRKAR1B;ITGA4;FGF1;EDA	TNFAIP3;NFKBIA;MT2A;ITPR1;FN1;PDGFRB;CBLB;NRG3;IRAK2;RASGRF2;MYO10;ITPR2;FGFR1;IL1A;CTSB;ICAM1;DNM1;HECW2;MRC2	Reactome_2016
1	GRB2 events in EGFR signaling Homo sapiens R-HSA-179812	0.600811	1.32593	0.0791367	0.168942	235	15	FN1;PDGFRB;NRG3;RASGRF2;FGFR1;TEK;LAT;EREG;FYN;SPRED3;DUSP10;PSME4;CAMK2A;JAK3;FGF1	FN1;PDGFRB;NRG3;RASGRF2;FGFR1	Reactome_2016
1	Small cell lung cancer	0.665007	1.34806	0.0861878	0.168579	92	8	NFKBIA;FN1;LAMB1;LAMA4;TRAF1;COL4A6;COL4A5;COL4A1	NFKBIA;FN1;LAMB1	KEGG_2021_Human
1	ARMS-mediated activation Homo sapiens R-HSA-170984	0.600811	1.32556	0.0655067	0.167601	239	15	FN1;PDGFRB;NRG3;RASGRF2;FGFR1;TEK;LAT;EREG;FYN;SPRED3;DUSP10;PSME4;CAMK2A;JAK3;FGF1	FN1;PDGFRB;NRG3;RASGRF2;FGFR1	Reactome_2016
1	Class A/1 (Rhodopsin-like receptors) Homo sapiens R-HSA-373076	0.655715	1.37689	0.058127	0.172752	323	10	CXCL1;CCL20;CXCL8;EDNRA;HTR1F;CXCR4;OPRD1;ADRA1D;TBXA2R;F2R	CXCL1;CCL20;CXCL8	Reactome_2016
1	Peptide ligand-binding receptors Homo sapiens R-HSA-375276	0.736443	1.4342	0.0415264	0.165846	193	7	CXCL1;CCL20;CXCL8;EDNRA;CXCR4;OPRD1;F2R	CXCL1;CCL20;CXCL8	Reactome_2016
1	Viral protein interaction with cytokine and cytokine receptor	0.712312	1.36419	0.0865052	0.165188	100	6	CXCL1;CCL20;CXCL8;TNFSF10;CSF1;CXCR4	CXCL1;CCL20;CXCL8;TNFSF10	KEGG_2021_Human
1	Signalling to RAS Homo sapiens R-HSA-167044	0.600811	1.32507	0.0812183	0.164296	246	15	FN1;PDGFRB;NRG3;RASGRF2;FGFR1;TEK;LAT;EREG;FYN;SPRED3;DUSP10;PSME4;CAMK2A;JAK3;FGF1	FN1;PDGFRB;NRG3;RASGRF2;FGFR1	Reactome_2016
1	Cortisol synthesis and secretion	0.734976	1.35717	0.0923451	0.163418	65	5	ITPR1;ITPR2;PDE8B;KCNK3;CACNA1C	ITPR1;ITPR2	KEGG_2021_Human
1	NGF signalling via TRKA from the plasma membrane Homo sapiens R-HSA-187037	0.62967	1.43874	0.0170683	0.163141	374	19	ITPR1;FN1;PDGFRB;NRG3;RASGRF2;ITPR2;FGFR1;DNM1;TEK;LAT;EREG;FYN;SPRED3;DUSP10;PSME4;CAMK2A;JAK3;PRKAR1B;FGF1	ITPR1;FN1;PDGFRB;NRG3;RASGRF2;ITPR2;FGFR1	Reactome_2016
1	Epstein-Barr virus infection	0.703298	1.36314	0.0639731	0.162649	202	7	TNFAIP3;NFKBIA;CD58;ICAM1;RELB;TLR2;JAK3	TNFAIP3;NFKBIA;CD58;ICAM1	KEGG_2021_Human
1	Signaling by Insulin receptor Homo sapiens R-HSA-74752	0.643811	1.44527	0.0194672	0.162361	311	16	FN1;PDGFRB;GRB10;NRG3;RASGRF2;FGFR1;TEK;LAT;EREG;FYN;SPRED3;DUSP10;PSME4;CAMK2A;JAK3;FGF1	FN1;PDGFRB;GRB10;NRG3;RASGRF2;FGFR1	Reactome_2016
1	Signaling by FGFR2 Homo sapiens R-HSA-5654738	0.667851	1.52236	0.0040404	0.162093	361	18	ITPR1;FN1;PDGFRB;NRG3;RASGRF2;ITPR2;FGFR1;TEK;LAT;EREG;FYN;SPRED3;DUSP10;PSME4;CAMK2A;JAK3;PRKAR1B;FGF1	ITPR1;FN1;PDGFRB;NRG3;RASGRF2;ITPR2;FGFR1	Reactome_2016
1	T cell receptor signaling pathway	0.734703	1.36138	0.078853	0.161474	104	5	NFKBIA;CBLB;LAT;FYN;NFATC2	NFKBIA;CBLB	KEGG_2021_Human
1	Insulin receptor signalling cascade Homo sapiens R-HSA-74751	0.643811	1.44287	0.0254842	0.160583	287	16	FN1;PDGFRB;GRB10;NRG3;RASGRF2;FGFR1;TEK;LAT;EREG;FYN;SPRED3;DUSP10;PSME4;CAMK2A;JAK3;FGF1	FN1;PDGFRB;GRB10;NRG3;RASGRF2;FGFR1	Reactome_2016
1	Prion disease	0.677765	1.35687	0.0935484	0.160203	273	8	ITPR1;ITPR2;IL1A;IL1B;FYN;NOTCH1;TUBA1A;CACNA1C	ITPR1;ITPR2;IL1A	KEGG_2021_Human
1	Axon guidance Homo sapiens R-HSA-422475	0.550806	1.32541	0.029	0.165755	515	38	ITGA5;FN1;PDGFRB;NRG3;LAMB1;RASGRF2;ITGA1;ITGA10;MYO10;FGFR1;COL6A3;COL9A3;DNM1;COL6A2;SEMA3A;TEK;LAT;NRP1;EREG;FYN;COL4A5;GPC1;SPRED3;DUSP10;PSME4;CAMK2A;MYL9;NRCAM;JAK3;PLXND1;EPHB1;RGMB;APH1B;SDC2;CACNA1C;CRMP1;FGF1;COL4A1	ITGA5;FN1;PDGFRB;NRG3;LAMB1;RASGRF2;ITGA1;ITGA10;MYO10;FGFR1;COL6A3;COL9A3	Reactome_2016
1	PI5P, PP2A and IER3 Regulate PI3K/AKT Signaling Homo sapiens R-HSA-6811558	0.728826	1.38437	0.0529954	0.186099	83	6	PDGFRB;NRG3;FGFR1;EREG;FYN;FGF1	PDGFRB;NRG3;FGFR1	Reactome_2016
1	CLEC7A (Dectin-1) signaling Homo sapiens R-HSA-5607764	0.717774	1.41807	0.0413408	0.186218	99	7	NFKBIA;ITPR1;ITPR2;IL1B;RELB;PSME4;NFATC2	NFKBIA;ITPR1;ITPR2	Reactome_2016
1	SHC1 events in EGFR signaling Homo sapiens R-HSA-180336	0.600811	1.34337	0.0761317	0.186311	235	15	FN1;PDGFRB;NRG3;RASGRF2;FGFR1;TEK;LAT;EREG;FYN;SPRED3;DUSP10;PSME4;CAMK2A;JAK3;FGF1	FN1;PDGFRB;NRG3;RASGRF2;FGFR1	Reactome_2016
1	Beta-catenin independent WNT signaling Homo sapiens R-HSA-3858494	0.617613	1.21497	0.232244	0.272158	144	7	ITPR1;ITPR2;LEF1;PSME4;CAMK2A;ROR1;FZD3	ITPR1;ITPR2	Reactome_2016
1	Pathogenic Escherichia coli infection	0.58172	1.23749	0.185729	0.271979	197	11	NFKBIA;CXCL8;MYO10;TNFSF10;CYTH3;SEC24A;IL1B;FYN;CLDN14;TUBA1A;F2R	NFKBIA;CXCL8;MYO10;TNFSF10;CYTH3;SEC24A	KEGG_2021_Human
1	Ebola Virus Pathway on Host WP4217	0.633521	1.29079	0.119658	0.269664	129	9	ITGA5;ITGA1;NPC2;CTSB;CTSL;RELB;ADAM17;MFGE8;ITGA4	ITGA5;ITGA1;NPC2;CTSB	WikiPathways_2019_Human
1	MP31 Alveolar	0.689689	1.2612	0.163551	0.268822	50	5	NPC2;ALOX15B;FABP5;SERPINA1;AK1	NPC2;ALOX15B;FABP5;SERPINA1	Cancer_Metaprograms
1	NCAM1 interactions Homo sapiens R-HSA-419037	0.646308	1.22039	0.208287	0.2678	37	6	COL6A3;COL9A3;COL6A2;COL4A5;CACNA1C;COL4A1	COL6A3;COL9A3;COL6A2	Reactome_2016
1	Cargo concentration in the ER Homo sapiens R-HSA-5694530	0.658592	1.21923	0.196663	0.267329	33	5	AREG;SEC24A;SERPINA1;CNIH3;CTSC	AREG;SEC24A;SERPINA1;CNIH3	Reactome_2016
1	pancreas_development	0.556565	1.1631	0.267167	0.267167	81	9	IGFBP2;PRSS23;FABP5;MAP1B;IGFBP5;MARCKS;MFAP2;TUBA1A;NREP	IGFBP2;PRSS23;FABP5	Pancreas_Development
1	Serotonergic synapse	0.67351	1.24334	0.178571	0.266512	113	5	ITPR1;ITPR2;ALOX15B;HTR1F;CACNA1C	ITPR1;ITPR2;ALOX15B	KEGG_2021_Human
1	Signaling by FGFR3 Homo sapiens R-HSA-5654741	0.667851	1.53627	0.00607903	0.266402	333	18	ITPR1;FN1;PDGFRB;NRG3;RASGRF2;ITPR2;FGFR1;TEK;LAT;EREG;FYN;SPRED3;DUSP10;PSME4;CAMK2A;JAK3;PRKAR1B;FGF1	ITPR1;FN1;PDGFRB;NRG3;RASGRF2;ITPR2;FGFR1	Reactome_2016
1	Generic Transcription Pathway Homo sapiens R-HSA-212436	0.576087	1.23077	0.179811	0.258	812	11	SERPINE1;NR4A2;PRDM1;NR1H3;NR2F1;NOTCH3;NOTCH2;HIPK2;ZNF697;NOTCH1;RUNX2	SERPINE1;NR4A2;PRDM1;NR1H3;NR2F1;NOTCH3;NOTCH2	Reactome_2016
1	Metabolism of fat-soluble vitamins Homo sapiens R-HSA-6806667	0.668649	1.22819	0.19347	0.257466	51	5	APOE;GPC1;SDC2;LRP12;CUBN	APOE	Reactome_2016
1	Platelet degranulation Homo sapiens R-HSA-114608	0.593053	1.23022	0.181915	0.256581	105	10	SERPINE1;FN1;TIMP3;SERPINA1;VEGFC;A2M;SPARC;TGFB1;SRGN;HGF	SERPINE1;FN1;TIMP3	Reactome_2016
1	Ras signaling pathway	0.574487	1.2533	0.161689	0.254286	232	13	PDGFRB;RASGRF2;RASA4B;FGFR1;TEK;VEGFC;LAT;CSF1;ANGPT2;FLT1;HGF;PLA2G5;FGF1	PDGFRB;RASGRF2;RASA4B;FGFR1	KEGG_2021_Human
1	Phospholipase C-mediated cascade: FGFR1 Homo sapiens R-HSA-5654219	0.856465	1.59699	0.00477897	0.253337	47	5	ITPR1;ITPR2;FGFR1;PRKAR1B;FGF1	ITPR1;ITPR2;FGFR1	Reactome_2016
1	Assembly of collagen fibrils and other multimeric structures Homo sapiens R-HSA-2022090	0.554692	1.236	0.162411	0.251645	54	16	COL1A2;COL6A3;COL1A1;COL5A1;CTSB;COL6A2;PCOLCE;COL18A1;LOXL2;BMP1;COL5A2;COL4A6;COL5A3;CTSL;COL4A5;COL4A1	COL1A2;COL6A3;COL1A1;COL5A1;CTSB;COL6A2;PCOLCE;COL18A1;LOXL2;BMP1;COL5A2;COL4A6;COL5A3;CTSL	Reactome_2016
1	Collagen biosynthesis and modifying enzymes Homo sapiens R-HSA-1650814	0.554231	1.23963	0.153144	0.250361	63	17	COL1A2;COL6A3;COL1A1;COL9A3;COL5A1;COL6A2;PCOLCE;COL18A1;PLOD2;BMP1;COL5A2;SERPINH1;COL4A6;COL5A3;COL4A5;ADAMTS14;COL4A1	COL1A2;COL6A3;COL1A1;COL9A3;COL5A1;COL6A2;PCOLCE;COL18A1;PLOD2	Reactome_2016
1	Toll-Like Receptors Cascades Homo sapiens R-HSA-168898	0.63329	1.23847	0.188053	0.249877	140	7	NFKBIA;IRAK2;CTSB;DNM1;RIPK2;CTSL;TLR2	NFKBIA;IRAK2;CTSB;DNM1	Reactome_2016
1	Cytokine Signaling in Immune system Homo sapiens R-HSA-1280215	0.524811	1.24389	0.111111	0.247832	620	29	MT2A;FN1;PDGFRB;NRG3;IRAK2;RASGRF2;FGFR1;IL1A;ICAM1;EBI3;TEK;LAT;IL1B;EREG;RIPK2;IL31RA;FYN;RELB;ADAM17;SPRED3;DUSP10;PSME4;CAMK2A;CRLF1;IL33;JAK3;HGF;FGF1;EDA	MT2A;FN1;PDGFRB;NRG3;IRAK2;RASGRF2;FGFR1;IL1A	Reactome_2016
1	T-Cell antigen Receptor (TCR) Signaling Pathway WP69	0.632407	1.3347	0.0910995	0.246319	90	11	NFKBIA;ITPR1;CBLB;IL1A;LAT;IL1B;RIPK2;FYN;TGFB1;SH2B3;NFATC2	NFKBIA;ITPR1;CBLB;IL1A	WikiPathways_2019_Human
1	Muscle contraction Homo sapiens R-HSA-397014	0.582028	1.24379	0.172088	0.245572	196	11	ITPR1;ITGA1;ITPR2;CACNA2D3;CAMK2A;CALD1;MYL9;HIPK2;ABCC9;KCNK3;CACNA1C	ITPR1;ITGA1;ITPR2	Reactome_2016
1	Insulin Signaling WP481	0.731062	1.32536	0.104762	0.245254	160	5	GRB10;CBLB;CYTH3;RHOQ;PIK3CG	GRB10;CBLB	WikiPathways_2019_Human
1	cation channel activity (GO:0005261)	-0.532359	-1.27292	0.150943	0.272228	98	5	P2RX1;ABCC9;KCNG1;KCNK3;PANX1	P2RX1;ABCC9;KCNG1;KCNK3;PANX1	GO_Molecular_Function_2021
1	Diseases of signal transduction Homo sapiens R-HSA-5663202	0.545653	1.21285	0.190769	0.273477	288	15	PDGFRB;NRG3;FGFR1;HEY2;STRA6;EREG;FYN;HEY1;TGFB1;ADAM17;PSME4;FGFR1OP2;NOTCH1;APH1B;FGF1	PDGFRB;NRG3;FGFR1;HEY2;STRA6	Reactome_2016
1	Cardiac conduction Homo sapiens R-HSA-5576891	0.596472	1.21086	0.225771	0.274288	135	8	ITPR1;ITPR2;CACNA2D3;CAMK2A;HIPK2;ABCC9;KCNK3;CACNA1C	ITPR1;ITPR2;CACNA2D3	Reactome_2016
1	Photodynamic therapy-induced NF-kB survival signaling WP3617	0.677117	1.29652	0.132032	0.275186	35	6	CXCL8;CFLAR;IL1A;ICAM1;IL1B;RELB	CXCL8;CFLAR;IL1A;ICAM1	WikiPathways_2019_Human
1	Membrane Trafficking Homo sapiens R-HSA-199991	0.567351	1.18376	0.251592	0.310298	420	10	AREG;DNM1;CYTH3;SEC24A;SERPINA1;CNIH3;COG6;RHOQ;CTSC;KIF26B	AREG;DNM1;CYTH3;SEC24A;SERPINA1;CNIH3	Reactome_2016
1	cellular response to interleukin-1 (GO:0071347)	0.726558	1.4926	0.0204521	0.310215	155	9	NFKBIA;CCL20;CXCL8;IRAK2;IL1A;ADAMTS12;IL1B;RIPK2;PSME4	NFKBIA;CCL20;CXCL8;IRAK2;IL1A	GO_Biological_Process_2021
1	positive regulation of defense response (GO:0031349)	0.738007	1.47393	0.0282916	0.308597	98	8	SERPINE1;NFKBIA;PDE2A;NINJ1;IL1B;EREG;TLR2;IL33	SERPINE1;NFKBIA;PDE2A	GO_Biological_Process_2021
1	EGF/EGFR Signaling Pathway WP437	0.649637	1.25254	0.182638	0.308288	162	6	GRB10;CBLB;DNM1;CAMK2A;IQSEC1;TWIST1	GRB10;CBLB;DNM1	WikiPathways_2019_Human
1	external encapsulating structure organization (GO:0045229)	0.608205	1.48548	0.004004	0.307297	217	37	SERPINE1;COL1A2;ITGA5;FN1;ADAM19;LAMB1;ADAMTS6;ITGA1;ITGA10;COL6A3;COL1A1;COL9A3;COL5A1;LAMA4;ICAM1;COL6A2;COL18A1;ITGA11;BGN;ADAMTS12;COL5A2;COL4A6;COL5A3;ICAM5;SPARC;TGFBI;NID1;COL4A5;DDR2;MMP19;NID2;ADAMTS14;MFAP2;ITGA4;JAM3;COL4A1;RECK	SERPINE1;COL1A2;ITGA5;FN1;ADAM19;LAMB1;ADAMTS6;ITGA1;ITGA10;COL6A3;COL1A1;COL9A3;COL5A1;LAMA4;ICAM1;COL6A2;COL18A1;ITGA11	GO_Biological_Process_2021
1	MAPK Signaling Pathway WP382	0.59095	1.25115	0.153928	0.302882	246	11	PDGFRB;RASGRF2;FGFR1;IL1A;CACNA2D3;IL1B;RELB;TGFB1;DUSP10;CACNA1C;FGF1	PDGFRB;RASGRF2;FGFR1;IL1A	WikiPathways_2019_Human
1	Mesodermal Commitment Pathway WP2857	0.663685	1.25943	0.168192	0.30266	147	6	ADAM19;JARID2;FGFR1;ARL4A;LEF1;TOX	ADAM19;JARID2;FGFR1	WikiPathways_2019_Human
1	negative regulation of intracellular signal transduction (GO:1902532)	0.750428	1.48324	0.0181406	0.301163	198	7	TNFAIP3;ITPR1;PDE2A;MAGI2;LIMD1;SH2B3;TWIST1	TNFAIP3;ITPR1;PDE2A	GO_Biological_Process_2021
1	Corticotropin-releasing hormone signaling pathway WP2355	0.657019	1.26997	0.155889	0.300705	93	6	NFKBIA;CXCL8;NR4A2;ECE1;TGFB1;CAMK2A	NFKBIA;CXCL8;NR4A2;ECE1	WikiPathways_2019_Human
1	negative regulation of cell population proliferation (GO:0008285)	0.637522	1.49107	0.00702811	0.300604	379	24	TNFAIP3;SOD2;CXCL1;CXCL8;ITGA1;FAP;IL1A;MTSS1;PTHLH;MAGI2;ALOX15B;COL18A1;IL1B;EREG;TNS2;TGFB1;DUSP10;SH2B3;IGFBP5;NOTCH1;P3H1;ACVRL1;TGFB1I1;F2R	TNFAIP3;SOD2;CXCL1;CXCL8;ITGA1;FAP;IL1A;MTSS1;PTHLH;MAGI2;ALOX15B;COL18A1	GO_Biological_Process_2021
1	Coronavirus disease	0.662498	1.26168	0.150857	0.245196	232	6	NFKBIA;CXCL8;NRP1;IL1B;ADAM17;TLR2	NFKBIA;CXCL8	KEGG_2021_Human
1	B Cell Receptor Signaling Pathway WP23	0.694552	1.26713	0.15006	0.297511	97	5	NFKBIA;FYN;CAMK2A;NFATC2;PIK3CG	NFKBIA	WikiPathways_2019_Human
1	Phospholipase D signaling pathway	0.609995	1.22391	0.211957	0.289916	148	8	PDGFRB;CXCL8;DNM1;CYTH3;FYN;SPHK1;PIK3CG;F2R	PDGFRB;CXCL8;DNM1;CYTH3	KEGG_2021_Human
1	regulation of inflammatory response (GO:0050727)	0.660484	1.48276	0.0206398	0.289586	206	15	SERPINE1;TNFAIP3;NFKBIA;PDE2A;APOE;TNFAIP6;NR1H3;NINJ1;TEK;ADAMTS12;IL1B;TLR2;IL33;SPHK1;LRFN5	SERPINE1;TNFAIP3;NFKBIA;PDE2A;APOE	GO_Biological_Process_2021
1	Oxytocin signaling pathway	0.610078	1.22314	0.193443	0.286796	154	8	ITPR1;ITPR2;CACNA2D3;CAMK2A;MYL9;NFATC2;CACNA1C;PIK3CG	ITPR1;ITPR2;CACNA2D3	KEGG_2021_Human
1	Toll Like Receptor 4 (TLR4) Cascade Homo sapiens R-HSA-166016	0.666111	1.19998	0.230409	0.285413	122	5	NFKBIA;IRAK2;DNM1;RIPK2;TLR2	NFKBIA;IRAK2;DNM1	Reactome_2016
1	Leishmaniasis	0.63541	1.22303	0.213959	0.28267	77	6	NFKBIA;IL1A;IL1B;TGFB1;TLR2;ITGA4	NFKBIA;IL1A	KEGG_2021_Human
1	GPCR downstream signaling Homo sapiens R-HSA-388396	0.664009	1.54894	0.0020141	0.282016	983	23	ITPR1;CXCL1;PDE2A;CCL20;CXCL8;RASGRF2;RGS17;ITPR2;PTHLH;EDNRA;HTR1F;PDE7B;PDE8B;GABBR2;CXCR4;GNA15;OPRD1;GIPR;JAK3;ADRA1D;TBXA2R;PIK3CG;F2R	ITPR1;CXCL1;PDE2A;CCL20;CXCL8;RASGRF2;RGS17;ITPR2;PTHLH	Reactome_2016
1	inorganic cation transmembrane transport (GO:0098662)	-0.680585	-1.56097	0.0186335	0.278997	274	5	ABCC9;KCNG1;KCNJ8;KCNK3;CACNA1C	ABCC9;KCNG1;KCNJ8;KCNK3;CACNA1C	GO_Biological_Process_2021
1	Visual phototransduction Homo sapiens R-HSA-2187338	0.659891	1.20743	0.242131	0.277445	97	5	APOE;STRA6;GPC1;SDC2;LRP12	APOE;STRA6	Reactome_2016
1	COPII (Coat Protein 2) Mediated Vesicle Transport Homo sapiens R-HSA-204005	0.658592	1.20706	0.223417	0.275751	68	5	AREG;SEC24A;SERPINA1;CNIH3;CTSC	AREG;SEC24A;SERPINA1;CNIH3	Reactome_2016
1	Integrin-mediated Cell Adhesion WP185	0.660245	1.2921	0.142212	0.275383	101	7	ITGA5;ITGA1;ITGA10;ITGA11;TNS1;FYN;ITGA4	ITGA5;ITGA1;ITGA10	WikiPathways_2019_Human
1	Hypothesized Pathways in Pathogenesis of Cardiovascular Disease WP3668	0.655172	1.2499	0.191734	0.297258	25	6	SERPINE1;LTBP1;LTBP2;ENG;ANGPT2;RUNX2	SERPINE1	WikiPathways_2019_Human
1	Coagulation	0.588549	1.28276	0.131606	0.244506	138	13	SERPINE1;FN1;APOC1;TIMP3;CTSB;PRSS23;SERPINA1;BMP1;A2M;FYN;SPARC;TFPI2;HTRA1	SERPINE1;FN1;APOC1;TIMP3;CTSB;PRSS23	MSigDB_Hallmark_2020
1	Selenium Micronutrient Network WP15	0.701429	1.34106	0.106358	0.243534	86	6	SERPINE1;SOD2;ICAM1;ALOX15B;IL1B;ABCA1	SERPINE1;SOD2;ICAM1;ALOX15B	WikiPathways_2019_Human
1	G alpha (q) signalling events Homo sapiens R-HSA-416476	0.639525	1.24854	0.175947	0.242823	191	7	ITPR1;ITPR2;EDNRA;GNA15;ADRA1D;TBXA2R;F2R	ITPR1;ITPR2;EDNRA	Reactome_2016
1	Downstream signaling of activated FGFR2 Homo sapiens R-HSA-5654696	0.667851	1.53483	0.0040568	0.194384	329	18	ITPR1;FN1;PDGFRB;NRG3;RASGRF2;ITPR2;FGFR1;TEK;LAT;EREG;FYN;SPRED3;DUSP10;PSME4;CAMK2A;JAK3;PRKAR1B;FGF1	ITPR1;FN1;PDGFRB;NRG3;RASGRF2;ITPR2;FGFR1	Reactome_2016
1	Arrhythmogenic Right Ventricular Cardiomyopathy WP2118	0.681513	1.37149	0.0643729	0.194077	74	8	ITGA5;ITGA1;ITGA10;CACNA2D3;ITGA11;LEF1;CACNA1C;ITGA4	ITGA5;ITGA1;ITGA10;CACNA2D3;ITGA11	WikiPathways_2019_Human
1	Prolonged ERK activation events Homo sapiens R-HSA-169893	0.600811	1.34626	0.0758974	0.19367	242	15	FN1;PDGFRB;NRG3;RASGRF2;FGFR1;TEK;LAT;EREG;FYN;SPRED3;DUSP10;PSME4;CAMK2A;JAK3;FGF1	FN1;PDGFRB;NRG3;RASGRF2;FGFR1	Reactome_2016
1	Integration of energy metabolism Homo sapiens R-HSA-163685	0.739769	1.40277	0.0495392	0.193322	110	6	ITPR1;ITPR2;GNA15;MARCKS;PRKAR1B;CACNA1C	ITPR1;ITPR2	Reactome_2016
1	Toll-like Receptor Signaling Pathway WP75	0.771829	1.41258	0.045509	0.192934	103	5	NFKBIA;CXCL8;IL1B;TLR2;PIK3CG	NFKBIA;CXCL8	WikiPathways_2019_Human
1	Toxoplasmosis	0.692019	1.3044	0.110983	0.192593	112	6	NFKBIA;LAMB1;LAMA4;TGFB1;TLR2;PIK3CG	NFKBIA;LAMB1;LAMA4	KEGG_2021_Human
1	FCERI mediated MAPK activation Homo sapiens R-HSA-2871796	0.600811	1.34874	0.0642857	0.192561	289	15	FN1;PDGFRB;NRG3;RASGRF2;FGFR1;TEK;LAT;EREG;FYN;SPRED3;DUSP10;PSME4;CAMK2A;JAK3;FGF1	FN1;PDGFRB;NRG3;RASGRF2;FGFR1	Reactome_2016
1	Focal Adhesion WP306	0.604098	1.39415	0.0353179	0.191915	198	22	COL1A2;ITGA5;FN1;PDGFRB;LAMB1;ITGA1;ITGA10;COL1A1;LAMA4;COL6A2;ITGA11;VEGFC;THBS2;COL5A2;COL4A6;COL5A3;FYN;MYL9;FLT1;HGF;ITGA4;COL4A1	COL1A2;ITGA5;FN1;PDGFRB;LAMB1;ITGA1;ITGA10;COL1A1;LAMA4;COL6A2;ITGA11	WikiPathways_2019_Human
1	Endochondral Ossification WP474	0.664661	1.37756	0.0570506	0.191897	64	9	MGP;TIMP3;FGFR1;PTHLH;SOX6;SERPINH1;TGFB1;DDR2;RUNX2	MGP;TIMP3;FGFR1;PTHLH	WikiPathways_2019_Human
1	C-type lectin receptors (CLRs) Homo sapiens R-HSA-5621481	0.673249	1.35124	0.0898396	0.191792	123	8	NFKBIA;ITPR1;ITPR2;IL1B;FYN;RELB;PSME4;NFATC2	NFKBIA;ITPR1;ITPR2	Reactome_2016
1	Hemostasis Homo sapiens R-HSA-109582	0.583138	1.3997	0.017	0.194585	552	35	SERPINE1;ITPR1;ITGA5;FN1;PDE2A;ITGA1;ITGA10;ITPR2;TIMP3;CD58;DOCK10;SERPINA1;TEK;VEGFC;LAT;ZFPM2;A2M;FYN;SPARC;TGFB1;SRGN;P2RX1;TREM1;GNA15;SH2B3;ANGPT2;JAK3;KIF26B;HGF;TBXA2R;PRKAR1B;ITGA4;JAM3;PIK3CG;F2R	SERPINE1;ITPR1;ITGA5;FN1;PDE2A;ITGA1;ITGA10;ITPR2;TIMP3;CD58	Reactome_2016
1	Signal Transduction Homo sapiens R-HSA-162582	0.51689	1.29333	0.007	0.191365	2465	85	SERPINE1;TNFAIP3;NFKBIA;ITPR1;FN1;CXCL1;PDE2A;PDGFRB;GRB10;CCL20;APOE;NRG3;CXCL8;CFLAR;RASGRF2;RGS17;ITPR2;FGFR1;HEY2;PTHLH;COL6A3;COL9A3;STRA6;TNFSF10;DNM1;COL6A2;EDNRA;FABP5;TRAF1;TEK;VEGFC;NOTCH3;LAT;HTR1F;SOX6;NOTCH2;NRP1;THBS2;PDE7B;LEF1;EREG;RIPK2;PDE8B;A2M;GABBR2;CXCR4;ARHGAP22;FYN;HEY1;TGFB1;COL4A5;GPC1;ADAM17;SPRED3;DUSP10;PSME4;CAMK2A;GNA15;SH2B3;RHOQ;MYL9;SPHK1;ROR1;OPRD1;GIPR;JAK3;PDK…	SERPINE1;TNFAIP3;NFKBIA;ITPR1;FN1;CXCL1;PDE2A;PDGFRB;GRB10;CCL20;APOE;NRG3;CXCL8;CFLAR;RASGRF2;RGS17;ITPR2;FGFR1;HEY2;PTHLH;COL6A3	Reactome_2016
1	Laminin interactions Homo sapiens R-HSA-3000157	0.672188	1.29201	0.138012	0.191242	23	6	LAMB1;ITGA1;LAMA4;COL18A1;NID1;NID2	LAMB1;ITGA1;LAMA4;COL18A1	Reactome_2016
1	PI-3K cascade:FGFR4 Homo sapiens R-HSA-5654720	0.728826	1.39893	0.0616438	0.19089	122	6	PDGFRB;NRG3;FGFR1;EREG;FYN;FGF1	PDGFRB;NRG3;FGFR1	Reactome_2016
1	Ras Signaling WP4223	0.711288	1.43528	0.0392377	0.189362	184	8	PDGFRB;RASGRF2;RASA4B;FGFR1;TEK;LAT;FLT1;PLA2G5	PDGFRB;RASGRF2;RASA4B;FGFR1	WikiPathways_2019_Human
1	Frs2-mediated activation Homo sapiens R-HSA-170968	0.600811	1.3453	0.0808598	0.188989	240	15	FN1;PDGFRB;NRG3;RASGRF2;FGFR1;TEK;LAT;EREG;FYN;SPRED3;DUSP10;PSME4;CAMK2A;JAK3;FGF1	FN1;PDGFRB;NRG3;RASGRF2;FGFR1	Reactome_2016
1	ECM proteoglycans Homo sapiens R-HSA-3000178	0.657674	1.29671	0.114699	0.188655	55	7	SERPINE1;LAMB1;COL9A3;LAMA4;BGN;SPARC;TGFB1	SERPINE1;LAMB1;COL9A3;LAMA4	Reactome_2016
1	PI-3K cascade:FGFR2 Homo sapiens R-HSA-5654695	0.728826	1.38534	0.0580569	0.188421	122	6	PDGFRB;NRG3;FGFR1;EREG;FYN;FGF1	PDGFRB;NRG3;FGFR1	Reactome_2016
1	FRS-mediated FGFR1 signaling Homo sapiens R-HSA-5654693	0.600811	1.35566	0.0562372	0.187535	236	15	FN1;PDGFRB;NRG3;RASGRF2;FGFR1;TEK;LAT;EREG;FYN;SPRED3;DUSP10;PSME4;CAMK2A;JAK3;FGF1	FN1;PDGFRB;NRG3;RASGRF2;FGFR1	Reactome_2016
1	PI3K/AKT activation Homo sapiens R-HSA-198203	0.728826	1.39817	0.0573099	0.187276	125	6	PDGFRB;NRG3;FGFR1;EREG;FYN;FGF1	PDGFRB;NRG3;FGFR1	Reactome_2016
1	Signal transduction through IL1R WP4496	0.756113	1.39099	0.0407925	0.187043	33	5	NFKBIA;IRAK2;IL1A;IL1B;TGFB1	NFKBIA;IRAK2;IL1A	WikiPathways_2019_Human
1	FRS-mediated FGFR4 signaling Homo sapiens R-HSA-5654712	0.600811	1.34493	0.091002	0.186733	236	15	FN1;PDGFRB;NRG3;RASGRF2;FGFR1;TEK;LAT;EREG;FYN;SPRED3;DUSP10;PSME4;CAMK2A;JAK3;FGF1	FN1;PDGFRB;NRG3;RASGRF2;FGFR1	Reactome_2016
1	Interleukin-2 signaling Homo sapiens R-HSA-451927	0.600811	1.34577	0.0862944	0.191249	252	15	FN1;PDGFRB;NRG3;RASGRF2;FGFR1;TEK;LAT;EREG;FYN;SPRED3;DUSP10;PSME4;CAMK2A;JAK3;FGF1	FN1;PDGFRB;NRG3;RASGRF2;FGFR1	Reactome_2016
1	cytokine-mediated signaling pathway (GO:0019221)	0.636517	1.50831	0.002002	0.317087	621	33	COL1A2;NFKBIA;MT2A;SOD2;FN1;CXCL1;GRB10;CCL20;CXCL8;IRAK2;IL1A;ICAM1;EBI3;TRAF1;IL1B;EREG;RIPK2;CSF1;IL31RA;FYN;AIM2;TGFB1;ADAM17;PSME4;CAMK2A;CRLF1;IL33;SH2B3;OPRD1;JAK3;TWIST1;HGF;EDA	COL1A2;NFKBIA;MT2A;SOD2;FN1;CXCL1;GRB10;CCL20;CXCL8;IRAK2	GO_Biological_Process_2021
1	Focal Adhesion-PI3K-Akt-mTOR-signaling pathway WP3932	0.577474	1.38114	0.0190381	0.194666	303	31	COL1A2;ITGA5;FN1;PDGFRB;LAMB1;ITGA10;PFKFB4;FGFR1;COL1A1;COL5A1;LAMA4;HIF3A;COL6A2;ITGA11;TEK;VEGFC;SLC2A3;THBS2;COL5A2;CSF1;COL4A6;COL5A3;ANGPT2;JAK3;FLT1;HGF;ITGA4;FGF1;PIK3CG;COL4A1;F2R	COL1A2;ITGA5;FN1;PDGFRB;LAMB1;ITGA10;PFKFB4;FGFR1;COL1A1;COL5A1;LAMA4;HIF3A;COL6A2;ITGA11;TEK;VEGFC;SLC2A3	WikiPathways_2019_Human
1	GAB1 signalosome Homo sapiens R-HSA-180292	0.728826	1.40321	0.0664414	0.198087	125	6	PDGFRB;NRG3;FGFR1;EREG;FYN;FGF1	PDGFRB;NRG3;FGFR1	Reactome_2016
1	Death Receptor Signalling Homo sapiens R-HSA-73887	0.682704	1.25159	0.18399	0.24251	48	5	TNFAIP3;CFLAR;TNFSF10;TRAF1;ADAM17	TNFAIP3;CFLAR;TNFSF10	Reactome_2016
1	Signaling by Interleukins Homo sapiens R-HSA-449147	0.533682	1.25075	0.131658	0.24135	392	24	FN1;PDGFRB;NRG3;IRAK2;RASGRF2;FGFR1;IL1A;EBI3;TEK;LAT;IL1B;EREG;RIPK2;IL31RA;FYN;SPRED3;DUSP10;PSME4;CAMK2A;CRLF1;IL33;JAK3;HGF;FGF1	FN1;PDGFRB;NRG3;IRAK2;RASGRF2;FGFR1;IL1A	Reactome_2016
1	Vitamin D Receptor Pathway WP2877	0.613488	1.32324	0.102167	0.240931	182	12	TNFAIP3;HILPDA;TIMP3;PTHLH;PRDM1;NINJ1;TGFB1;DUSP10;TREM1;NRIP1;IGFBP5;NFATC2	TNFAIP3;HILPDA;TIMP3;PTHLH;PRDM1;NINJ1	WikiPathways_2019_Human
1	Folate Metabolism WP176	0.693973	1.33291	0.0853242	0.239826	66	6	SERPINE1;SOD2;ICAM1;IL1B;CSF1;ABCA1	SERPINE1;SOD2	WikiPathways_2019_Human
1	Spinal Cord Injury WP2431	0.667899	1.32006	0.101307	0.2387	118	8	CXCL1;CXCL8;IL1A;ICAM1;IL1B;TGFB1;PLA2G5;COL4A1	CXCL1;CXCL8;IL1A;ICAM1	WikiPathways_2019_Human
1	Response to elevated platelet cytosolic Ca2+ Homo sapiens R-HSA-76005	0.593053	1.25604	0.167891	0.237903	110	10	SERPINE1;FN1;TIMP3;SERPINA1;VEGFC;A2M;SPARC;TGFB1;SRGN;HGF	SERPINE1;FN1;TIMP3	Reactome_2016
1	Collagen formation Homo sapiens R-HSA-1474290	0.54881	1.25833	0.125755	0.236347	85	20	COL1A2;COL6A3;COL1A1;COL9A3;COL5A1;CTSB;COL6A2;PCOLCE;COL18A1;PLOD2;LOXL2;BMP1;COL5A2;SERPINH1;COL4A6;COL5A3;CTSL;COL4A5;ADAMTS14;COL4A1	COL1A2;COL6A3;COL1A1;COL9A3;COL5A1;CTSB;COL6A2;PCOLCE;COL18A1;PLOD2;LOXL2;BMP1;COL5A2;SERPINH1;COL4A6;COL5A3;CTSL	Reactome_2016
1	GPCR ligand binding Homo sapiens R-HSA-500792	0.573233	1.26337	0.143885	0.230347	447	14	CXCL1;CCL20;CXCL8;PTHLH;EDNRA;HTR1F;GABBR2;CXCR4;OPRD1;GIPR;ADRA1D;TBXA2R;F2R;FZD3	CXCL1;CCL20;CXCL8;PTHLH	Reactome_2016
1	NCAM signaling for neurite out-growth Homo sapiens R-HSA-375165	0.54535	1.2664	0.112676	0.227882	266	21	FN1;PDGFRB;NRG3;RASGRF2;FGFR1;COL6A3;COL9A3;COL6A2;TEK;LAT;EREG;FYN;COL4A5;SPRED3;DUSP10;PSME4;CAMK2A;JAK3;CACNA1C;FGF1;COL4A1	FN1;PDGFRB;NRG3;RASGRF2;FGFR1;COL6A3;COL9A3	Reactome_2016
1	Relaxin signaling pathway	0.618974	1.27608	0.144667	0.226269	129	9	COL1A2;NFKBIA;COL1A1;VEGFC;COL4A6;TGFB1;COL4A5;GNA15;COL4A1	COL1A2;NFKBIA;COL1A1	KEGG_2021_Human
1	miRNAs involvement in the immune response in sepsis WP4329	0.756905	1.39636	0.0554217	0.197328	37	5	NFKBIA;CXCL8;IL1A;ICAM1;RELB	NFKBIA;CXCL8;IL1A;ICAM1	WikiPathways_2019_Human
1	Integrin cell surface interactions Homo sapiens R-HSA-216083	0.717209	1.53523	0.00619835	0.225188	67	12	ITGA5;FN1;ITGA1;ITGA10;COL9A3;ICAM1;COL18A1;ITGA11;ICAM5;ITGA4;JAM3;COL4A1	ITGA5;FN1;ITGA1;ITGA10;COL9A3;ICAM1;COL18A1;ITGA11	Reactome_2016
1	UV Response Dn	0.596944	1.31201	0.0805301	0.217271	144	15	SERPINE1;COL1A2;PDGFRB;RND3;COL1A1;MAGI2;LTBP1;NOTCH2;NRP1;COL5A2;FYN;MAP1B;SNAI2;IGFBP5;SDC2	SERPINE1;COL1A2;PDGFRB;RND3;COL1A1;MAGI2	MSigDB_Hallmark_2020
1	regulation of transforming growth factor beta receptor signaling pathway (GO:0017015)	-0.494737	-1.5521	0.0243902	0.217047	100	9	TGFB1;ADAM17;SPRED3;HIPK2;ENG;ZEB2;HTRA3;NREP;TGFB1I1	TGFB1;ADAM17;SPRED3;HIPK2;ENG;ZEB2;HTRA3;NREP;TGFB1I1	GO_Biological_Process_2021
1	MP12 EMT-I	0.600834	1.33822	0.0626896	0.213739	50	17	COL1A2;MGP;FN1;TIMP3;COL6A3;COL1A1;PRSS23;COL6A2;BGN;A2M;SPARC;TGFBI;CALD1;MYL9;SNAI2;IGFBP5;COL4A1	COL1A2;MGP;FN1;TIMP3;COL6A3;COL1A1;PRSS23;COL6A2	Cancer_Metaprograms
1	Adipogenesis	0.636758	1.32606	0.116649	0.212022	200	9	GBE1;APOE;PHLDB1;LAMA4;ARL4A;ABCA1;SSPN;GPAM;COL4A1	GBE1;APOE;PHLDB1;LAMA4	MSigDB_Hallmark_2020
1	UV Response Up	0.813338	1.55033	0.013809	0.208921	158	6	IGFBP2;NFKBIA;SOD2;ICAM1;NPTX2;PDLIM3	IGFBP2;NFKBIA;SOD2	MSigDB_Hallmark_2020
1	MP23 Secreted II	0.727028	1.37306	0.0597701	0.205518	50	6	CXCL1;CXCL8;TNFSF10;PRSS23;CD82;CTSC	CXCL1;CXCL8;TNFSF10;PRSS23	Cancer_Metaprograms
1	PI3K-Akt Signaling Pathway WP4172	0.604749	1.43598	0.01002	0.203461	340	30	COL1A2;ITGA5;FN1;PDGFRB;LAMB1;ITGA1;ITGA10;FGFR1;COL6A3;COL1A1;COL9A3;LAMA4;COL6A2;ITGA11;TEK;VEGFC;THBS2;CSF1;COL4A6;COL4A5;TLR2;ANGPT2;JAK3;FLT1;HGF;ITGA4;FGF1;PIK3CG;COL4A1;F2R	COL1A2;ITGA5;FN1;PDGFRB;LAMB1;ITGA1;ITGA10;FGFR1;COL6A3;COL1A1;COL9A3;LAMA4;COL6A2;ITGA11	WikiPathways_2019_Human
1	Gastrin-CREB signalling pathway via PKC and MAPK Homo sapiens R-HSA-881907	0.612309	1.4035	0.0331992	0.20335	432	22	ITPR1;FN1;PDGFRB;NRG3;RASGRF2;ITPR2;FGFR1;EDNRA;TEK;LAT;EREG;FYN;SPRED3;DUSP10;PSME4;CAMK2A;GNA15;JAK3;ADRA1D;TBXA2R;FGF1;F2R	ITPR1;FN1;PDGFRB;NRG3;RASGRF2;ITPR2;FGFR1	Reactome_2016
1	Regulation of insulin secretion Homo sapiens R-HSA-422356	0.739769	1.40718	0.0497685	0.20182	80	6	ITPR1;ITPR2;GNA15;MARCKS;PRKAR1B;CACNA1C	ITPR1;ITPR2	Reactome_2016
1	miRNA targets in ECM and membrane receptors WP2911	0.646062	1.40104	0.0471795	0.20113	22	13	COL1A2;FN1;ITGA1;COL6A3;COL5A1;LAMA4;COL6A2;ITGA11;THBS2;COL5A2;COL5A3;SDC2;COL4A1	COL1A2;FN1;ITGA1;COL6A3;COL5A1;LAMA4;COL6A2;ITGA11	WikiPathways_2019_Human
1	Diabetic cardiomyopathy	0.653368	1.28163	0.14043	0.222481	203	7	COL1A2;GFPT2;COL1A1;PTPA;TGFB1;CAMK2A;PDK3	COL1A2;GFPT2;COL1A1	KEGG_2021_Human
1	Neural Crest Differentiation WP2064	0.491327	0.980012	0.53159	0.615051	101	8	FGFR1;HEY2;NOTCH3;NOTCH2;SNAI2;TWIST1;NOTCH1;FZD3	FGFR1;HEY2;NOTCH3;NOTCH2	WikiPathways_2019_Human
1	Nucleotide-binding Oligomerization Domain (NOD) pathway WP1433	0.54318	0.986335	0.542891	0.61517	41	5	NFKBIA;PRDM1;IL1B;RIPK2;AIM2	NFKBIA;PRDM1;IL1B;RIPK2	WikiPathways_2019_Human
2	organic anion transmembrane transporter activity (GO:0008514)	0.512255	0.885154	0.661017	0.938917	144	5	ABCC1;ABCC2;SLC25A1;SLC2A6;SLCO2B1	ABCC1;ABCC2;SLC25A1;SLC2A6	GO_Molecular_Function_2021
2	positive regulation of endothelial cell proliferation (GO:0001938)	0.502496	0.871453	0.669451	0.874681	77	5	EGFL7;HMOX1;FGFBP1;CCL26;HTR2B	EGFL7;HMOX1;FGFBP1;CCL26	GO_Biological_Process_2021
2	cellular response to interleukin-1 (GO:0071347)	0.470305	0.86358	0.679775	0.874755	155	7	SQSTM1;PTGIS;PELI2;PSMA1;CCL26;GBP2;ADAMTS12	SQSTM1;PTGIS;PELI2;PSMA1;CCL26	GO_Biological_Process_2021
2	positive regulation of signal transduction (GO:0009967)	0.596358	1.08943	0.409245	0.879066	252	7	ELF3;PTGIS;CAV2;DLG5;KLF2;NOS3;TRIM16	ELF3	GO_Biological_Process_2021
2	FRS-mediated FGFR3 signaling Homo sapiens R-HSA-5654706	-0.291971	-0.806637	0.752212	0.880083	236	7	ARRB1;PSMA1;GRIN2A;ERBB3;GRIN2D;NRG4;APBB1IP	ARRB1;PSMA1;GRIN2A;ERBB3;GRIN2D;NRG4;APBB1IP	Reactome_2016
2	Glutathione metabolism	0.521576	0.94443	0.604049	0.880092	57	7	GCLC;GCLM;GPX2;G6PD;PGD;IDH1;GSR	GCLC;GCLM;GPX2;G6PD;PGD	KEGG_2021_Human
2	regulation of ERK1 and ERK2 cascade (GO:0070372)	0.509519	0.872464	0.656328	0.884991	238	5	ROR2;ARRB1;PSCA;CCL26;HTR2B	ROR2;ARRB1;PSCA;CCL26	GO_Biological_Process_2021
2	cellular response to chemical stress (GO:0062197)	0.53782	0.92191	0.600246	0.888268	101	5	TXNRD1;GPX2;G6PD;TXNRD2;GSR	TXNRD1;GPX2	GO_Biological_Process_2021
2	cis-regulatory region sequence-specific DNA binding (GO:0000987)	0.43713	0.870139	0.706127	0.888306	1149	13	ZNF584;ZNF438;ONECUT3;TBX1;HIC2;KLF2;PRDM16;EBF1;NFATC1;KLF4;ZNF789;FOXA2;HES6	ZNF584;ZNF438;ONECUT3	GO_Molecular_Function_2021
2	regulation of inflammatory response (GO:0050727)	0.546847	0.943016	0.574519	0.889244	206	5	ABCC1;PTGIS;MVK;ADAMTS12;KLF4	ABCC1;PTGIS	GO_Biological_Process_2021
2	intracellular non-membrane-bounded organelle (GO:0043232)	0.43312	0.867563	0.703934	0.890114	1158	14	RCC1;SCD;LDB2;EPB41L1;SLC29A2;EPB41;NOC2L;CDC42EP1;EPB41L4B;POP1;NPM2;NOP16;RHOF;DHX33	RCC1;SCD;LDB2;EPB41L1;SLC29A2	GO_Cellular_Component_2021
2	regulation of apoptotic process (GO:0042981)	0.466085	0.927873	0.624612	0.890555	742	12	SQSTM1;GCLC;ANXA4;PCSK9;PNMA2;KALRN;DHCR24;BID;HTR2B;LRP8;PLK2;ARHGEF16	SQSTM1;GCLC;ANXA4;PCSK9;PNMA2	GO_Biological_Process_2021
2	Pathways of neurodegeneration	0.425455	0.781186	0.777778	0.892255	475	7	SQSTM1;GPX2;PSMA1;GRIN2A;BID;GRIN2D;DNAH2	SQSTM1;GPX2	KEGG_2021_Human
2	basolateral plasma membrane (GO:0016323)	0.386788	0.706536	0.853007	0.892898	151	8	ABCC1;SLC29A2;VSIG1;EPB41;ERBB3;CALHM3;SLC40A1;NKD2	ABCC1;SLC29A2;VSIG1	GO_Cellular_Component_2021
2	cellular response to oxidative stress (GO:0034599)	0.59951	1.08487	0.41183	0.872984	125	7	AKR1C3;TXNRD1;GPX2;HMOX1;G6PD;TXNRD2;GSR	AKR1C3;TXNRD1	GO_Biological_Process_2021
2	blood vessel diameter maintenance (GO:0097746)	0.52512	0.93176	0.595266	0.89684	35	6	GCLC;GCLM;KLF2;NPR1;HTR2B;NOS3	GCLC;GCLM	GO_Biological_Process_2021
2	positive regulation of phosphorylation (GO:0042327)	0.438617	0.753619	0.798042	0.898076	253	5	ROR2;ARRB1;PELI2;TBX1;ERBB3	ROR2;ARRB1;PELI2	GO_Biological_Process_2021
2	negative regulation of DNA-binding transcription factor activity (GO:0043433)	0.573126	1.0229	0.505351	0.898597	143	6	PTGIS;ANXA4;ARRB1;KLF4;FOXA2;HES6	PTGIS;ANXA4;ARRB1	GO_Biological_Process_2021
2	protein ubiquitination (GO:0016567)	0.406107	0.761133	0.784464	0.90001	525	8	RNF183;ARRB1;PELI2;PSMA1;ENC1;TRIM73;RNF220;TRIM7	RNF183;ARRB1;PELI2;PSMA1;ENC1	GO_Biological_Process_2021
2	positive regulation of cytokine production (GO:0001819)	0.49194	0.877856	0.652223	0.900157	335	6	ZFPM1;HMOX1;HTR2B;RAB7B;AFAP1L2;DHX33	ZFPM1	GO_Biological_Process_2021
2	negative regulation of apoptotic process (GO:0043066)	0.481293	0.943139	0.615304	0.902828	485	12	SQSTM1;GCLC;SFN;ANXA4;TBX1;DHCR24;BID;ERBB3;HTR2B;PLK2;LGMN;KLF4	SQSTM1;GCLC;SFN;ANXA4	GO_Biological_Process_2021
2	Metabolism of water-soluble vitamins and cofactors Homo sapiens R-HSA-196849	0.580651	1.05769	0.443449	0.903231	98	7	FASN;ABCC1;PTGIS;MMAB;NADK;MTHFS;PANK3	FASN;ABCC1;PTGIS	Reactome_2016
2	cellular component assembly (GO:0022607)	0.566099	0.979753	0.538275	0.903422	261	5	CHCHD10;PARD6B;NOC2L;HAS3;FBLIM1	CHCHD10;PARD6B	GO_Biological_Process_2021
2	transmembrane receptor protein tyrosine kinase signaling pathway (GO:0007169)	0.510982	0.949696	0.592148	0.905044	404	8	ROR2;PTPRJ;GDF15;CAV2;FGFBP1;KALRN;FRK;ERBB3	ROR2;PTPRJ;GDF15;CAV2;FGFBP1	GO_Biological_Process_2021
2	regulation of gene expression (GO:0010468)	0.459869	0.896851	0.669782	0.905965	1079	12	AGR2;ABCC2;MATR3;TESC;CREB3L1;SPIN2B;EPB41L4B;LGMN;KLF4;NOS3;BTNL8;HES6	AGR2;ABCC2;MATR3;TESC	GO_Biological_Process_2021
2	chemical synaptic transmission (GO:0007268)	0.412303	0.715423	0.836386	0.906913	306	5	NQO1;GRIN2A;PTPRN2;GRIN2D;HTR2B	NQO1	GO_Biological_Process_2021
2	positive regulation of programmed cell death (GO:0043068)	0.510447	0.880824	0.653477	0.907867	286	5	SQSTM1;PNMA2;KALRN;BID;ARHGEF16	SQSTM1	GO_Biological_Process_2021
2	negative regulation of macromolecule metabolic process (GO:0010605)	0.442847	0.76312	0.77724	0.908165	194	5	ABCC2;PCSK9;CREB3L1;LGMN;KLF4	ABCC2;PCSK9	GO_Biological_Process_2021
2	positive regulation of MAPK cascade (GO:0043410)	0.467153	0.887915	0.668427	0.908299	274	10	ROR2;PTPRJ;GDF15;ARRB1;CAV2;PELI2;CCL26;TBX1;HTR2B;DHX33	ROR2;PTPRJ;GDF15;ARRB1;CAV2;PELI2;CCL26	GO_Biological_Process_2021
2	Signaling by FGFR1 Homo sapiens R-HSA-5654736	-0.291971	-0.806831	0.769231	0.897779	336	7	ARRB1;PSMA1;GRIN2A;ERBB3;GRIN2D;NRG4;APBB1IP	ARRB1;PSMA1;GRIN2A;ERBB3;GRIN2D;NRG4;APBB1IP	Reactome_2016
2	protein localization to membrane (GO:0072657)	0.428587	0.770503	0.774857	0.910461	195	6	RAB3B;TESC;RAMP1;TSPAN15;BID;NKD2	RAB3B;TESC;RAMP1	GO_Biological_Process_2021
2	positive regulation of protein localization to cell periphery (GO:1904377)	0.618468	1.07841	0.404703	0.872826	52	5	SQSTM1;AGR2;EPB41;ARHGEF16;NKD2	SQSTM1;AGR2	GO_Biological_Process_2021
2	negative regulation of nucleic acid-templated transcription (GO:1903507)	0.590902	1.10653	0.395197	0.866832	464	8	ELF3;GCLC;TRERF1;CREB3L1;HIC2;PRDM16;ERN2;KLF4	ELF3;GCLC	GO_Biological_Process_2021
2	transport across blood-brain barrier (GO:0150104)	0.667863	1.149	0.329762	0.804107	86	5	ABCC3;ABCC1;ABCC2;SLC29A2;SLCO2B1	ABCC3;ABCC1;ABCC2;SLC29A2	GO_Biological_Process_2021
2	RNA binding (GO:0003723)	0.570605	1.15139	0.28719	0.807601	1406	14	FDPS;NQO1;FASN;MATR3;PUS7;PCSK9;MDH2;PSMA1;NOC2L;POP1;NPM2;NOP16;DHX35;DHX33	FDPS;NQO1;FASN;MATR3;PUS7;PCSK9	GO_Molecular_Function_2021
2	Downstream signaling of activated FGFR3 Homo sapiens R-HSA-5654708	-0.291971	-0.798647	0.74	0.812092	329	7	ARRB1;PSMA1;GRIN2A;ERBB3;GRIN2D;NRG4;APBB1IP	ARRB1;PSMA1;GRIN2A;ERBB3;GRIN2D;NRG4;APBB1IP	Reactome_2016
2	GRB2 events in EGFR signaling Homo sapiens R-HSA-179812	-0.291971	-0.784958	0.823529	0.819825	235	7	ARRB1;PSMA1;GRIN2A;ERBB3;GRIN2D;NRG4;APBB1IP	ARRB1;PSMA1;GRIN2A;ERBB3;GRIN2D;NRG4;APBB1IP	Reactome_2016
2	Signaling by PDGF Homo sapiens R-HSA-186797	-0.291971	-0.799491	0.817391	0.826259	364	7	ARRB1;PSMA1;GRIN2A;ERBB3;GRIN2D;NRG4;APBB1IP	ARRB1;PSMA1;GRIN2A;ERBB3;GRIN2D;NRG4;APBB1IP	Reactome_2016
2	Signaling by Type 1 Insulin-like Growth Factor 1 Receptor (IGF1R) Homo sapiens R-HSA-2404192	-0.291971	-0.768666	0.778689	0.83275	288	7	ARRB1;PSMA1;GRIN2A;ERBB3;GRIN2D;NRG4;APBB1IP	ARRB1;PSMA1;GRIN2A;ERBB3;GRIN2D;NRG4;APBB1IP	Reactome_2016
2	protein localization to cell periphery (GO:1990778)	0.499609	0.860494	0.671515	0.83601	140	5	RAB3B;TESC;RAMP1;TSPAN15;NKD2	RAB3B;TESC;RAMP1	GO_Biological_Process_2021
2	Developmental Biology Homo sapiens R-HSA-1266738	-0.215613	-0.799767	0.77551	0.841677	786	12	ONECUT3;ARRB1;PSMA1;GRIN2A;KALRN;ERBB3;GRIN2D;EBF1;NRG4;APBB1IP;KLF4;FOXA2	ONECUT3;ARRB1;PSMA1;GRIN2A;KALRN;ERBB3;GRIN2D;EBF1;NRG4;APBB1IP;KLF4;FOXA2	Reactome_2016
2	positive regulation of gene expression (GO:0010628)	0.471104	0.849023	0.691388	0.84174	482	6	AGR2;TESC;EPB41L4B;HTR2B;KLF4;NOS3	AGR2;TESC	GO_Biological_Process_2021
2	regulation of mitotic cell cycle (GO:0007346)	0.483738	0.839455	0.695545	0.845002	178	5	RCC1;CAV2;PSMA1;AFAP1L2;LGMN	RCC1;CAV2;PSMA1	GO_Biological_Process_2021
2	negative regulation of cell population proliferation (GO:0008285)	0.437415	0.86072	0.722048	0.846081	379	12	ROR2;PTPRJ;TESC;HMOX1;FGFBP1;DLG5;FRK;ALDH1A2;KLF4;NOS3;CGREF1;AQP11	ROR2;PTPRJ;TESC;HMOX1;FGFBP1	GO_Biological_Process_2021
2	Amyotrophic lateral sclerosis	0.470824	0.916563	0.638095	0.846346	364	11	SQSTM1;CHCHD10;MATR3;GPX2;NUP210;PSMA1;GRIN2A;BID;GRIN2D;NRG4;DNAH2	SQSTM1;CHCHD10;MATR3;GPX2	KEGG_2021_Human
2	oxidoreductase activity, acting on the aldehyde or oxo group of donors, NAD or NADP as acceptor (GO:0016620)	0.671922	1.15926	0.322929	0.847663	20	5	AKR1C3;ALDH3A2;ALDH2;ALDH1A2;AKR1B10	AKR1C3	GO_Molecular_Function_2021
2	Cytokine-cytokine receptor interaction	0.393184	0.680195	0.891148	0.868254	295	5	GDF15;IL20RA;CCL26;TNFRSF21;IL17RB	GDF15;IL20RA;CCL26;TNFRSF21	KEGG_2021_Human
2	positive regulation of protein phosphorylation (GO:0001934)	0.464121	0.827919	0.724855	0.850091	371	6	PTPRJ;GDF15;ARRB1;PELI2;TBX1;LRP8	PTPRJ;GDF15;ARRB1;PELI2	GO_Biological_Process_2021
2	Interleukin receptor SHC signaling Homo sapiens R-HSA-912526	-0.291971	-0.803849	0.801724	0.851935	245	7	ARRB1;PSMA1;GRIN2A;ERBB3;GRIN2D;NRG4;APBB1IP	ARRB1;PSMA1;GRIN2A;ERBB3;GRIN2D;NRG4;APBB1IP	Reactome_2016
2	Neuroactive ligand-receptor interaction	-0.283636	-0.74222	0.853147	0.852167	341	6	GAL;GRIN2A;GRIN2D;HTR2B;P2RX6;P2RX1	GAL;GRIN2A;GRIN2D;HTR2B;P2RX6;P2RX1	KEGG_2021_Human
2	proteolysis (GO:0006508)	0.605817	1.11618	0.353914	0.854083	287	8	CAPN8;KLK3;LRP8;PRSS21;CTSE;ADAMTS12;LGMN;CAPN9	CAPN8	GO_Biological_Process_2021
2	positive regulation of multicellular organismal process (GO:0051240)	0.452249	0.862272	0.684946	0.854515	345	9	SCD;PLAC8;ELOVL6;NPR1;PRDM16;HMCES;HTR2B;FOXA2;TRIM16	SCD;PLAC8;ELOVL6	GO_Biological_Process_2021
2	negative regulation of transcription, DNA-templated (GO:0045892)	0.564322	1.12162	0.343718	0.85753	948	13	ELF3;ZFPM1;GCLC;LDB2;TRERF1;CREB3L1;NOC2L;HIC2;FRK;KLF2;PRDM16;ERN2;KLF4	ELF3;ZFPM1;GCLC;LDB2;TRERF1	GO_Biological_Process_2021
2	Prion disease	0.44088	0.751917	0.785885	0.859659	273	5	CAV2;PSMA1;CREB3L1;GRIN2A;GRIN2D	CAV2;PSMA1;CREB3L1;GRIN2A	KEGG_2021_Human
2	vascular transport (GO:0010232)	0.667863	1.127	0.333736	0.859948	84	5	ABCC3;ABCC1;ABCC2;SLC29A2;SLCO2B1	ABCC3;ABCC1;ABCC2;SLC29A2	GO_Biological_Process_2021
2	Ferroptosis	0.661048	1.12732	0.340244	0.86128	41	5	GCLC;SLC7A11;GCLM;HMOX1;SLC40A1	GCLC;SLC7A11;GCLM;HMOX1	KEGG_2021_Human
2	regulation of Notch signaling pathway (GO:0008593)	0.645562	1.10086	0.381068	0.863183	83	5	ELF3;EGFL7;ARRB1;TSPAN15;NOS3	ELF3;EGFL7;ARRB1	GO_Biological_Process_2021
2	Generic Transcription Pathway Homo sapiens R-HSA-212436	0.555851	1.05482	0.427952	0.863495	812	9	TXNRD1;ZNF584;SFN;GPX2;G6PD;NOC2L;BID;GSR;PLK2	TXNRD1;ZNF584;SFN;GPX2	Reactome_2016
2	Prolonged ERK activation events Homo sapiens R-HSA-169893	-0.291971	-0.805532	0.787037	0.864564	242	7	ARRB1;PSMA1;GRIN2A;ERBB3;GRIN2D;NRG4;APBB1IP	ARRB1;PSMA1;GRIN2A;ERBB3;GRIN2D;NRG4;APBB1IP	Reactome_2016
2	dicarboxylic acid metabolic process (GO:0043648)	0.485167	0.86278	0.65771	0.86476	57	6	GCLC;GCLM;ME1;MDH2;IDH1;MTHFS	GCLC;GCLM;ME1;MDH2	GO_Biological_Process_2021
2	RNA polymerase II transcription regulatory region sequence-specific DNA binding (GO:0000977)	0.43713	0.863087	0.715321	0.864877	1359	13	ZNF584;ZNF438;ONECUT3;TBX1;HIC2;KLF2;PRDM16;EBF1;NFATC1;KLF4;ZNF789;FOXA2;HES6	ZNF584;ZNF438;ONECUT3	GO_Molecular_Function_2021
2	RNA polymerase II-specific DNA-binding transcription factor binding (GO:0061629)	0.661755	1.17703	0.290138	0.850576	190	6	ZFPM1;LDB2;ANXA4;NFATC1;KLF4;HES6	ZFPM1;LDB2;ANXA4	GO_Molecular_Function_2021
2	cellular response to cytokine stimulus (GO:0071345)	0.382335	0.721959	0.832618	0.910972	482	9	PTPRJ;PTGIS;HMOX1;IL20RA;CCL26;GBP2;TNFRSF21;LRP8;ADAMTS12	PTPRJ;PTGIS;HMOX1;IL20RA;CCL26;GBP2;TNFRSF21	GO_Biological_Process_2021
2	regulation of transcription, DNA-templated (GO:0006355)	0.472965	0.982461	0.547739	0.912689	2244	26	ELF3;ZNF584;GCLC;ZNF438;ONECUT3;TESC;TRERF1;ANXA4;ARRB1;CREB3L1;LBHD1;TBX1;HAS3;HIC2;KLF2;PRDM16;SPIN2B;ERN2;EBF1;AFAP1L2;NFATC1;KLF4;ZNF789;FOXA2;HES6;TRIM16	ELF3;ZNF584;GCLC;ZNF438;ONECUT3;TESC;TRERF1;ANXA4	GO_Biological_Process_2021
2	GTPase activator activity (GO:0005096)	0.470729	0.877087	0.668852	0.913115	336	8	RCC1;IQGAP2;ARRB1;KALRN;HTR2B;CCDC88C;TBC1D30;ARHGEF16	RCC1;IQGAP2	GO_Molecular_Function_2021
2	Signaling by Rho GTPases Homo sapiens R-HSA-194315	0.483365	0.863072	0.670115	0.944003	367	6	IQGAP2;SFN;KALRN;KLK3;RHOF;ARHGEF16	IQGAP2;SFN	Reactome_2016
2	positive regulation of intracellular signal transduction (GO:1902533)	0.516056	1.03963	0.476531	0.945282	546	16	AKR1C2;AKR1C3;ROR2;PTPRJ;GDF15;CAV2;HMOX1;PELI2;DLG5;TBX1;BID;ERBB3;HTR2B;NRG4;PLK2;DHX33	AKR1C2;AKR1C3;ROR2;PTPRJ;GDF15;CAV2;HMOX1	GO_Biological_Process_2021
2	NCAM signaling for neurite out-growth Homo sapiens R-HSA-375165	-0.291971	-0.808863	0.79562	0.950961	266	7	ARRB1;PSMA1;GRIN2A;ERBB3;GRIN2D;NRG4;APBB1IP	ARRB1;PSMA1;GRIN2A;ERBB3;GRIN2D;NRG4;APBB1IP	Reactome_2016
2	actin cytoskeleton (GO:0015629)	0.415275	0.721246	0.839329	0.952364	316	5	IQGAP2;POF1B;KALRN;COBL;VILL	IQGAP2;POF1B;KALRN;COBL	GO_Cellular_Component_2021
2	negative regulation of cellular macromolecule biosynthetic process (GO:2000113)	0.543337	1.04354	0.476744	0.954138	547	10	ELF3;GCLC;TRERF1;PUS7;ENC1;CREB3L1;HIC2;PRDM16;ERN2;KLF4	ELF3;GCLC;TRERF1;PUS7	GO_Biological_Process_2021
2	MicroRNAs in cancer	0.451852	0.788209	0.749068	0.956312	310	5	ABCC1;HMOX1;ERBB3;SLC45A3;MIR34A	ABCC1;HMOX1	KEGG_2021_Human
2	DNA-binding transcription activator activity, RNA polymerase II-specific (GO:0001228)	0.682521	1.21489	0.224419	0.957262	333	6	ELF3;ZNF438;CREB3L1;PRDM16;NFATC1;KLF4	ELF3;ZNF438	GO_Molecular_Function_2021
2	regulation of angiogenesis (GO:0045765)	0.332496	0.58953	0.947121	0.957665	203	6	PTGIS;HMOX1;KLK3;NPR1;KLF4;NOS3	PTGIS;HMOX1	GO_Biological_Process_2021
2	Metabolism of amino acids and derivatives Homo sapiens R-HSA-71291	0.558703	1.07435	0.401719	0.960485	335	10	TXNRD1;GCLC;NQO1;GCLM;HGD;PSMA1;TST;PCBD1;GSR;BBOX1	TXNRD1;GCLC;NQO1;GCLM	Reactome_2016
2	organelle inner membrane (GO:0019866)	0.505406	0.879725	0.638037	0.961782	346	5	LDHB;MATR3;SLC25A1;TM7SF2;DHODH	LDHB;MATR3	GO_Cellular_Component_2021
2	NADP binding (GO:0050661)	0.497446	0.893052	0.660292	0.966155	36	7	GMDS;ME1;G6PD;PGD;DHCR7;TM7SF2;NOS3	GMDS;ME1;G6PD;PGD;DHCR7	GO_Molecular_Function_2021
2	ubiquitin-protein transferase activity (GO:0004842)	0.373067	0.630727	0.911589	0.966381	392	5	RNF183;PELI2;TRIM73;RNF220;TRIM7	RNF183;PELI2;TRIM73;RNF220	GO_Molecular_Function_2021
2	Metabolism of carbohydrates Homo sapiens R-HSA-71387	0.486387	0.913226	0.651564	0.971093	282	9	UST;TKT;G6PD;PGD;NUP210;MDH2;SLC25A1;HAS3;SLC9A1	UST;TKT;G6PD;PGD;NUP210;MDH2;SLC25A1	Reactome_2016
2	Transcriptional Regulation by TP53 Homo sapiens R-HSA-3700989	0.488126	0.907041	0.655022	0.94335	348	8	TXNRD1;SFN;GPX2;G6PD;NOC2L;BID;GSR;PLK2	TXNRD1;SFN;GPX2	Reactome_2016
2	SOS-mediated signalling Homo sapiens R-HSA-112412	-0.291971	-0.80991	0.691589	0.9716	235	7	ARRB1;PSMA1;GRIN2A;ERBB3;GRIN2D;NRG4;APBB1IP	ARRB1;PSMA1;GRIN2A;ERBB3;GRIN2D;NRG4;APBB1IP	Reactome_2016
2	adenyl ribonucleotide binding (GO:0032559)	0.638721	1.19007	0.252503	0.974977	306	8	ACSS2;GCLC;ME1;MVK;ERN2;P2RX6;MTHFS;PANK3	ACSS2;GCLC	GO_Molecular_Function_2021
2	cytoskeleton (GO:0005856)	0.266418	0.506658	0.972689	0.980263	600	9	IQGAP2;EPB41L1;EPB41;KALRN;CDC42EP1;EPB41L4B;VILL;EVPL;RHOF	IQGAP2;EPB41L1	GO_Cellular_Component_2021
2	Immune System Homo sapiens R-HSA-168256	0.269313	0.550781	0.970677	0.98482	1547	19	SQSTM1;PTPRJ;ARRB1;PELI2;IL20RA;NUP210;PSMA1;GRIN2A;GBP2;RNF220;ERBB3;GRIN2D;NRG4;CTSE;APBB1IP;LGMN;IL17RB;NFATC1;NOS3	SQSTM1;PTPRJ;ARRB1;PELI2;IL20RA;NUP210;PSMA1	Reactome_2016
2	serine-type endopeptidase activity (GO:0004252)	0.275647	0.481493	0.990676	0.985109	105	6	PCSK9;RHBDL2;KLK3;KLK15;PRSS21;KLK1	PCSK9;RHBDL2	GO_Molecular_Function_2021
2	SLC-mediated transmembrane transport Homo sapiens R-HSA-425407	0.34204	0.630478	0.909292	0.988857	268	8	SLC7A11;SLC29A2;NUP210;SLC2A6;SLC9A1;SLCO2B1;SLC40A1;SLC44A3	SLC7A11;SLC29A2;NUP210;SLC2A6	Reactome_2016
2	ubiquitin protein ligase activity (GO:0061630)	0.373067	0.641133	0.897934	0.990303	263	5	RNF183;PELI2;TRIM73;RNF220;TRIM7	RNF183;PELI2;TRIM73;RNF220	GO_Molecular_Function_2021
2	positive regulation of developmental process (GO:0051094)	0.258363	0.456102	0.99422	0.991337	177	6	AGR2;DLG5;COBL;HMCES;LRP8;FOXA2	AGR2;DLG5;COBL;HMCES;LRP8	GO_Biological_Process_2021
2	Downstream signaling of activated FGFR1 Homo sapiens R-HSA-5654687	-0.291971	-0.811388	0.709677	0.991773	332	7	ARRB1;PSMA1;GRIN2A;ERBB3;GRIN2D;NRG4;APBB1IP	ARRB1;PSMA1;GRIN2A;ERBB3;GRIN2D;NRG4;APBB1IP	Reactome_2016
2	Metabolism of proteins Homo sapiens R-HSA-392499	0.370233	0.749043	0.811861	0.994279	1074	14	MVD;GMDS;ST6GALNAC3;MUC5AC;NUP210;B3GNT6;KLK3;EXOC6;ADAMTS2;GCNT1;ADAMTS12;KLF4;GNAZ;KLK1	MVD;GMDS;ST6GALNAC3;MUC5AC;NUP210	Reactome_2016
2	GPCR downstream signaling Homo sapiens R-HSA-388396	0.318074	0.581783	0.944318	0.995271	983	7	GAL;ARRB1;RAMP1;KALRN;HTR2B;ARHGEF16;GNAZ	GAL;ARRB1;RAMP1;KALRN	Reactome_2016
2	TP53 Regulates Metabolic Genes Homo sapiens R-HSA-5628897	0.620677	1.08189	0.398795	0.998221	84	5	TXNRD1;SFN;GPX2;G6PD;GSR	TXNRD1;SFN;GPX2	Reactome_2016
2	Post-translational protein modification Homo sapiens R-HSA-597592	0.485901	0.921165	0.634093	0.999138	521	9	MVD;GMDS;ST6GALNAC3;MUC5AC;NUP210;B3GNT6;ADAMTS2;GCNT1;ADAMTS12	MVD;GMDS;ST6GALNAC3;MUC5AC;NUP210	Reactome_2016
2	Adaptive Immune System Homo sapiens R-HSA-1280218	0.202682	0.366285	1	0.999738	762	7	PTPRJ;PSMA1;RNF220;ERBB3;NRG4;CTSE;LGMN	PTPRJ	Reactome_2016
2	regulation of cell growth (GO:0001558)	0.32283	0.545512	0.953995	0.971775	217	5	PTPRJ;TMEM97;NPR1;DNPH1;IL17RB	PTPRJ	GO_Biological_Process_2021
2	negative regulation of inflammatory response (GO:0050728)	0.387276	0.666229	0.877576	0.94215	212	5	PTGIS;RAMP1;MVK;PLK2;KLF4	PTGIS;RAMP1;MVK	GO_Biological_Process_2021
2	negative regulation of programmed cell death (GO:0043069)	0.563921	1.02679	0.48427	0.94189	381	7	SQSTM1;GCLC;ANXA4;DHCR24;BID;HTR2B;PLK2	SQSTM1;GCLC;ANXA4	GO_Biological_Process_2021
2	regulation of MAPK cascade (GO:0043408)	0.53649	0.984825	0.550111	0.940617	166	7	ROR2;PTPRJ;GDF15;CAV2;PELI2;TBX1;DHX33	ROR2;PTPRJ;GDF15;CAV2;PELI2	GO_Biological_Process_2021
2	nervous system development (GO:0007399)	0.390751	0.729435	0.80663	0.913149	447	8	LDB2;PCSK9;SDK2;ADGRG6;KALRN;ALDH3A2;ERBB3;ALDH1A2	LDB2;PCSK9;SDK2;ADGRG6	GO_Biological_Process_2021
2	Cellular responses to stress Homo sapiens R-HSA-2262752	0.484728	0.860418	0.697701	0.914007	367	6	TXNRD1;GPX2;NUP210;TNFRSF21;TXNRD2;GSR	TXNRD1;GPX2	Reactome_2016
2	negative regulation of transcription by RNA polymerase II (GO:0000122)	0.519818	0.952292	0.571746	0.914582	684	7	ZFPM1;LDB2;NOC2L;FRK;KLF2;PRDM16;KLF4	ZFPM1;LDB2	GO_Biological_Process_2021
2	negative regulation of gene expression (GO:0010629)	0.551157	1.02307	0.499434	0.915375	322	7	LGR4;ABCC2;PUS7;ENC1;CREB3L1;LGMN;KLF4	LGR4;ABCC2;PUS7	GO_Biological_Process_2021
2	cytoplasmic vesicle membrane (GO:0030659)	0.391937	0.719573	0.818889	0.916002	380	7	IQGAP2;ARRB1;PTPRN2;ABHD17C;NOS3;RHOF;P2RX1	IQGAP2;ARRB1	GO_Cellular_Component_2021
2	tRNA processing Homo sapiens R-HSA-72306	0.487683	0.836466	0.695548	0.916084	103	5	TSEN2;PUS7;NUP210;POP1;ADAT2	TSEN2;PUS7;NUP210	Reactome_2016
2	NGF signalling via TRKA from the plasma membrane Homo sapiens R-HSA-187037	-0.291971	-0.806845	0.730337	0.91636	374	7	ARRB1;PSMA1;GRIN2A;ERBB3;GRIN2D;NRG4;APBB1IP	ARRB1;PSMA1;GRIN2A;ERBB3;GRIN2D;NRG4;APBB1IP	Reactome_2016
2	positive regulation of apoptotic process (GO:0043065)	0.551592	1.00891	0.5	0.916595	310	7	SQSTM1;PTGIS;PCSK9;PNMA2;KALRN;BID;ARHGEF16	SQSTM1;PTGIS;PCSK9;PNMA2	GO_Biological_Process_2021
2	oxidoreductase activity, acting on the CH-CH group of donors, NAD or NADP as acceptor (GO:0016628)	0.791178	1.39549	0.0448276	0.917693	18	6	AKR1C2;AKR1C1;PTGR1;DHCR7;DHCR24;TM7SF2	AKR1C2;AKR1C1;PTGR1	GO_Molecular_Function_2021
2	regulation of I-kappaB kinase/NF-kappaB signaling (GO:0043122)	0.512552	0.897307	0.618247	0.918231	224	5	SQSTM1;HMOX1;PELI2;HTR2B;PLK2	SQSTM1;HMOX1;PELI2	GO_Biological_Process_2021
2	Golgi membrane (GO:0000139)	0.47863	0.876256	0.670732	0.918855	472	7	UST;ARRB1;ST6GALNAC3;ABO;B3GNT6;GCNT1;NOS3	UST;ARRB1;ST6GALNAC3;ABO	GO_Cellular_Component_2021
2	protein homodimerization activity (GO:0042803)	0.586716	1.18058	0.253854	0.919033	636	14	HMGCS1;MVD;S100P;TKT;TESC;GDF15;CAV2;HMOX1;G6PD;TBX1;GBP2;IDH1;ALDH3A2;PANK3	HMGCS1;MVD;S100P;TKT;TESC;GDF15;CAV2;HMOX1	GO_Molecular_Function_2021
2	negative regulation of Wnt signaling pathway (GO:0030178)	0.554928	0.964241	0.559622	0.920097	191	5	LRP4;PSMA1;CCDC88C;NFATC1;NKD2	LRP4	GO_Biological_Process_2021
2	Disease Homo sapiens R-HSA-1643685	0.468717	0.898275	0.667732	0.921832	725	10	TXNRD1;RCC1;MUC5AC;NUP210;PSMA1;IDH1;ERBB3;NRG4;ADAMTS2;ADAMTS12	TXNRD1;RCC1	Reactome_2016
2	lysosome (GO:0005764)	0.429773	0.781709	0.773026	0.924698	477	7	RNF183;PCSK9;ARRB1;SLC2A6;TMEM97;RAB7B;LGMN	RNF183;PCSK9;ARRB1	GO_Cellular_Component_2021
2	positive regulation of macromolecule metabolic process (GO:0010604)	0.515347	0.954237	0.581036	0.925445	384	8	AGR2;TESC;PCSK9;ARRB1;KLF2;EPB41L4B;KLF4;NOS3	AGR2;TESC;PCSK9;ARRB1	GO_Biological_Process_2021
2	cytokine-mediated signaling pathway (GO:0019221)	0.511276	0.98417	0.568894	0.925473	621	11	TFF2;SQSTM1;PTPRJ;HMOX1;PELI2;IL20RA;PSMA1;CCL26;GBP2;LRP8;IL17RB	TFF2;SQSTM1;PTPRJ;HMOX1;PELI2;IL20RA;PSMA1;CCL26	GO_Biological_Process_2021
2	negative regulation of signal transduction (GO:0009968)	0.526227	1.03863	0.458897	0.928615	267	12	LGR4;EGFL7;PTPRJ;GDF15;ARRB1;CREB3L1;TSPAN15;ERBB3;ADAMTS12;LGMN;NFATC1;NKD2	LGR4;EGFL7;PTPRJ;GDF15;ARRB1	GO_Biological_Process_2021
2	positive regulation of synaptic transmission (GO:0050806)	0.591902	1.02478	0.476134	0.928793	73	5	SQSTM1;GRIN2A;GRIN2D;PLK2;LGMN	SQSTM1	GO_Biological_Process_2021
2	RNA polymerase II cis-regulatory region sequence-specific DNA binding (GO:0000978)	0.395517	0.789897	0.80062	0.929587	1149	14	ZNF584;ZNF438;ONECUT3;CREB3L1;TBX1;HIC2;KLF2;PRDM16;EBF1;NFATC1;KLF4;ZNF789;FOXA2;HES6	ZNF584;ZNF438;ONECUT3	GO_Molecular_Function_2021
2	cellular protein modification process (GO:0006464)	0.332289	0.644831	0.909186	0.929611	1025	12	UST;PTPRJ;PCSK9;PSMA1;PTPRN2;B3GNT6;FRK;ERN2;GOLM1;PLK2;METAP1D;EVPL	UST;PTPRJ;PCSK9	GO_Biological_Process_2021
2	protein modification by small protein conjugation (GO:0032446)	0.367144	0.654246	0.874859	0.932092	409	6	ARRB1;NUP210;ENC1;TRIM73;RNF220;TRIM7	ARRB1;NUP210;ENC1;TRIM73;RNF220	GO_Biological_Process_2021
2	IRS-related events triggered by IGF1R Homo sapiens R-HSA-2428928	-0.291971	-0.80814	0.77193	0.932153	288	7	ARRB1;PSMA1;GRIN2A;ERBB3;GRIN2D;NRG4;APBB1IP	ARRB1;PSMA1;GRIN2A;ERBB3;GRIN2D;NRG4;APBB1IP	Reactome_2016
2	regulation of intracellular signal transduction (GO:1902531)	0.576414	0.995276	0.511772	0.932911	437	5	SQSTM1;NOC2L;KALRN;RHOF;ARHGEF16	SQSTM1	GO_Biological_Process_2021
2	integral component of plasma membrane (GO:0005887)	0.383897	0.80689	0.81005	0.933323	1454	26	LGR4;FADS2;ROR2;TSPAN8;PTPRJ;CAV2;ADGRG6;RAMP1;GRIN2A;TSPAN1;PTPRN2;TNFRSF21;TM7SF2;HAS3;TSPAN15;SLC9A1;ERBB3;SLCO2B1;GRIN2D;HTR2B;CALHM3;P2RX6;GOLM1;SLC40A1;IL17RB;P2RX1	LGR4;FADS2;ROR2;TSPAN8;PTPRJ	GO_Cellular_Component_2021
2	transition metal ion binding (GO:0046914)	0.421161	0.761114	0.789888	0.933515	445	7	SCD;ME1;ABO;GRIN2A;BBOX1;KLF4;NOS3	SCD;ME1;ABO;GRIN2A	GO_Molecular_Function_2021
2	organonitrogen compound biosynthetic process (GO:1901566)	-0.286232	-0.681391	0.916201	0.933898	158	5	ELOVL6;B3GNT6;ALDH3A2;GCNT1;SLC44A3	ELOVL6;B3GNT6;ALDH3A2;GCNT1;SLC44A3	GO_Biological_Process_2021
2	Signal Transduction Homo sapiens R-HSA-162582	0.50039	1.06489	0.404	0.934145	2465	30	AKR1C1;LGR4;AKR1C3;SQSTM1;ROR2;IQGAP2;SFN;GAL;ARRB1;FGFBP1;RAMP1;PSMA1;GRIN2A;KALRN;KLK3;ERBB3;GRIN2D;HTR2B;LRP8;CCDC88C;ALDH1A2;NRG4;AKR1B10;APBB1IP;NFATC1;NOS3;RHOF;ARHGEF16;GNAZ;MIR34A	AKR1C1;LGR4;AKR1C3;SQSTM1;ROR2;IQGAP2	Reactome_2016
2	negative regulation of cellular process (GO:0048523)	0.321062	0.661622	0.9	0.93592	566	17	ROR2;PTPRJ;AGR2;TESC;FGFBP1;DLG5;TBX1;TNFRSF21;FRK;NPR1;ERBB3;HTR2B;ALDH1A2;KLF4;NOS3;CGREF1;AQP11	ROR2;PTPRJ;AGR2;TESC	GO_Biological_Process_2021
2	double-stranded DNA binding (GO:0003690)	0.581231	1.10575	0.372718	0.793314	651	9	ELF3;ONECUT3;CREB3L1;TBX1;KLF2;NFATC1;KLF4;FOXA2;HES6	ELF3	GO_Molecular_Function_2021
2	GTPase activity (GO:0003924)	0.634986	1.1248	0.357058	0.787016	216	5	RAB27B;RAB3B;GBP2;RHOF;GNAZ	RAB27B;RAB3B	GO_Molecular_Function_2021
2	protein localization to plasma membrane (GO:0072659)	0.499609	0.87349	0.656136	0.895156	136	5	RAB3B;TESC;RAMP1;TSPAN15;NKD2	RAB3B;TESC;RAMP1	GO_Biological_Process_2021
2	regulation of transcription by RNA polymerase II (GO:0006357)	0.56065	1.17861	0.207415	0.781607	2206	26	ELF3;SQSTM1;ZFPM1;ZNF584;PLAC8;ZNF438;LDB2;ONECUT3;TRERF1;ANXA4;GAL;ARRB1;CREB3L1;NOC2L;TBX1;HIC2;FRK;KLF2;PRDM16;SLC9A1;EBF1;NFATC1;KLF4;ZNF789;FOXA2;HES6	ELF3;SQSTM1;ZFPM1;ZNF584;PLAC8;ZNF438;LDB2;ONECUT3;TRERF1;ANXA4;GAL;ARRB1	GO_Biological_Process_2021
2	Estrogen Response Early	0.754065	1.47324	0.0189076	0.16834	200	11	FDFT1;ELF3;TFF1;TFF3;FASN;SFN;DHCR7;FRK;TBC1D30;IL17RB;KLF4	FDFT1;ELF3;TFF1;TFF3	MSigDB_Hallmark_2020
2	lipid biosynthetic process (GO:0008610)	0.853979	1.47604	0.0190024	0.171679	80	5	ACSS2;FDFT1;MVD;SCD;MVK	ACSS2;FDFT1;MVD;SCD	GO_Biological_Process_2021
2	Prostaglandin Synthesis and Regulation WP98	0.802057	1.39289	0.0738975	0.187992	45	5	AKR1C2;AKR1C1;AKR1C3;PTGIS;ANXA4	AKR1C2;AKR1C1;AKR1C3	WikiPathways_2019_Human
2	Androgen Response	0.771022	1.40157	0.0503919	0.189663	100	7	HMGCS1;SCD;IQGAP2;INSIG1;DHCR24;KLK3;GSR	HMGCS1;SCD;IQGAP2;INSIG1	MSigDB_Hallmark_2020
2	Fatty Acid Metabolism	0.716065	1.38074	0.0710498	0.198267	158	10	HMGCS1;ACAT2;FASN;UGDH;ME1;MDH2;DHCR24;IDH1;ALDH3A2;PCBD1	HMGCS1;ACAT2;FASN;UGDH	MSigDB_Hallmark_2020
2	Xenobiotic Metabolism	0.693406	1.40634	0.031665	0.225576	200	15	AKR1C2;AKR1C3;ABCC3;PTGR1;GCLC;NQO1;UGDH;ABCC2;HMOX1;PGD;IDH1;TMEM97;ALDH2;GSR;HES6	AKR1C2;AKR1C3;ABCC3;PTGR1;GCLC;NQO1;UGDH	MSigDB_Hallmark_2020
2	monocarboxylic acid metabolic process (GO:0032787)	0.79267	1.44523	0.0264609	0.227755	143	8	AKR1C1;CYP3A5;LDHB;PTGR1;FASN;ME1;ALDH1A2;MTHFS	AKR1C1;CYP3A5;LDHB;PTGR1;FASN	GO_Biological_Process_2021
2	basal	0.732043	1.36501	0.0688525	0.234761	21	8	TFF2;TFF1;TFF3;TSPAN8;AGR2;ANXA10;CTSE;BTNL8	TFF2;TFF1;TFF3;TSPAN8;AGR2	PDAC_Subtypes_NG
2	diterpenoid metabolic process (GO:0016101)	0.839544	1.44746	0.0289855	0.241901	64	5	AKR1C1;AKR1C3;ALDH3A2;LRP8;AKR1B10	AKR1C1;AKR1C3	GO_Biological_Process_2021
2	mTORC1 Signaling	0.690167	1.42408	0.0162933	0.243532	200	19	HMGCS1;SQLE;TXNRD1;SQSTM1;FADS2;GCLC;SCD;INSIG1;SLC7A11;ELOVL6;ME1;G6PD;DHCR7;DHCR24;IDH1;TM7SF2;TMEM97;GSR;LGMN	HMGCS1;SQLE;TXNRD1;SQSTM1;FADS2;GCLC;SCD;INSIG1;SLC7A11	MSigDB_Hallmark_2020
2	Apoptosis-related network due to altered Notch3 in ovarian cancer WP2864	0.766642	1.34693	0.105651	0.2438	53	5	SQSTM1;GCLC;NQO1;TNFRSF21;ERBB3	SQSTM1;GCLC;NQO1	WikiPathways_2019_Human
2	Arachidonic acid metabolism Homo sapiens R-HSA-2142753	0.778986	1.35662	0.0917759	0.245246	53	5	AKR1C3;PTGR1;ABCC1;PTGIS;GPX2	AKR1C3;PTGR1;ABCC1;PTGIS;GPX2	Reactome_2016
2	prostaglandin metabolic process (GO:0006693)	0.832484	1.43426	0.0430108	0.246588	31	5	AKR1C2;AKR1C1;AKR1C3;PTGR1;PTGIS	AKR1C2;AKR1C1;AKR1C3;PTGR1	GO_Biological_Process_2021
2	Pyruvate metabolism	0.791311	1.44337	0.0392817	0.159574	47	7	ACSS2;ACAT2;LDHB;ME1;MDH2;ALDH3A2;ALDH2	ACSS2;ACAT2;LDHB	KEGG_2021_Human
2	Chemical carcinogenesis	0.786111	1.37039	0.0912365	0.273417	239	5	AKR1C2;CYP3A5;ARRB1;CREB3L1;KLF4	AKR1C2;CYP3A5	KEGG_2021_Human
2	Nuclear Receptors Meta-Pathway WP2882	0.618088	1.29222	0.0661986	0.276501	319	26	CYP3A5;TXNRD1;ABCC3;SQSTM1;S100P;PTGR1;GCLC;SCD;NQO1;FASN;SLC7A11;GCLM;ABCC2;GPX2;HMOX1;ME1;FGFBP1;G6PD;PGD;ENC1;SLC2A6;EPB41L4B;KLK15;SLCO2B1;GSR;PLK2	CYP3A5;TXNRD1;ABCC3;SQSTM1;S100P;PTGR1;GCLC;SCD;NQO1;FASN;SLC7A11;GCLM;ABCC2;GPX2	WikiPathways_2019_Human
2	classical-like B	0.619886	1.22973	0.16875	0.278298	201	13	TFF3;LRP4;SLC7A11;GMDS;AGR2;ME1;ST6GALNAC3;HGD;GRIN2D;FOXA2;BTNL8;KLK1;HES6	TFF3;LRP4;SLC7A11;GMDS;AGR2;ME1;ST6GALNAC3;HGD	PDAC_Subtypes_NG
2	phosphorylation (GO:0016310)	-0.589091	-1.55888	0.0291971	0.286902	400	6	FRK;NADK;ERN2;HTR2B;PLK2;PANK3	FRK;NADK;ERN2;HTR2B;PLK2;PANK3	GO_Biological_Process_2021
2	Myogenesis	0.763611	1.32263	0.111663	0.290988	200	5	FDPS;SCD;NQO1;PTGIS;ERBB3	FDPS;SCD;NQO1;PTGIS	MSigDB_Hallmark_2020
2	basal-like A	0.66365	1.25734	0.167028	0.29105	453	9	AKR1C2;AKR1C1;GCLM;SDK2;FGFBP1;TBX1;TRIM73;HAS3;LY6K	AKR1C2;AKR1C1	PDAC_Subtypes_NG
2	Photodynamic therapy-induced NFE2L2 (NRF2) survival signaling WP3612	0.721249	1.30215	0.146682	0.294989	24	6	ABCC3;GCLC;NQO1;GCLM;ABCC2;HMOX1	ABCC3;GCLC;NQO1;GCLM;ABCC2	WikiPathways_2019_Human
2	Phytochemical activity on NRF2 transcriptional activation WP3	0.702899	1.21878	0.226077	0.297616	15	5	GCLC;NQO1;SLC7A11;GCLM;HMOX1	GCLC;NQO1;SLC7A11;GCLM;HMOX1	WikiPathways_2019_Human
2	Oxidative Stress WP408	0.709962	1.26178	0.180876	0.306042	33	6	TXNRD1;GCLC;NQO1;HMOX1;TXNRD2;GSR	TXNRD1;GCLC;NQO1	WikiPathways_2019_Human
2	kras_signaling	0.659529	1.14971	0.307412	0.307412	56	5	ELF3;GPX2;ANXA10;FGFBP1;C1ORF116	ELF3;GPX2;ANXA10;FGFBP1	KRAS_Signaling
2	NRF2-ARE regulation WP4357	0.702899	1.22805	0.238678	0.30848	23	5	GCLC;NQO1;SLC7A11;GCLM;HMOX1	GCLC;NQO1;SLC7A11;GCLM;HMOX1	WikiPathways_2019_Human
2	classical-like A	0.597108	1.28596	0.045	0.317282	338	40	TFF2;TFF1;ARL14;CAPN8;CYP3A5;CYSTM1;RAB27B;S100P;UST;TSPAN8;IQGAP2;PLAC8;RNF183;ONECUT3;PTGIS;GPX2;TESC;ANKRD36C;ANXA10;VSIG1;PNMA2;MUC5AC;PELI2;IL20RA;CREB3L1;TSPAN1;BTBD16;POF1B;CLDN18;AK7;ERN2;NRG4;AKR1B10;GOLM1;CTSE;SLC40A1;VILL;IL17RB;MYEOV;CAPN9	TFF2;TFF1;ARL14;CAPN8;CYP3A5;CYSTM1;RAB27B;S100P;UST;TSPAN8;IQGAP2;PLAC8;RNF183;ONECUT3;PTGIS;GPX2;TESC;ANKRD36C;ANXA10;VSIG1;PNMA2	PDAC_Subtypes_NG
2	MYC signaling_NatGen	0.593797	1.17987	0.271967	0.318705	200	12	RCC1;ABCC1;GMDS;TSEN2;MATR3;PUS7;SLC12A8;PKDCC;LRP8;TBC1D30;METAP1D;ADAT2	RCC1;ABCC1;GMDS;TSEN2;MATR3;PUS7	PDAC_Subtypes_NG
2	steroid biosynthetic process (GO:0006694)	0.79335	1.38865	0.0454016	0.32744	65	6	SQLE;FDFT1;AKR1C3;INSIG1;DHCR7;TM7SF2	SQLE;FDFT1;AKR1C3	GO_Biological_Process_2021
2	NRF2 pathway WP2884	0.63088	1.26129	0.129724	0.276472	146	16	TXNRD1;ABCC3;SQSTM1;PTGR1;GCLC;NQO1;SLC7A11;GCLM;ABCC2;GPX2;HMOX1;ME1;G6PD;PGD;SLC2A6;GSR	TXNRD1;ABCC3;SQSTM1;PTGR1;GCLC;NQO1;SLC7A11;GCLM;ABCC2;GPX2	WikiPathways_2019_Human
2	Fatty acid, triacylglycerol, and ketone body metabolism Homo sapiens R-HSA-535734	0.760237	1.43178	0.0346696	0.133779	217	9	HMGCS1;FDFT1;TXNRD1;SCD;FASN;ELOVL6;ME1;SLC25A1;TNFRSF21	HMGCS1;FDFT1;TXNRD1;SCD;FASN	Reactome_2016
2	Biological oxidations Homo sapiens R-HSA-211859	0.779202	1.43019	0.0402235	0.124064	199	7	ACSS2;CYP3A5;GCLC;UGDH;GCLM;PTGIS;ALDH2	ACSS2;CYP3A5;GCLC;UGDH;GCLM;PTGIS	Reactome_2016
2	MP23 Secreted II	0.781213	1.40248	0.0478905	0.120385	50	6	ELF3;AKR1C1;TFF3;TSPAN8;AGR2;TSPAN1	ELF3;AKR1C1;TFF3;TSPAN8;AGR2	Cancer_Metaprograms
2	Cholesterol Biosynthesis Pathway WP197	0.934421	1.70508	0	0	15	7	HMGCS1;SQLE;FDPS;FDFT1;MVD;DHCR7;MVK	HMGCS1;SQLE;FDPS;FDFT1;MVD	WikiPathways_2019_Human
2	sterol biosynthetic process (GO:0016126)	0.86141	1.69915	0	0.00104555	38	12	HMGCS1;SQLE;FDPS;FDFT1;ACAT2;MVD;INSIG1;G6PD;DHCR7;MVK;DHCR24;TM7SF2	HMGCS1;SQLE;FDPS;FDFT1;ACAT2;MVD	GO_Biological_Process_2021
2	Cholesterol Homeostasis	0.845877	1.69475	0	0.00112227	74	15	HMGCS1;SQLE;FDPS;ACSS2;FDFT1;ACAT2;MVD;FADS2;SCD;FASN;DHCR7;MVK;TM7SF2;TMEM97;LGMN	HMGCS1;SQLE;FDPS;ACSS2;FDFT1;ACAT2;MVD;FADS2;SCD;FASN	MSigDB_Hallmark_2020
2	cholesterol biosynthetic process (GO:0006695)	0.86141	1.687	0.00104058	0.00130693	35	12	HMGCS1;SQLE;FDPS;FDFT1;ACAT2;MVD;INSIG1;G6PD;DHCR7;MVK;DHCR24;TM7SF2	HMGCS1;SQLE;FDPS;FDFT1;ACAT2;MVD	GO_Biological_Process_2021
2	Cholesterol biosynthesis Homo sapiens R-HSA-191273	0.907469	1.71403	0	0.00132367	23	9	HMGCS1;SQLE;FDPS;FDFT1;MVD;DHCR7;MVK;DHCR24;TM7SF2	HMGCS1;SQLE;FDPS;FDFT1;MVD	Reactome_2016
2	secondary alcohol biosynthetic process (GO:1902653)	0.86141	1.6703	0	0.00167287	34	12	HMGCS1;SQLE;FDPS;FDFT1;ACAT2;MVD;INSIG1;G6PD;DHCR7;MVK;DHCR24;TM7SF2	HMGCS1;SQLE;FDPS;FDFT1;ACAT2;MVD	GO_Biological_Process_2021
2	steroid metabolic process (GO:0008202)	0.922357	1.68988	0	0.00174258	104	7	AKR1C2;FDFT1;AKR1C1;AKR1C3;CYP3A5;DHCR24;LGMN	AKR1C2;FDFT1;AKR1C1;AKR1C3;CYP3A5	GO_Biological_Process_2021
2	cholesterol metabolic process (GO:0008203)	0.86141	1.70105	0	0.00209109	77	12	HMGCS1;SQLE;FDPS;FDFT1;ACAT2;MVD;INSIG1;G6PD;DHCR7;MVK;DHCR24;TM7SF2	HMGCS1;SQLE;FDPS;FDFT1;ACAT2;MVD	GO_Biological_Process_2021
2	Sterol Regulatory Element-Binding Proteins (SREBP) signalling WP1982	0.857143	1.60547	0.00218103	0.00612851	69	8	HMGCS1;SQLE;FDPS;FDFT1;MVD;SCD;FASN;INSIG1	HMGCS1;SQLE;FDPS;FDFT1;MVD;SCD;FASN;INSIG1	WikiPathways_2019_Human
2	Mevalonate pathway WP3963	0.945452	1.61092	0	0.00746912	7	5	HMGCS1;FDPS;ACAT2;MVD;MVK	HMGCS1;FDPS;ACAT2;MVD	WikiPathways_2019_Human
2	Metapathway biotransformation Phase I and II WP702	0.857217	1.58086	0.00339367	0.00890549	183	7	AKR1C2;AKR1C1;AKR1C3;CYP3A5;GPX2;AKR1B10;GSR	AKR1C2;AKR1C1;AKR1C3;CYP3A5	WikiPathways_2019_Human
2	Terpenoid backbone biosynthesis	0.945452	1.62458	0	0.00973015	22	5	HMGCS1;FDPS;ACAT2;MVD;MVK	HMGCS1;FDPS;ACAT2;MVD	KEGG_2021_Human
2	regulation of primary metabolic process (GO:0080090)	0.806787	1.6115	0.00104275	0.0156832	130	13	HMGCS1;SQLE;FDPS;FDFT1;MVD;SCD;NQO1;FASN;ELOVL6;DHCR7;PSMA1;MVK;TM7SF2	HMGCS1;SQLE;FDPS;FDFT1;MVD;SCD;NQO1;FASN	GO_Biological_Process_2021
2	oxidoreductase activity, acting on paired donors, with incorporation or reduction of molecular oxygen, NAD(P)H as one donor, and incorporation of one atom of oxygen (GO:0016709)	0.943363	1.6345	0	0.0206223	36	5	SQLE;AKR1C2;AKR1C1;AKR1C3;NOS3	SQLE;AKR1C2;AKR1C1;AKR1C3	GO_Molecular_Function_2021
2	regulation of lipid metabolic process (GO:0019216)	0.814619	1.57887	0.00524659	0.0327106	92	11	HMGCS1;SQLE;FDPS;FDFT1;MVD;SCD;FASN;ELOVL6;DHCR7;MVK;TM7SF2	HMGCS1;SQLE;FDPS;FDFT1;MVD;SCD;FASN	GO_Biological_Process_2021
2	Activation of gene expression by SREBF (SREBP) Homo sapiens R-HSA-2426168	0.814619	1.58572	0.00208333	0.0366214	42	11	HMGCS1;SQLE;FDPS;FDFT1;MVD;SCD;FASN;ELOVL6;DHCR7;MVK;TM7SF2	HMGCS1;SQLE;FDPS;FDFT1;MVD;SCD;FASN	Reactome_2016
2	Metabolism of lipids and lipoproteins Homo sapiens R-HSA-556833	0.755713	1.59001	0	0.0480932	659	30	HMGCS1;SQLE;FDPS;AKR1C2;FDFT1;AKR1C1;MVD;AKR1C3;TXNRD1;ABCC3;FADS2;PTGR1;SCD;FASN;ABCC1;INSIG1;PTGIS;GPX2;ELOVL6;ME1;DHCR7;SLC25A1;MVK;DHCR24;IDH1;TNFRSF21;TM7SF2;ALDH3A2;PIK3C2B;SLC44A3	HMGCS1;SQLE;FDPS;AKR1C2;FDFT1;AKR1C1;MVD;AKR1C3;TXNRD1;ABCC3;FADS2;PTGR1;SCD;FASN;ABCC1;INSIG1	Reactome_2016
2	positive regulation of metabolic process (GO:0009893)	0.678085	1.18395	0.277311	0.784634	113	5	SCD;FASN;PLAC8;ELOVL6;PRDM16	SCD;FASN;PLAC8	GO_Biological_Process_2021
2	Regulation of cholesterol biosynthesis by SREBP (SREBF) Homo sapiens R-HSA-1655829	0.791158	1.55704	0.00314465	0.0496375	55	12	HMGCS1;SQLE;FDPS;FDFT1;MVD;SCD;FASN;INSIG1;ELOVL6;DHCR7;MVK;TM7SF2	HMGCS1;SQLE;FDPS;FDFT1;MVD;SCD;FASN;INSIG1	Reactome_2016
2	retinoid metabolic process (GO:0001523)	0.873318	1.54744	0.00116009	0.0578971	92	6	AKR1C1;AKR1C3;CYP3A5;LRP8;ALDH1A2;AKR1B10	AKR1C1;AKR1C3;CYP3A5	GO_Biological_Process_2021
2	positive regulation of cell population proliferation (GO:0008284)	0.795019	1.53838	0.0151515	0.0612225	474	9	AKR1C2;MVD;AKR1C3;HMOX1;TBX1;ERBB3;HTR2B;LGMN;AQP11	AKR1C2;MVD;AKR1C3	GO_Biological_Process_2021
2	Steroid biosynthesis	0.871767	1.52126	0.00953516	0.0656785	20	5	SQLE;FDFT1;DHCR7;DHCR24;TM7SF2	SQLE;FDFT1	KEGG_2021_Human
2	Metabolism of fat-soluble vitamins Homo sapiens R-HSA-6806667	0.854912	1.49919	0.0276775	0.0688306	51	5	AKR1C1;AKR1C3;LRP8;AKR1B10;LGMN	AKR1C1;AKR1C3	Reactome_2016
2	Bile acid and bile salt metabolism Homo sapiens R-HSA-194068	0.867535	1.51302	0.0098401	0.0731693	35	5	AKR1C2;AKR1C1;AKR1C3;ABCC3;PTGIS	AKR1C2;AKR1C1;AKR1C3;ABCC3	Reactome_2016
2	PPARA activates gene expression Homo sapiens R-HSA-1989781	0.873013	1.50229	0.0157767	0.0749447	113	5	HMGCS1;FDFT1;TXNRD1;ME1;TNFRSF21	HMGCS1;FDFT1;TXNRD1	Reactome_2016
2	Classical-like_NatGen	0.711203	1.49818	0.00504032	0.0768307	200	23	ACSS2;TFF1;LGR4;ARL14;CAPN8;CYP3A5;RAB27B;TSPAN8;IQGAP2;PLAC8;RAB3B;GMDS;ANXA10;VSIG1;PELI2;POF1B;FRK;CLDN18;ERN2;NRG4;SLC40A1;BTNL8;CAPN9	ACSS2;TFF1;LGR4;ARL14;CAPN8;CYP3A5;RAB27B;TSPAN8;IQGAP2;PLAC8;RAB3B;GMDS	PDAC_Subtypes_NG
2	Regulation of lipid metabolism by Peroxisome proliferator-activated receptor alpha (PPARalpha) Homo sapiens R-HSA-400206	0.873013	1.51809	0.00607533	0.0805671	116	5	HMGCS1;FDFT1;TXNRD1;ME1;TNFRSF21	HMGCS1;FDFT1;TXNRD1	Reactome_2016
2	Metabolism Homo sapiens R-HSA-1430728	0.683572	1.47978	0	0.0811358	1908	63	HMGCS1;SQLE;FDPS;AKR1C2;ACSS2;FDFT1;AKR1C1;MVD;AKR1C3;CYP3A5;TXNRD1;ABCC3;LDHB;FADS2;UST;PTGR1;GCLC;SCD;NQO1;FASN;UGDH;ABCC1;INSIG1;GCLM;PTGIS;TKT;GPX2;ELOVL6;HMOX1;ME1;HGD;G6PD;PGD;DHCR7;NUP210;MDH2;PSMA1;SLC25A1;MVK;TST;MMAB;DHCR24;IDH1;TNFRSF21;TM7SF2;HAS3;AK7;DHODH;NADK;ALDH3A2;SLC9A1;PIK3C2B;LRP8;ALDH2;PCBD1;AKR1B10;GSR;MTHFS;LGMN;SLC44A3;BBOX1;PANK3;NOS3	HMGCS1;SQLE;FDPS;AKR1C2;ACSS2;FDFT1;AKR1C1;MVD;AKR1C3;CYP3A5;TXNRD1;ABCC3;LDHB;FADS2;UST;PTGR1;GCLC;SCD;NQO1;FASN;UGDH;ABCC1;INSIG1	Reactome_2016
2	DNA binding (GO:0003677)	-0.509158	-1.55282	0.0571429	0.108793	811	8	TBX1;TRNP1;HIC2;KLF2;PRDM16;HMCES;FOXA2;TRIM16	TBX1;TRNP1;HIC2;KLF2;PRDM16;HMCES;FOXA2;TRIM16	GO_Molecular_Function_2021
2	Glycolysis	0.698649	1.27713	0.15583	0.327453	200	7	ELF3;TFF3;GCLC;ME1;G6PD;MDH2;IDH1	ELF3;TFF3;GCLC	MSigDB_Hallmark_2020
2	organelle assembly (GO:0070925)	0.802069	1.39221	0.0597372	0.33464	425	5	SQLE;RCC1;EXOC6;HSPB11;B9D1	SQLE;RCC1	GO_Biological_Process_2021
2	MP27 Oligo Progenitor	0.865587	1.50552	0.0130952	0.0493006	50	5	FDFT1;ACAT2;DHCR7;TNFRSF21;HES6	FDFT1;ACAT2	Cancer_Metaprograms
2	epithelial cell differentiation (GO:0030855)	0.781742	1.39518	0.0460299	0.344891	101	6	AKR1C2;AKR1C1;ANXA4;TST;TBX1;DNPH1	AKR1C2;AKR1C1	GO_Biological_Process_2021
2	Pathways in cancer	0.598755	1.07768	0.41055	0.683489	531	6	TXNRD1;NQO1;HMOX1;KLK3;BID;TXNRD2	TXNRD1;NQO1	KEGG_2021_Human
2	positive regulation of cellular metabolic process (GO:0031325)	0.706741	1.2671	0.187935	0.689833	105	6	AKR1C1;AKR1C3;FASN;PCSK9;ARRB1;KLF4	AKR1C1;AKR1C3;FASN;PCSK9;ARRB1	GO_Biological_Process_2021
2	positive regulation of transcription by RNA polymerase II (GO:0045944)	0.629327	1.25953	0.15448	0.695636	908	14	ELF3;SQSTM1;ZFPM1;PLAC8;LDB2;TRERF1;GAL;ARRB1;TBX1;KLF2;SLC9A1;NFATC1;KLF4;FOXA2	ELF3;SQSTM1;ZFPM1;PLAC8;LDB2;TRERF1;GAL;ARRB1	GO_Biological_Process_2021
2	positive regulation of protein kinase B signaling (GO:0051897)	0.6975	1.24171	0.200957	0.697805	161	6	AKR1C2;AKR1C3;PTPRJ;GDF15;ERBB3;NRG4	AKR1C2;AKR1C3;PTPRJ;GDF15	GO_Biological_Process_2021
2	regulation of protein kinase B signaling (GO:0051896)	0.6975	1.25184	0.205336	0.70453	207	6	AKR1C2;AKR1C3;PTPRJ;GDF15;ERBB3;NRG4	AKR1C2;AKR1C3;PTPRJ;GDF15	GO_Biological_Process_2021
2	Adipogenesis	0.439701	0.845375	0.69905	0.709273	200	10	CHCHD10;TKT;ELOVL6;ME1;DHCR7;MDH2;SLC25A1;TST;IDH1;ALDH2	CHCHD10;TKT;ELOVL6;ME1;DHCR7;MDH2;SLC25A1;TST;IDH1	MSigDB_Hallmark_2020
2	UV Response Up	0.530225	0.908465	0.614371	0.711518	158	5	SQSTM1;GAL;HMOX1;TST;BID	SQSTM1;GAL;HMOX1	MSigDB_Hallmark_2020
2	lipid transport (GO:0006869)	0.703021	1.21445	0.22864	0.711679	109	5	AKR1C1;ABCC3;ABCC2;ABCA10;SLCO2B1	AKR1C1;ABCC3	GO_Biological_Process_2021
2	cellular response to tumor necrosis factor (GO:0071356)	-0.402174	-0.987119	0.446541	0.714777	194	5	PSMA1;CCL26;GBP2;TNFRSF21;ADAMTS12	PSMA1;CCL26;GBP2;TNFRSF21;ADAMTS12	GO_Biological_Process_2021
2	neutrophil mediated immunity (GO:0002446)	0.627816	1.21927	0.202731	0.716652	488	11	CYSTM1;S100P;IQGAP2;PLAC8;PTPRJ;SERPINB1;PTPRN2;IDH1;FRK;RHOF;P2RX1	CYSTM1;S100P;IQGAP2;PLAC8;PTPRJ	GO_Biological_Process_2021
2	neutrophil activation involved in immune response (GO:0002283)	0.627816	1.24331	0.177778	0.716922	485	11	CYSTM1;S100P;IQGAP2;PLAC8;PTPRJ;SERPINB1;PTPRN2;IDH1;FRK;RHOF;P2RX1	CYSTM1;S100P;IQGAP2;PLAC8;PTPRJ	GO_Biological_Process_2021
2	negative regulation of multicellular organismal process (GO:0051241)	0.7292	1.22733	0.216152	0.733973	214	5	LGR4;LRP4;GDF15;NOS3;FOXA2	LGR4;LRP4	GO_Biological_Process_2021
2	neutrophil degranulation (GO:0043312)	0.627816	1.22091	0.208814	0.734838	481	11	CYSTM1;S100P;IQGAP2;PLAC8;PTPRJ;SERPINB1;PTPRN2;IDH1;FRK;RHOF;P2RX1	CYSTM1;S100P;IQGAP2;PLAC8;PTPRJ	GO_Biological_Process_2021
2	regulation of cell migration (GO:0030334)	0.676242	1.20226	0.2529	0.736162	408	6	ROR2;LDB2;PARD6B;PTPRJ;CCL26;DLG5	ROR2;LDB2;PARD6B;PTPRJ	GO_Biological_Process_2021
2	magnesium ion binding (GO:0000287)	0.606569	1.09226	0.403171	0.739711	146	7	S100P;GCLC;TKT;TESC;MVK;IDH1;ERN2	S100P;GCLC;TKT;TESC	GO_Molecular_Function_2021
2	negative regulation of angiogenesis (GO:0016525)	-0.442029	-1.03841	0.380368	0.741218	87	5	CREB3L1;KLF2;KLK3;NPR1;KLF4	CREB3L1;KLF2;KLK3;NPR1;KLF4	GO_Biological_Process_2021
2	Fluid shear stress and atherosclerosis	0.614004	1.0879	0.403935	0.744721	139	6	SQSTM1;NQO1;CAV2;HMOX1;KLF2;NOS3	SQSTM1;NQO1;CAV2;HMOX1	KEGG_2021_Human
2	sequence-specific double-stranded DNA binding (GO:1990837)	0.547443	1.05945	0.430063	0.745032	712	11	ELF3;ONECUT3;CREB3L1;TBX1;KLF2;PRDM16;NFATC1;KLF4;FOXA2;DHX33;HES6	ELF3	GO_Molecular_Function_2021
2	positive regulation of nucleic acid-templated transcription (GO:1903508)	-0.245353	-0.861937	0.627451	0.753211	511	12	TESC;TRERF1;LBHD1;TBX1;HAS3;KLF2;PRDM16;AFAP1L2;NFATC1;KLF4;FOXA2;TRIM16	TESC;TRERF1;LBHD1;TBX1;HAS3;KLF2;PRDM16;AFAP1L2;NFATC1;KLF4;FOXA2;TRIM16	GO_Biological_Process_2021
2	nucleoside-triphosphatase activity (GO:0017111)	0.634986	1.10113	0.389294	0.760235	278	5	RAB27B;RAB3B;GBP2;RHOF;GNAZ	RAB27B;RAB3B	GO_Molecular_Function_2021
2	positive regulation of protein localization to membrane (GO:1905477)	0.663828	1.16623	0.289382	0.764604	101	6	SQSTM1;AGR2;SFN;BID;ARHGEF16;NKD2	SQSTM1;AGR2;SFN	GO_Biological_Process_2021
2	cadherin binding (GO:0045296)	0.600837	1.14544	0.31867	0.769212	322	9	S100P;FASN;PTPRJ;SFN;IDH1;CDC42EP1;CDH23;EVPL;ARHGEF16	S100P;FASN;PTPRJ;SFN	GO_Molecular_Function_2021
2	sequence-specific DNA binding (GO:0043565)	0.557242	1.06398	0.437107	0.77236	707	10	ELF3;ONECUT3;CREB3L1;TBX1;KLF2;PRDM16;NFATC1;KLF4;FOXA2;HES6	ELF3	GO_Molecular_Function_2021
2	metal ion binding (GO:0046872)	0.524895	1.01263	0.511064	0.773055	517	11	S100P;GCLC;TKT;TESC;ANXA4;ANXA10;PIR;MVK;IDH1;ERN2;CDH23	S100P;GCLC;TKT;TESC;ANXA4;ANXA10;PIR	GO_Molecular_Function_2021
2	positive regulation of transcription, DNA-templated (GO:0045893)	0.568222	1.17427	0.231156	0.775287	1183	22	ELF3;SQSTM1;ZFPM1;PLAC8;LDB2;CHCHD10;TESC;TRERF1;GAL;ARRB1;LBHD1;TBX1;HAS3;KLF2;PRDM16;SLC9A1;AFAP1L2;NFATC1;KLF4;FOXA2;DHX33;TRIM16	ELF3;SQSTM1;ZFPM1;PLAC8;LDB2;CHCHD10;TESC;TRERF1;GAL;ARRB1	GO_Biological_Process_2021
2	Adhesive_NatGen	0.456256	0.80711	0.734624	0.776177	200	6	CYSTM1;MUC5AC;SERPINB1;PTPRN2;COBL;ABHD17C	CYSTM1	PDAC_Subtypes_NG
2	negative regulation of cytokine production (GO:0001818)	0.648003	1.16835	0.292431	0.776869	182	6	LGR4;ZFPM1;ANXA4;ARRB1;TNFRSF21;KLF4	LGR4;ZFPM1;ANXA4;ARRB1	GO_Biological_Process_2021
2	Cysteine and methionine metabolism	0.645637	1.11258	0.34878	0.78008	50	5	LDHB;GCLC;GCLM;MDH2;TST	LDHB;GCLC;GCLM	KEGG_2021_Human
2	KRAS Signaling Dn	0.70827	1.25201	0.23741	0.34218	200	5	TFF2;PTPRJ;P2RX6;AKR1B10;CAPN9	TFF2;PTPRJ	MSigDB_Hallmark_2020
2	Apoptosis	0.52284	0.89989	0.619718	0.683399	161	5	SQSTM1;HMOX1;BID;ERBB3;GSR	SQSTM1	MSigDB_Hallmark_2020
2	apoptotic process (GO:0006915)	-0.503623	-1.24393	0.19883	0.65531	231	5	TBX1;DHCR24;TNFRSF21;BID;ERBB3	TBX1;DHCR24;TNFRSF21;BID;ERBB3	GO_Biological_Process_2021
2	DNA-binding transcription factor binding (GO:0140297)	0.573024	1.03714	0.472626	0.757084	208	7	ZFPM1;LDB2;NOC2L;PRDM16;NFATC1;KLF4;HES6	ZFPM1;LDB2	GO_Molecular_Function_2021
2	MP30 PDAC-classical	0.614877	1.22023	0.187947	0.37415	50	15	TFF2;TFF1;TFF3;TSPAN8;PLAC8;AGR2;GPX2;ANXA10;VSIG1;MUC5AC;PSCA;TSPAN1;CLDN18;CTSE;SLC40A1	TFF2;TFF1;TFF3;TSPAN8;PLAC8;AGR2;GPX2;ANXA10;VSIG1;MUC5AC;PSCA	Cancer_Metaprograms
2	Reactive Oxygen Species Pathway	0.698327	1.28281	0.142857	0.353234	49	8	TXNRD1;GCLC;NQO1;ABCC1;GCLM;G6PD;TXNRD2;GSR	TXNRD1;GCLC;NQO1;ABCC1;GCLM	MSigDB_Hallmark_2020
2	epithelium development (GO:0060429)	0.764103	1.39918	0.0517435	0.354141	122	7	AKR1C2;AKR1C1;ANXA4;TST;TBX1;DNPH1;ALDH1A2	AKR1C2;AKR1C1	GO_Biological_Process_2021
2	Squamoid_NatGen	0.626421	1.12784	0.350114	0.362354	200	7	FDPS;PLAC8;MUC5AC;PSCA;SYTL1;VILL;ARHGEF16	FDPS;PLAC8	PDAC_Subtypes_NG
2	Estrogen Response Late	0.613036	1.22633	0.190574	0.363105	200	14	FDFT1;TFF1;TFF3;UGDH;AGR2;SFN;GAL;DHCR7;TST;DLG5;FRK;ALDH3A2;IL17RB;KLF4	FDFT1;TFF1;TFF3;UGDH;AGR2;SFN	MSigDB_Hallmark_2020
2	Lysine degradation	0.761638	1.30924	0.115291	0.364686	63	5	ACAT2;ALDH3A2;PRDM16;ALDH2;BBOX1	ACAT2	KEGG_2021_Human
2	cAMP signaling pathway	-0.443636	-1.13159	0.278195	0.402864	216	6	CREB3L1;GRIN2A;NPR1;SLC9A1;GRIN2D;NFATC1	CREB3L1;GRIN2A;NPR1;SLC9A1;GRIN2D;NFATC1	KEGG_2021_Human
2	ATP binding (GO:0005524)	-0.467391	-1.13231	0.278409	0.404993	278	5	MVK;ERN2;P2RX6;MTHFS;PANK3	MVK;ERN2;P2RX6;MTHFS;PANK3	GO_Molecular_Function_2021
2	Ferroptosis WP4313	0.661048	1.13596	0.342581	0.408194	40	5	GCLC;SLC7A11;GCLM;HMOX1;SLC40A1	GCLC;SLC7A11;GCLM;HMOX1	WikiPathways_2019_Human
2	Metabolism of vitamins and cofactors Homo sapiens R-HSA-196854	0.651712	1.2759	0.146138	0.43345	148	12	AKR1C1;AKR1C3;FASN;ABCC1;PTGIS;MMAB;NADK;LRP8;AKR1B10;MTHFS;LGMN;PANK3	AKR1C1;AKR1C3;FASN;ABCC1;PTGIS	Reactome_2016
2	supramolecular fiber organization (GO:0097435)	-0.496377	-1.24346	0.157068	0.437091	351	5	POF1B;TSPAN15;CCDC88C;ADAMTS2;RHOF	POF1B;TSPAN15;CCDC88C;ADAMTS2;RHOF	GO_Biological_Process_2021
2	TNF-alpha Signaling via NF-kB	0.578705	1.00458	0.499389	0.648147	200	5	SQSTM1;SLC2A6;KLF2;PLK2;KLF4	SQSTM1	MSigDB_Hallmark_2020
2	MP19 Epithelial Senescence	0.634272	1.11717	0.352459	0.449152	50	6	ELF3;S100P;AGR2;PSCA;SERPINB1;TSPAN1	ELF3;S100P;AGR2	Cancer_Metaprograms
2	Metabolic reprogramming in colon cancer WP4290	0.615942	1.06881	0.426129	0.450905	42	5	FASN;TKT;G6PD;PGD;MDH2	FASN;TKT;G6PD;PGD;MDH2	WikiPathways_2019_Human
2	heme Metabolism	0.661394	1.14701	0.321782	0.461943	200	5	GCLC;SLC7A11;GCLM;EPB41;CTSE	GCLC;SLC7A11;GCLM	MSigDB_Hallmark_2020
2	MP40 Unassigned-I	0.616944	1.06022	0.448829	0.437973	50	5	TFF2;ANKRD36C;MUC5AC;PSCA;KLF2	TFF2	Cancer_Metaprograms
2	positive regulation of cellular process (GO:0048522)	0.69348	1.34743	0.0739176	0.465558	625	12	AKR1C2;MVD;AKR1C3;FASN;PTPRJ;TBX1;ERBB3;EPB41L4B;HTR2B;DNPH1;LGMN;AQP11	AKR1C2;MVD;AKR1C3;FASN;PTPRJ	GO_Biological_Process_2021
2	regulation of canonical Wnt signaling pathway (GO:0060828)	0.722413	1.28288	0.153396	0.646955	253	6	LGR4;LRP4;PSMA1;RNF220;CCDC88C;NKD2	LGR4;LRP4	GO_Biological_Process_2021
2	Bile Acid Metabolism	0.57235	0.983601	0.525403	0.639693	112	5	FADS2;GCLM;DHCR24;IDH1;BBOX1	FADS2;GCLM	MSigDB_Hallmark_2020
2	organic hydroxy compound biosynthetic process (GO:1901617)	0.755986	1.30752	0.145735	0.624246	50	5	SQLE;AKR1C3;INSIG1;DHCR7;TM7SF2	SQLE;AKR1C3;INSIG1	GO_Biological_Process_2021
2	MAPK cascade (GO:0000165)	-0.402174	-0.983321	0.45679	0.601516	303	5	PSMA1;ERBB3;HTR2B;NRG4;ABHD17C	PSMA1;ERBB3;HTR2B;NRG4;ABHD17C	GO_Biological_Process_2021
2	endopeptidase activity (GO:0004175)	-0.27037	-0.90801	0.604167	0.576751	315	11	PCSK9;RHBDL2;PSMA1;KLK3;KLK15;PRSS21;CTSE;ADAMTS2;ADAMTS12;LGMN;KLK1	PCSK9;RHBDL2;PSMA1;KLK3;KLK15;PRSS21;CTSE;ADAMTS2;ADAMTS12;LGMN;KLK1	GO_Molecular_Function_2021
2	regulation of cell population proliferation (GO:0042127)	0.631691	1.30536	0.0882353	0.574203	764	20	SQLE;AKR1C2;MVD;AKR1C3;ROR2;PTPRJ;TESC;FGFBP1;DLG5;TBX1;TRNP1;FRK;ERBB3;HTR2B;ALDH1A2;LGMN;KLF4;NOS3;CGREF1;AQP11	SQLE;AKR1C2;MVD;AKR1C3	GO_Biological_Process_2021
2	organic acid transport (GO:0015849)	0.766692	1.30655	0.117718	0.597738	100	5	AKR1C1;ABCC3;SLC7A11;ABCC2;SLCO2B1	AKR1C1;ABCC3;SLC7A11;ABCC2	GO_Biological_Process_2021
2	Glutathione metabolism WP100	0.535837	0.964338	0.543981	0.554726	23	6	GCLC;GCLM;GPX2;G6PD;IDH1;GSR	GCLC;GCLM;GPX2	WikiPathways_2019_Human
2	Calcium signaling pathway	-0.459854	-1.26073	0.173077	0.491099	240	7	GRIN2A;ERBB3;GRIN2D;HTR2B;P2RX6;NOS3;P2RX1	GRIN2A;ERBB3;GRIN2D;HTR2B;P2RX6;NOS3;P2RX1	KEGG_2021_Human
2	Signaling by Wnt Homo sapiens R-HSA-195721	0.718517	1.24736	0.194083	0.486195	295	5	LGR4;ROR2;PSMA1;CCDC88C;NFATC1	LGR4;ROR2	Reactome_2016
2	Ectoderm Differentiation WP2858	0.601686	1.0743	0.440186	0.475725	138	6	ROR2;LDB2;PPFIBP2;CCDC88C;NFATC1;FOXA2	ROR2;LDB2;PPFIBP2	WikiPathways_2019_Human
2	p53 Pathway	0.644792	1.16152	0.293142	0.469108	200	7	LDHB;SLC7A11;SFN;GPX2;HMOX1;PLK2;KLF4	LDHB;SLC7A11;SFN;GPX2;HMOX1	MSigDB_Hallmark_2020
2	UV Response Dn	0.620291	1.07504	0.415118	0.561054	144	5	ABCC1;INSIG1;ANXA4;KALRN;GCNT1	ABCC1;INSIG1;ANXA4	MSigDB_Hallmark_2020
3	neuromuscular junction (GO:0031594)	0.582078	1.19389	0.266739	0.468146	38	9	SPOCK1;ITGB1;SYNGR2;UNC13C;PSEN1;UNC13B;CDK5R1;DLG1;ASCC1	SPOCK1;ITGB1;SYNGR2;UNC13C	GO_Cellular_Component_2021
3	regulation of T cell mediated cytotoxicity (GO:0001914)	0.773732	1.44881	0.0359629	0.467869	29	6	HLA-A;HLA-B;CEACAM1;HLA-F;HLA-E;KLRD1	HLA-A;HLA-B;CEACAM1;HLA-F;HLA-E	GO_Biological_Process_2021
3	negative regulation of cell-substrate adhesion (GO:0010812)	0.710676	1.49079	0.0239583	0.468769	40	11	SPOCK1;ACTN4;MAP4K4;THBS1;TACSTD2;EFNA5;SEMA3E;RASA1;TBCD;DMTN;CASK	SPOCK1;ACTN4;MAP4K4;THBS1;TACSTD2;EFNA5	GO_Biological_Process_2021
3	negative regulation of axon extension (GO:0030517)	0.697515	1.46005	0.0421496	0.467754	31	12	SEMA3C;SEMA7A;DIP2B;RTN4;SEMA4B;SEMA3E;SEMA4G;SEMA4D;SEMA4C;SEMA6A;CDKL3;TRIM46	SEMA3C;SEMA7A;DIP2B;RTN4;SEMA4B;SEMA3E	GO_Biological_Process_2021
3	RNA Polymerase II Promoter Escape Homo sapiens R-HSA-73776	-0.42943	-1.10516	0.261194	0.467588	44	6	MNAT1;POLR2H;ERCC3;GTF2H2;TAF4;TAF4B	MNAT1;POLR2H;ERCC3;GTF2H2;TAF4;TAF4B	Reactome_2016
3	ciliary membrane (GO:0060170)	0.640522	1.21298	0.219793	0.467505	31	6	HHIP;SHANK2;SCNN1A;TMEM67;CASK;BBS4	HHIP;SHANK2	GO_Cellular_Component_2021
3	positive regulation of blood vessel endothelial cell migration (GO:0043536)	0.656218	1.4569	0.0233503	0.466698	48	18	VEGFA;KDR;ETS1;HDAC9;CIB1;THBS1;FOXC2;AKT3;FGF2;PDGFB;PTGS2;PLCG1;SP1;SIRT1;CD40;HDAC7;MAPK14;AKT1	VEGFA;KDR;ETS1;HDAC9;CIB1;THBS1;FOXC2;AKT3	GO_Biological_Process_2021
3	actin filament (GO:0005884)	0.555793	1.21593	0.197723	0.466217	72	15	ACTB;PALLD;EZR;MYO6;TPM1;ACTN1;GAS2L3;DMTN;GAS2;LCP1;WIPF2;MISP;WIPF1;MYO1B;MARK2	ACTB;PALLD;EZR;MYO6;TPM1	GO_Cellular_Component_2021
3	establishment of spindle orientation (GO:0051294)	0.743018	1.47687	0.0198675	0.465396	30	8	PKHD1;LLGL2;ITGB1;CLASP1;MISP;NUMA1;HTT;UBXN2B	PKHD1;LLGL2;ITGB1	GO_Biological_Process_2021
3	endosome membrane (GO:0010008)	0.492945	1.19725	0.096	0.465073	325	69	NDRG1;HLA-A;HLA-B;HLA-C;ITGB1;PMEPA1;PLD3;VAMP8;ATP13A3;RHOB;PACSIN2;ANXA2;EGFR;AMN;HLA-F;SORL1;SCARB2;LAMP1;TMBIM1;TMEM184A;HLA-E;ERBB2;MVB12B;ATP6AP1;STEAP3;RHOBTB1;VPS37B;CLEC16A;UBAP1;LAMP2;ATP6AP2;TCIRG1;VTI1A;RAB17;LAPTM4B;OPTN;RHOD;RAP2B;STARD3;DNAJC13;RAB31;APPL2;CHMP6;ZFYVE28;MYO1B;IRF7;RNF13;VPS41;PIKFYVE;EHD2;ACAP2;RAB21;LAMTOR3;MON2;BAIAP3;UBA1;SLC15A3;RABGEF1;VPS4B;SCAMP1;SLC9A7;SCAM…	NDRG1;HLA-A;HLA-B;HLA-C;ITGB1;PMEPA1;PLD3;VAMP8;ATP13A3;RHOB;PACSIN2;ANXA2;EGFR;AMN;HLA-F;SORL1;SCARB2;LAMP1;TMBIM1;TMEM184A;HLA-E;ERBB2;MVB12B;ATP6AP1;STEAP3;RHOBTB1;VPS37B;CLEC16A;UBAP1;LAMP2;ATP6AP2	GO_Cellular_Component_2021
3	lysosomal lumen (GO:0043202)	0.535868	1.20714	0.18593	0.477757	86	21	VCAN;NEU1;SDC4;LUM;PLD3;CD74;SCARB2;ASAH1;SDC1;LAMP2;LIPA;GPC4;AGRN;CTSA;SMPD1;TCN2;GAA;FUCA1;IDS;CTSK;IDUA	VCAN;NEU1;SDC4;LUM;PLD3;CD74;SCARB2;ASAH1;SDC1;LAMP2;LIPA;GPC4	GO_Cellular_Component_2021
3	regulation of establishment of endothelial barrier (GO:1903140)	0.814131	1.4905	0.0282555	0.464578	17	5	VEGFA;F11R;PROC;ADD1;PPP1R12A	VEGFA	GO_Biological_Process_2021
3	mesoderm formation (GO:0001707)	0.750274	1.47811	0.0299335	0.463854	20	7	ITGA2;ITGB1;ITGB4;BMPR2;ITGA3;KDM6B;TBX19	ITGA2;ITGB1;ITGB4;BMPR2;ITGA3	GO_Biological_Process_2021
3	glutamatergic synapse (GO:0098978)	0.57424	1.19327	0.271958	0.463372	69	10	ACTB;ARHGAP22;ACTN1;AKAP9;PCLO;IL1RAPL2;CADPS2;WNT7A;GSK3B;LRFN4	ACTB;ARHGAP22;ACTN1;AKAP9;PCLO;IL1RAPL2;CADPS2	GO_Cellular_Component_2021
3	zinc ion homeostasis (GO:0055069)	0.790017	1.56308	0.00661521	0.463329	30	8	MT1X;MT1E;MT1M;SLC39A10;SLC39A4;SLC30A1;SLC30A9;SLC30A10	MT1X;MT1E;MT1M;SLC39A10;SLC39A4	GO_Biological_Process_2021
3	Gap-filling DNA repair synthesis and ligation in TC-NER Homo sapiens R-HSA-6782210	-0.378053	-1.11251	0.28125	0.463303	62	8	POLD4;MNAT1;POLK;POLR2H;ERCC8;ERCC3;GTF2H2;UVSSA	POLD4;MNAT1;POLK;POLR2H;ERCC8;ERCC3;GTF2H2;UVSSA	Reactome_2016
3	regulation of cell migration involved in sprouting angiogenesis (GO:0090049)	0.67295	1.45681	0.0307692	0.462966	32	14	VEGFA;KDR;HDAC9;CIB1;THBS1;FOXC2;AKT3;FGF2;PTGS2;HDAC5;MAP2K5;PDCD10;HDAC7;CARD10	VEGFA;KDR;HDAC9;CIB1;THBS1;FOXC2;AKT3	GO_Biological_Process_2021
3	regulation of interferon-gamma production (GO:0032649)	0.702371	1.46809	0.0351812	0.462807	86	10	HLA-A;IL18;PYCARD;ISG15;GAS6;SCRIB;LGALS9;RARA;AXL;FZD5	HLA-A;IL18;PYCARD;ISG15;GAS6	GO_Biological_Process_2021
3	positive regulation of cell-substrate adhesion (GO:0010811)	0.648926	1.45716	0.0242424	0.469476	70	19	DOCK5;PTK2B;CIB1;NPNT;FLNA;JUP;SKAP1;CARMIL1;MYADM;DOCK1;PLEKHA2;DMTN;PDGFB;RREB1;CCL28;EPHA1;NDNF;GSK3B;TESK1	DOCK5;PTK2B;CIB1;NPNT;FLNA;JUP;SKAP1;CARMIL1;MYADM;DOCK1	GO_Biological_Process_2021
3	regulation of transport (GO:0051049)	0.741058	1.47938	0.0295082	0.462648	37	9	ACTB;REEP5;MYO6;CLDN10;CLDN3;LEPR;ICA1;WWC1;RAB25	ACTB;REEP5;MYO6;CLDN10;CLDN3;LEPR;ICA1;WWC1	GO_Biological_Process_2021
3	positive regulation of cell migration (GO:0030335)	0.601288	1.4691	0	0.462478	269	80	PODXL;VEGFA;DOCK5;LAMC2;SEMA3C;MMP7;ACTN4;SEMA7A;SPAG9;CLDN4;KDR;PTK2B;MAP4K4;AGO2;SH3RF2;ITGB1;RTN4;SYNE2;MGAT5;CIB1;GRN;THBS1;HBEGF;WNT5B;SEMA4B;EGFR;WNT11;SMIM22;CLDN1;CARMIL1;BCAR1;EDN1;MYADM;SEMA3E;CLDN3;DOCK1;BMPR2;ADAM9;PDGFC;ACVR1;F3;SHTN1;MMP14;GRB7;SOX9;COL1A1;TGFB2;CLASP1;IGF1R;PLAU;BMP2;SEMA4G;GAB1;RAPGEF2;DMTN;PDGFB;FER;RREB1;VIL1;RHOD;CTSH;TGFBR1;EPHA1;TRIP6;RUFY3;EPHB2;PLCG1;MYLK;Z…	PODXL;VEGFA;DOCK5;LAMC2;SEMA3C;MMP7;ACTN4;SEMA7A;SPAG9;CLDN4;KDR;PTK2B;MAP4K4;AGO2;SH3RF2;ITGB1;RTN4;SYNE2;MGAT5;CIB1;GRN;THBS1;HBEGF;WNT5B;SEMA4B;EGFR;WNT11;SMIM22;CLDN1;CARMIL1;BCAR1;EDN1;MYADM;SEMA3E;CLDN3;DOCK1;BMPR2;ADAM9;PDGFC	GO_Biological_Process_2021
3	positive regulation of wound healing (GO:0090303)	0.67021	1.4598	0.0213849	0.464728	40	16	SERPINE1;CLDN4;ITGB1;DUOX2;THBS1;HBEGF;CLDN1;FOXC2;CLDN3;OCLN;DMTN;RREB1;SMOC2;ARFGEF1;MYLK;DUOX1	SERPINE1;CLDN4;ITGB1;DUOX2;THBS1;HBEGF;CLDN1;FOXC2;CLDN3	GO_Biological_Process_2021
3	regulation of axon extension involved in axon guidance (GO:0048841)	0.721907	1.46571	0.0398278	0.47031	24	9	VEGFA;SEMA3C;SEMA7A;SEMA4B;SEMA3E;SEMA4G;SEMA4D;SEMA4C;SEMA6A	VEGFA;SEMA3C;SEMA7A;SEMA4B;SEMA3E	GO_Biological_Process_2021
3	Differentiation Pathway WP2848	0.648569	1.23243	0.219003	0.476248	48	6	VEGFA;NOG;FGF2;PDGFB;IL11;IL6R	VEGFA	WikiPathways_2019_Human
3	negative regulation of extrinsic apoptotic signaling pathway via death domain receptors (GO:1902042)	0.723085	1.46024	0.027957	0.471162	34	9	SERPINE1;BCL2L1;TNFSF10;TNFRSF10B;TMBIM1;FAIM;GSK3B;TNFRSF10A;CASP8	SERPINE1;BCL2L1;TNFSF10;TNFRSF10B;TMBIM1;FAIM	GO_Biological_Process_2021
3	Insulin Signaling WP481	0.51583	1.23567	0.089	0.477814	160	46	SLC2A1;GRB10;MAP2K1;FOXO3;MAP4K4;IRS2;MAP3K9;MAP3K2;MAPK10;MAP3K13;TRIB3;IRS1;STXBP4;CBLC;IGF1R;SOCS3;GAB1;SOS1;SNAP25;GYS1;SHC2;TSC2;MAP3K8;MAP3K1;GRB14;MAP2K5;MAPK12;PTEN;MAPK13;PRKAA1;AKT2;FLOT2;EHD2;PIK3CA;KIF3A;MAPK11;GSK3A;GSK3B;RRAD;MAPK14;AKT1;SGK2;MAP3K12;PIK3C3;PRKCI;PTPRF	SLC2A1;GRB10;MAP2K1;FOXO3;MAP4K4;IRS2;MAP3K9;MAP3K2	WikiPathways_2019_Human
3	axon guidance (GO:0007411)	0.62004	1.48877	0	0.4621	203	57	VEGFA;NFIB;GRB10;LAMC2;SEMA3C;SEMA7A;GLI2;PALLD;IRS2;EZR;LAMA5;KLF7;EPHA2;EFNA5;NRP2;LAMA3;SEMA4B;ALCAM;EFNA1;PDLIM7;PLXNB2;VSTM2L;PLXNB1;SEMA3E;DSCAML1;GRB7;VASP;SPTBN1;SEMA4G;EFNB1;L1CAM;GAB1;SOS1;PTPRM;CDK5R1;EPHA1;EPHB2;PLCG1;SEMA4D;RAP1GAP;SRC;EMB;SEMA4C;LAMA2;PIK3CA;SPTBN2;FRS2;EPHB4;PLXNA3;SEMA6A;NPTN;VLDLR;EPHA6;ARHGAP35;SPTAN1;EVL;SCN1B	VEGFA;NFIB;GRB10;LAMC2;SEMA3C;SEMA7A;GLI2;PALLD;IRS2;EZR;LAMA5;KLF7;EPHA2;EFNA5;NRP2;LAMA3;SEMA4B;ALCAM;EFNA1;PDLIM7;PLXNB2;VSTM2L;PLXNB1;SEMA3E	GO_Biological_Process_2021
3	regulation of lipoprotein lipase activity (GO:0051004)	0.856939	1.56339	0.00603136	0.477505	21	5	ANGPTL4;HDAC9;FURIN;LMF1;NR1H2	ANGPTL4;HDAC9	GO_Biological_Process_2021
3	Regulation of Apoptosis by Parathyroid Hormone-related Protein WP3872	0.681924	1.23782	0.224787	0.477479	22	5	BCL2L1;ITGB4;GSK3A;GSK3B;AKT1	BCL2L1;ITGB4	WikiPathways_2019_Human
3	positive regulation of nervous system development (GO:0051962)	0.704529	1.44465	0.0358272	0.477182	45	10	MME;IL1RAP;TGM2;FAIM;EPHB2;WNT7A;NUMBL;RGS14;CLSTN1;CLSTN3	MME;IL1RAP;TGM2	GO_Biological_Process_2021
3	clathrin-coated vesicle (GO:0030136)	0.566203	1.19774	0.219462	0.47693	80	14	MYO1E;MYO6;STEAP2;PICALM;TMED10;UNC13D;VTI1A;FCHO2;VPS41;LMBRD1;FURIN;SCAMP1;HIP1R;SPG21	MYO1E;MYO6;STEAP2;PICALM;TMED10	GO_Cellular_Component_2021
3	positive regulation of angiogenesis (GO:0045766)	0.684414	1.60624	0.001001	0.476775	116	31	SERPINE1;HK2;VEGFA;ANGPTL4;KDR;ETS1;AGO2;ITGB1;ITGB8;GRN;THBS1;RHOB;JUP;FOXC2;ANXA3;F3;FGF2;CXCL8;GAB1;SMOC2;CTSH;EMC10;EPHA1;PAK4;PLCG1;RAPGEF3;SP1;SIRT1;STIM1;CD40;ADAM12	SERPINE1;HK2;VEGFA;ANGPTL4;KDR;ETS1;AGO2;ITGB1;ITGB8;GRN;THBS1;RHOB;JUP	GO_Biological_Process_2021
3	Malaria	0.574479	1.19603	0.237288	0.476427	50	11	CD81;IL18;THBS1;TLR2;SDC1;TGFB2;CXCL8;MET;THBS3;CD40;THBS4	CD81;IL18;THBS1;TLR2	KEGG_2021_Human
3	trans-Golgi network membrane (GO:0032588)	0.55102	1.20507	0.223132	0.476313	99	16	ATP2C2;ST3GAL1;RHOBTB3;CD74;APP;AP1S3;VTI1A;AP1S1;RAB31;M6PR;MYO1B;BAIAP3;SCAMP1;SCAMP4;CLIP3;TEPSIN	ATP2C2;ST3GAL1;RHOBTB3;CD74	GO_Cellular_Component_2021
3	mRNA 3'-end processing Homo sapiens R-HSA-72187	-0.407499	-1.06901	0.293706	0.470512	51	6	SRSF6;CPSF1;PCF11;SRSF9;PAPOLA;FYTTD1	SRSF6;CPSF1;PCF11;SRSF9;PAPOLA;FYTTD1	Reactome_2016
3	Formation of TC-NER Pre-Incision Complex Homo sapiens R-HSA-6781823	-0.42943	-1.11648	0.288889	0.476236	53	6	MNAT1;POLR2H;ERCC8;ERCC3;GTF2H2;UVSSA	MNAT1;POLR2H;ERCC8;ERCC3;GTF2H2;UVSSA	Reactome_2016
3	TGF-beta Receptor Signaling WP560	0.565032	1.22761	0.174897	0.475436	54	14	SERPINE1;SMAD3;ITGB6;THBS1;SKIL;SMAD6;NOG;NFKB1;LIF;TGIF1;TGFBR1;STAT1;SMAD7;SMAD5	SERPINE1;SMAD3;ITGB6;THBS1;SKIL;SMAD6;NOG;NFKB1;LIF	WikiPathways_2019_Human
3	epithelium development (GO:0060429)	0.681524	1.46147	0.0299278	0.473658	122	13	VEGFA;CDHR2;KDR;GRHL2;ANXA4;UPK1B;EHF;SOX9;BMP2;SPINK5;VIL1;STAT1;PPP2R3A	VEGFA;CDHR2;KDR;GRHL2;ANXA4;UPK1B	GO_Biological_Process_2021
3	Cardiac Hypertrophic Response WP2795	0.559626	1.23553	0.176113	0.472928	55	15	MAP2K1;MEF2A;HDAC9;PRKG1;NFKB1;FGF2;TGFBR1;HDAC5;MAP3K1;MAP2K5;AKT2;HDAC7;GSK3B;MAPK14;AKT1	MAP2K1;MEF2A;HDAC9	WikiPathways_2019_Human
3	antigen processing and presentation of exogenous peptide antigen via MHC class I, TAP-independent (GO:0002480)	0.795969	1.44711	0.0455635	0.472568	8	5	HLA-A;HLA-B;HLA-C;HLA-F;HLA-E	HLA-A;HLA-B;HLA-C;HLA-F;HLA-E	GO_Biological_Process_2021
3	RNA Polymerase II HIV Promoter Escape Homo sapiens R-HSA-167162	-0.42943	-1.11305	0.278146	0.472217	44	6	MNAT1;POLR2H;ERCC3;GTF2H2;TAF4;TAF4B	MNAT1;POLR2H;ERCC3;GTF2H2;TAF4;TAF4B	Reactome_2016
3	regulation of ERBB signaling pathway (GO:1901184)	0.716331	1.46092	0.0394304	0.472032	16	9	RBPJ;CEACAM1;PTPN12;IFI6;EGFR;ERBB2;MVB12B;FER;RHBDF2	RBPJ;CEACAM1;PTPN12;IFI6;EGFR;ERBB2;MVB12B	GO_Biological_Process_2021
3	Transport of inorganic cations/anions and amino acids/oligopeptides Homo sapiens R-HSA-425393	0.682732	1.43994	0.0348469	0.471942	99	12	SLC26A3;SLC20A1;SLC26A2;SLC38A1;SLC15A1;SLC7A2;SLC3A1;SLC20A2;SLC12A7;SLC7A7;SLC15A3;SLC9A7	SLC26A3;SLC20A1;SLC26A2;SLC38A1;SLC15A1;SLC7A2	Reactome_2016
3	Golgi lumen (GO:0005796)	0.530869	1.19732	0.215369	0.471402	100	19	VCAN;SDC4;LUM;WNT5B;MUC4;GAS6;DEFB1;SDC1;MMP14;APP;GPC4;MUC3A;PDGFB;AGRN;MUC16;WNT7A;RHBDF2;PROC;FURIN	VCAN;SDC4;LUM;WNT5B;MUC4;GAS6;DEFB1;SDC1;MMP14;APP	GO_Cellular_Component_2021
3	positive regulation of erythrocyte differentiation (GO:0045648)	0.768507	1.46457	0.0431818	0.471356	27	7	FOXO3;ETS1;STAT1;PRMT1;MAPK11;ACVR2A;MAPK14	FOXO3;ETS1	GO_Biological_Process_2021
3	external encapsulating structure organization (GO:0045229)	0.649228	1.57375	0	0.476058	217	57	LOX;SERPINE1;ITGA2;ADAMTS9;LAMC2;LAMB3;COL5A1;CDH1;MMP7;VCAN;TGFBI;KDR;COL8A1;ITGB1;ITGB6;LUM;ITGB8;NPNT;LAMA5;THBS1;COL22A1;LAMA3;ITGB4;THSD4;ITGAV;ITGA3;ITGA1;MMP14;APP;MATN4;COL1A1;FGF2;DDR1;ADAMTS7;SPINK5;NF1;MMP2;COL4A3;PDGFB;COL18A1;SMOC2;AGRN;MMP23B;SMOC1;ITGA2B;F11R;MMP15;FBN2;COL16A1;COL28A1;COL19A1;LAMA2;COL4A4;NDNF;ADAM12;FURIN;COL9A2	LOX;SERPINE1;ITGA2;ADAMTS9;LAMC2;LAMB3;COL5A1;CDH1;MMP7;VCAN;TGFBI;KDR;COL8A1;ITGB1;ITGB6;LUM;ITGB8;NPNT;LAMA5;THBS1;COL22A1;LAMA3;ITGB4;THSD4	GO_Biological_Process_2021
3	positive regulation of cell migration involved in sprouting angiogenesis (GO:0090050)	0.724819	1.45948	0.0347448	0.461989	18	9	VEGFA;KDR;HDAC9;CIB1;FOXC2;AKT3;FGF2;PTGS2;HDAC7	VEGFA;KDR;HDAC9;CIB1;FOXC2;AKT3	GO_Biological_Process_2021
3	cellular response to chemical stress (GO:0062197)	0.793468	1.48211	0.0299539	0.453056	101	6	ERO1A;FOXO3;ALDH3B1;SIRT2;PRKAA1;PIK3CA	ERO1A;FOXO3	GO_Biological_Process_2021
3	protein modification process (GO:0036211)	0.674189	1.48682	0.0287474	0.461005	78	15	LOX;ERO1A;ST3GAL1;FBXL2;UBE2D3;FBXO2;MMP15;SLC35A1;UBE2M;CSNK1G3;USP25;AKT2;PHKA2;STK38;CDKL3	LOX;ERO1A;ST3GAL1	GO_Biological_Process_2021
3	regulation of endopeptidase activity (GO:0052548)	0.756417	1.60508	0.00636267	0.454591	71	11	SERPINE1;SPOCK1;TIMP2;SERPINA1;PICALM;SERPINB5;BIRC3;SERPINI1;FURIN;AKT1;A2ML1	SERPINE1;SPOCK1;TIMP2;SERPINA1;PICALM	GO_Biological_Process_2021
3	positive regulation of substrate adhesion-dependent cell spreading (GO:1900026)	0.717171	1.48283	0.0299786	0.454512	36	9	DOCK5;CIB1;FLNA;CARMIL1;MYADM;DOCK1;DMTN;RREB1;TESK1	DOCK5;CIB1;FLNA;CARMIL1;MYADM;DOCK1	GO_Biological_Process_2021
3	carbohydrate catabolic process (GO:0016052)	0.816845	1.48493	0.0317274	0.454232	41	5	HK2;ENO2;NEU1;HKDC1;DERA	HK2;ENO2;NEU1;HKDC1	GO_Biological_Process_2021
3	Response to elevated platelet cytosolic Ca2+ Homo sapiens R-HSA-76005	0.640992	1.45147	0.0191147	0.452703	110	21	SERPINE1;VEGFA;LGALS3BP;ACTN4;PCDH7;SERPINA1;THBS1;FLNA;ABCC4;GAS6;TUBA4A;ACTN1;APP;LAMP2;TGFB2;FAM3C;PDGFB;TMX3;ITGA2B;IGF2;A1BG	SERPINE1;VEGFA;LGALS3BP;ACTN4;PCDH7;SERPINA1;THBS1;FLNA;ABCC4;GAS6;TUBA4A;ACTN1	Reactome_2016
3	Photodynamic therapy-induced AP-1 survival signaling. WP3611	0.583158	1.2544	0.15535	0.452653	50	13	HBEGF;BCL2L1;TNFSF10;CDKN1A;EGFR;TRAF5;MMP2;BCL3;BCL2L11;MAPK12;MAPK13;MAPK11;MAPK14	HBEGF;BCL2L1;TNFSF10;CDKN1A;EGFR	WikiPathways_2019_Human
3	Syndecan interactions Homo sapiens R-HSA-3000170	0.699805	1.45408	0.0489883	0.452403	20	10	ITGA2;ITGB1;SDC4;THBS1;ITGB4;ITGAV;ACTN1;SDC1;FGF2;CASK	ITGA2;ITGB1;SDC4;THBS1;ITGB4;ITGAV;ACTN1;SDC1	Reactome_2016
3	regulation of extrinsic apoptotic signaling pathway via death domain receptors (GO:1902041)	0.684197	1.45504	0.024948	0.452316	42	12	SERPINE1;THBS1;BCL2L1;TNFSF10;TNFRSF10B;TMBIM1;FAIM;SP100;GSK3B;TNFRSF10A;CASP8;FEM1B	SERPINE1;THBS1;BCL2L1;TNFSF10;TNFRSF10B;TMBIM1;FAIM	GO_Biological_Process_2021
3	cell morphogenesis involved in differentiation (GO:0000904)	0.663139	1.4545	0.0255885	0.451459	72	14	LAMB3;PKHD1;LAMA5;GRHL2;EPHA2;EFNA1;CLDN3;ITGAV;ACTN1;TBCD;FER;PXN;EPHA1;RAB25	LAMB3;PKHD1;LAMA5;GRHL2;EPHA2;EFNA1;CLDN3;ITGAV;ACTN1	GO_Biological_Process_2021
3	positive regulation of cellular component movement (GO:0051272)	0.851418	1.6384	0.00337079	0.451204	27	7	VEGFA;ACTN4;ETS1;DUOX2;TGFBR1;AKT2;DUOX1	VEGFA;ACTN4;ETS1;DUOX2	GO_Biological_Process_2021
3	Nucleotide excision repair	-0.377786	-1.03974	0.42446	0.454743	47	6	POLD4;MNAT1;GTF2H2C;ERCC8;ERCC3;GTF2H2	POLD4;MNAT1;GTF2H2C;ERCC8;ERCC3;GTF2H2	KEGG_2021_Human
3	regulation of ruffle assembly (GO:1900027)	0.797493	1.45374	0.0442055	0.451187	24	5	EPS8L1;TACSTD2;EPS8L2;RDX;EVL	EPS8L1;TACSTD2;EPS8L2	GO_Biological_Process_2021
3	sulfur compound catabolic process (GO:0044273)	0.822661	1.49667	0.02836	0.44961	40	5	VCAN;LUM;IDS;GGT1;IDUA	VCAN;LUM	GO_Biological_Process_2021
3	cellular response to cadmium ion (GO:0071276)	0.868165	1.5629	0.00595238	0.448872	27	5	MT1X;MT1E;MT1M;EGFR;AKT1	MT1X;MT1E;MT1M	GO_Biological_Process_2021
3	embryonic organ development (GO:0048568)	0.761004	1.49578	0.0265193	0.448409	66	7	RBPJ;KDR;GLI2;TGFB2;CXCL8;ERCC3;KMT2A	RBPJ;KDR;GLI2	GO_Biological_Process_2021
3	epithelial tube morphogenesis (GO:0060562)	0.755052	1.45356	0.0264317	0.448395	34	7	PODXL;PKHD1;GLI2;RHOB;ACVR1;MET;SCRIB	PODXL;PKHD1;GLI2;RHOB	GO_Biological_Process_2021
3	positive regulation of leukocyte chemotaxis (GO:0002690)	0.75553	1.50205	0.0224215	0.445126	54	8	SERPINE1;VEGFA;S100A14;THBS1;GAS6;ANO6;LGALS9;IL6R	SERPINE1;VEGFA;S100A14;THBS1;GAS6	GO_Biological_Process_2021
3	OLR1+ Classical Monocyte CL0000860	0.606789	1.10313	0.382701	0.444541	10	5	C15ORF48;CXCL3;G0S2;CXCL8;CXCL2	C15ORF48;CXCL3;G0S2;CXCL8;CXCL2	Azimuth_Cell_Types_2021
3	bicellular tight junction (GO:0005923)	0.527147	1.22603	0.143143	0.443579	78	28	CLDN4;EPCAM;PATJ;CLDN10;CYTH1;PARD6B;CLDN1;SHROOM2;CGN;CLDN3;PARD3;TJP2;TJP3;OCLN;CXADR;CLDN12;CLDN23;RAPGEF2;TBCD;EPPK1;RAP2B;TGFBR1;F11R;DLG1;CLDN9;MARVELD2;MARVELD3;AOC1	CLDN4;EPCAM;PATJ;CLDN10;CYTH1;PARD6B;CLDN1;SHROOM2;CGN;CLDN3;PARD3;TJP2;TJP3	GO_Cellular_Component_2021
3	signal transduction by p53 class mediator (GO:0072331)	0.79886	1.49896	0.0186047	0.442868	33	6	NDRG1;PYCARD;MYO6;TP53BP2;BCL3;ATRX	NDRG1;PYCARD;MYO6;TP53BP2	GO_Biological_Process_2021
3	Pperoxisome	0.508177	1.09571	0.352577	0.478134	104	15	SEMA3C;HSD11B2;HSD17B11;SULT2B1;ABCB1;DHRS3;SLC35B2;CACNA1B;CTBP1;ERCC3;NUDT19;PEX13;CEL;PEX5;VPS4B	SEMA3C;HSD11B2	MSigDB_Hallmark_2020
3	Transcriptional activity of SMAD2/SMAD3:SMAD4 heterotrimer Homo sapiens R-HSA-2173793	0.685174	1.44945	0.0400421	0.450221	44	11	SERPINE1;SMAD3;WWTR1;NEDD4L;SKIL;UBE2D3;TGIF1;CDK8;SMAD7;SP1;RNF111	SERPINE1;SMAD3;WWTR1;NEDD4L;SKIL	Reactome_2016
3	regulation of cysteine-type endopeptidase activity involved in apoptotic process (GO:0043281)	0.671795	1.45528	0.0326864	0.454977	89	15	VEGFA;PYCARD;THBS1;IFI6;TNFSF10;SH3RF1;GAS6;DAPK1;UACA;ACVR1C;MAP2K5;SRC;SIRT1;AKT1;NAIP	VEGFA;PYCARD;THBS1;IFI6;TNFSF10;SH3RF1;GAS6	GO_Biological_Process_2021
3	positive regulation of lymphocyte proliferation (GO:0050671)	0.680547	1.47408	0.0299587	0.455158	75	13	CD81;IL18;IRS2;CD74;IL7;HLA-E;EPHB2;NCK2;CD40;IL15;CCDC88B;JAK3;TNFSF13B	CD81;IL18;IRS2;CD74;IL7;HLA-E	GO_Biological_Process_2021
3	positive regulation of defense response (GO:0031349)	0.687096	1.47109	0.0280665	0.456493	98	13	SERPINE1;IL18;ETS1;GRN;TLR2;APP;OPTN;MAPK13;PLSCR1;IL15;PDCD4;ZBP1;AKIRIN2	SERPINE1;IL18;ETS1;GRN;TLR2	GO_Biological_Process_2021
3	DNA-templated transcription, initiation (GO:0006352)	0.639633	1.48576	0.00200803	0.460963	168	31	PPARD;RBPJ;WWTR1;NR3C1;TBL1XR1;HDAC9;MAML2;HNF4G;RORA;NR6A1;NR1D1;MNAT1;TAF7;POLR2H;YAP1;HDAC5;NAT14;THRA;RSF1;RARA;ERCC3;GTF2H2;TAF4;HDAC7;NCOA6;BRF1;NR2C1;NR1H2;TAF1C;HDAC10;TAF4B	PPARD;RBPJ;WWTR1;NR3C1;TBL1XR1;HDAC9;MAML2;HNF4G	GO_Biological_Process_2021
3	positive regulation of transcription from RNA polymerase II promoter involved in cellular response to chemical stimulus (GO:1901522)	0.791636	1.48792	0.0187354	0.460894	21	6	VEGFA;RBPJ;BMP2;RELA;SMAD5;CARF	VEGFA;RBPJ	GO_Biological_Process_2021
3	antigen processing and presentation of endogenous peptide antigen via MHC class I via ER pathway (GO:0002484)	0.795969	1.45648	0.0454002	0.460741	7	5	HLA-A;HLA-B;HLA-C;HLA-F;HLA-E	HLA-A;HLA-B;HLA-C;HLA-F;HLA-E	GO_Biological_Process_2021
3	negative regulation of cytokine production (GO:0001818)	0.632961	1.45572	0.00903614	0.460545	182	25	ZFP36;CEACAM1;HDAC9;EZR;PYCARD;THBS1;ANXA4;ISG15;GAS6;BCL3;CYLD;APPL2;N4BP1;LGALS9;MAP2K5;RARA;PTPN6;AXL;HDAC7;PDCD4;HOMER2;DHX58;NPTN;JAK3;CD200	ZFP36;CEACAM1;HDAC9;EZR;PYCARD;THBS1;ANXA4;ISG15;GAS6	GO_Biological_Process_2021
3	platelet aggregation (GO:0070527)	0.728222	1.47687	0.025974	0.460293	36	9	ACTB;MYL12A;FLNA;UBASH3B;GNAS;ACTN1;RAP2B;MYL9;METAP1	ACTB;MYL12A;FLNA;UBASH3B;GNAS	GO_Biological_Process_2021
3	cell-substrate junction assembly (GO:0007044)	0.694489	1.47212	0.0233546	0.460237	34	11	LAMC2;LAMB3;PTPRK;PLEC;LAMA3;ITGB4;ACTN1;DLC1;RHOD;TRIP6;SRC	LAMC2;LAMB3;PTPRK;PLEC;LAMA3;ITGB4	GO_Biological_Process_2021
3	Spliceosome	-0.407643	-1.15212	0.267857	0.460189	150	7	SRSF6;SRSF9;TRA2A;DHX15;SNRNP70;PRPF31;PRPF40B	SRSF6;SRSF9;TRA2A;DHX15;SNRNP70;PRPF31;PRPF40B	KEGG_2021_Human
3	supramolecular fiber organization (GO:0097435)	0.596317	1.47128	0	0.460188	351	83	LOX;LAMC2;LAMB3;COL5A1;SHROOM3;MYO5B;MYO1E;TGFBI;MYO7B;P4HA1;LTBP2;PLEC;RHOBTB3;COL8A1;PPP1R9A;LUM;CIB1;MYO6;RHOB;MYO1D;NCKAP5;COL22A1;LAMA3;TPM1;ITGB4;SORL1;CARMIL1;SHROOM2;BCAR1;MPRIP;MFGE8;BMP1;ACTN1;ELMO3;FIGN;APP;RHOBTB1;CLIP1;COL1A1;FGF13;TGFB2;CD2AP;KLHL24;FLII;NF1;ARHGAP25;COL4A3;COL18A1;SNCAIP;EPPK1;RHOD;CEP126;TGFBR1;RUFY3;PGM5;LTBP3;ARHGAP12;COL16A1;COL28A1;ZNF207;MYO1B;DLG1;COL19A1;CA…	LOX;LAMC2;LAMB3;COL5A1;SHROOM3;MYO5B;MYO1E;TGFBI;MYO7B;P4HA1;LTBP2;PLEC;RHOBTB3;COL8A1;PPP1R9A;LUM;CIB1;MYO6;RHOB;MYO1D;NCKAP5;COL22A1;LAMA3;TPM1;ITGB4;SORL1;CARMIL1;SHROOM2;BCAR1;MPRIP;MFGE8;BMP1	GO_Biological_Process_2021
3	antigen processing and presentation of exogenous peptide antigen via MHC class I (GO:0042590)	0.716361	1.47594	0.027897	0.460019	78	10	HLA-A;HLA-B;HLA-C;VAMP8;HLA-F;ITGAV;HLA-E;TAP1;TAPBP;PSMC6	HLA-A;HLA-B;HLA-C;VAMP8;HLA-F;ITGAV;HLA-E	GO_Biological_Process_2021
3	response to metal ion (GO:0010038)	0.735857	1.61241	0.00616016	0.459788	71	14	MT1X;NDRG1;CRIP1;THBS1;ANXA11;NEDD4L;ITPR3;CALM3;ADAM9;PPP2CB;PPP5C;TRPC1;PLSCR1;NEDD4	MT1X;NDRG1;CRIP1;THBS1;ANXA11;NEDD4L;ITPR3;CALM3;ADAM9	GO_Biological_Process_2021
3	Post-Elongation Processing of the Transcript Homo sapiens R-HSA-76044	-0.407499	-1.09425	0.317241	0.459559	60	6	SRSF6;CPSF1;PCF11;SRSF9;PAPOLA;FYTTD1	SRSF6;CPSF1;PCF11;SRSF9;PAPOLA;FYTTD1	Reactome_2016
3	extracellular structure organization (GO:0043062)	0.645224	1.57332	0	0.459508	216	58	LOX;SERPINE1;ITGA2;ADAMTS9;LAMC2;LAMB3;COL5A1;CDH1;MMP7;VCAN;TGFBI;KDR;COL8A1;ITGB1;ITGB6;LUM;ITGB8;NPNT;LAMA5;THBS1;COL22A1;LAMA3;ITGB4;THSD4;ITGAV;ITGA3;ITGA1;MMP14;APP;MATN4;COL1A1;FGF2;DDR1;ADAMTS7;SPINK5;NF1;MMP2;COL4A3;PDGFB;COL18A1;SMOC2;AGRN;MMP23B;TGFBR1;SMOC1;ITGA2B;F11R;MMP15;FBN2;COL16A1;COL28A1;COL19A1;LAMA2;COL4A4;NDNF;ADAM12;FURIN;COL9A2	LOX;SERPINE1;ITGA2;ADAMTS9;LAMC2;LAMB3;COL5A1;CDH1;MMP7;VCAN;TGFBI;KDR;COL8A1;ITGB1;ITGB6;LUM;ITGB8;NPNT;LAMA5;THBS1;COL22A1;LAMA3;ITGB4;THSD4	GO_Biological_Process_2021
3	Formation of the HIV-1 Early Elongation Complex Homo sapiens R-HSA-167158	-0.42943	-1.10469	0.311475	0.459287	33	6	MNAT1;SUPT5H;POLR2H;ERCC3;GTF2H2;NELFA	MNAT1;SUPT5H;POLR2H;ERCC3;GTF2H2;NELFA	Reactome_2016
3	regulation of erythrocyte differentiation (GO:0045646)	0.739994	1.48503	0.0380849	0.459237	37	9	ZFP36;FOXO3;ETS1;ZFP36L1;STAT1;PRMT1;MAPK11;ACVR2A;MAPK14	ZFP36;FOXO3;ETS1	GO_Biological_Process_2021
3	maintenance of protein localization in organelle (GO:0072595)	0.778925	1.47524	0.0389908	0.458971	19	6	HK2;BCL3;ARL2BP;PML;AKT1;BBS4	HK2	GO_Biological_Process_2021
3	Oxidative Stress WP408	0.625434	1.24849	0.18453	0.458855	33	8	MT1X;MGST1;MAPK10;NFKB1;MAOA;XDH;SP1;MAPK14	MT1X;MGST1	WikiPathways_2019_Human
3	homotypic cell-cell adhesion (GO:0034109)	0.694332	1.45534	0.0414453	0.458556	44	11	ACTB;MYL12A;FLNA;UBASH3B;GNAS;TJP2;ACTN1;RAP2B;DSC2;MYL9;METAP1	ACTB;MYL12A;FLNA;UBASH3B;GNAS;TJP2;ACTN1	GO_Biological_Process_2021
3	skin development (GO:0043588)	0.652752	1.47438	0.0181269	0.458479	80	19	FA2H;COL5A1;LSR;CLDN4;UGCG;ST14;EPHA2;ITGB4;CLDN1;EVPL;ADAM9;ITGA3;ASAH1;COL1A1;SCEL;WNT10A;MET;ABCA12;TP63	FA2H;COL5A1;LSR;CLDN4;UGCG;ST14;EPHA2;ITGB4;CLDN1;EVPL;ADAM9;ITGA3	GO_Biological_Process_2021
3	Separation of Sister Chromatids Homo sapiens R-HSA-2467813	-0.308646	-1.09974	0.377778	0.45846	162	11	CLIP1;CLASP1;XPO1;PPP2R1A;HDAC8;PDS5A;CDC16;PPP2CB;PSMC6;ANAPC4;KIF2A	CLIP1;CLASP1;XPO1;PPP2R1A;HDAC8;PDS5A;CDC16;PPP2CB;PSMC6;ANAPC4;KIF2A	Reactome_2016
3	antigen processing and presentation of exogenous peptide antigen via MHC class I, TAP-dependent (GO:0002479)	0.716361	1.48331	0.0260022	0.457515	73	10	HLA-A;HLA-B;HLA-C;VAMP8;HLA-F;ITGAV;HLA-E;TAP1;TAPBP;PSMC6	HLA-A;HLA-B;HLA-C;VAMP8;HLA-F;ITGAV;HLA-E	GO_Biological_Process_2021
3	T-Cell antigen Receptor (TCR) Signaling Pathway WP69	0.5824	1.25084	0.176591	0.457212	90	14	MAP2K1;REL;PTK2B;SKAP1;NFKB1;SOS1;LAT;RELA;MAP3K8;PLCG1;RIPK2;MAPK14;AKT1;CD83	MAP2K1;REL;PTK2B	WikiPathways_2019_Human
3	sprouting angiogenesis (GO:0002040)	0.721848	1.4899	0.0226782	0.46187	52	9	VEGFA;KDR;PTK2B;THBS1;SEMA3E;FGF2;RNF213;EPHB4;AKT1	VEGFA;KDR;PTK2B;THBS1	GO_Biological_Process_2021
3	positive regulation of interferon-gamma production (GO:0032729)	0.754863	1.46148	0.0306818	0.478153	57	7	HLA-A;IL18;PYCARD;ISG15;SCRIB;LGALS9;FZD5	HLA-A;IL18;PYCARD;ISG15	GO_Biological_Process_2021
3	UDP-glycosyltransferase activity (GO:0008194)	0.468468	1.0518	0.413021	0.94834	84	18	UGT2B7;B3GNT5;MGAT4B;B4GALNT3;CHPF;UGT8;B3GALT5;CHSY3;LFNG;B4GALT1;RFNG;B3GNT3;OGT;MFNG;EXT2;B4GALNT2;XXYLT1;B3GNT7	UGT2B7;B3GNT5;MGAT4B;B4GALNT3;CHPF;UGT8;B3GALT5;CHSY3;LFNG;B4GALT1;RFNG;B3GNT3	GO_Molecular_Function_2021
3	RNA Polymerase II Transcription Initiation Homo sapiens R-HSA-75953	-0.42943	-1.14379	0.282443	0.478403	44	6	MNAT1;POLR2H;ERCC3;GTF2H2;TAF4;TAF4B	MNAT1;POLR2H;ERCC3;GTF2H2;TAF4;TAF4B	Reactome_2016
3	Cyclin A/B1 associated events during G2/M transition Homo sapiens R-HSA-69273	-0.429279	-1.03576	0.378531	0.489821	22	5	MNAT1;PPP2R2A;XPO1;PPP2R1A;PPP2CB	MNAT1;PPP2R2A;XPO1;PPP2R1A;PPP2CB	Reactome_2016
3	Transcription-Coupled Nucleotide Excision Repair (TC-NER) Homo sapiens R-HSA-6781827	-0.378053	-1.14965	0.25	0.4898	76	8	POLD4;MNAT1;POLK;POLR2H;ERCC8;ERCC3;GTF2H2;UVSSA	POLD4;MNAT1;POLK;POLR2H;ERCC8;ERCC3;GTF2H2;UVSSA	Reactome_2016
3	Circadian entrainment	0.540735	1.17912	0.239422	0.489689	97	15	PLCB1;CACNA1D;GNAS;GNGT1;ITPR3;CALM3;CAMK2G;PRKG1;GNAI1;PER1;GNB4;PER2;PLCB3;ADCY6;PLCB2	PLCB1;CACNA1D;GNAS;GNGT1;ITPR3;CALM3;CAMK2G	KEGG_2021_Human
3	protein deacetylation (GO:0006476)	0.687284	1.42129	0.0591341	0.48949	45	10	TBL1XR1;HDAC9;FLNA;HDAC5;SIRT2;SIRT1;HDAC7;SIN3A;SUDS3;HDAC10	TBL1XR1;HDAC9;FLNA	GO_Biological_Process_2021
3	establishment of mitotic spindle orientation (GO:0000132)	0.751801	1.43403	0.0465658	0.489416	24	6	PKHD1;ITGB1;MISP;NUMA1;HTT;UBXN2B	PKHD1;ITGB1	GO_Biological_Process_2021
3	Non-small cell lung cancer	0.537555	1.17344	0.240246	0.489266	72	16	MAP2K1;FOXO3;CDKN1A;EGFR;AKT3;ERBB2;TGFA;SOS1;MET;POLK;PLCG1;AKT2;PIK3CA;BRAF;AKT1;JAK3	MAP2K1;FOXO3;CDKN1A;EGFR;AKT3;ERBB2;TGFA	KEGG_2021_Human
3	Post-Elongation Processing of Intron-Containing pre-mRNA Homo sapiens R-HSA-112296	-0.407499	-1.07363	0.351562	0.489182	51	6	SRSF6;CPSF1;PCF11;SRSF9;PAPOLA;FYTTD1	SRSF6;CPSF1;PCF11;SRSF9;PAPOLA;FYTTD1	Reactome_2016
3	Glycosaminoglycan biosynthesis	0.582927	1.18078	0.275974	0.489143	53	9	ST3GAL1;CHST11;DSE;CHPF;CHSY3;B4GALT4;B4GALT1;EXT2;B3GNT7	ST3GAL1;CHST11;DSE;CHPF;CHSY3;B4GALT4;B4GALT1	KEGG_2021_Human
3	cell-matrix adhesion (GO:0007160)	0.63515	1.43336	0.0150602	0.489057	100	26	ITGA2;ADAMTS9;PTPRK;ITGB1;ITGB6;MSLN;ITGB8;NPNT;ITGB4;ITGBL1;ITGAV;ADAM9;ITGA3;ACTN1;ITGA1;DLC1;DDR1;MKLN1;L1CAM;SGCE;RHOD;TRIP6;SRC;BCAM;THBS3;VWA2	ITGA2;ADAMTS9;PTPRK;ITGB1;ITGB6;MSLN;ITGB8;NPNT;ITGB4;ITGBL1;ITGAV;ADAM9;ITGA3;ACTN1;ITGA1	GO_Biological_Process_2021
3	positive regulation of protein localization to nucleus (GO:1900182)	0.65661	1.42186	0.0383023	0.490025	68	14	CDH1;SMAD3;WWTR1;FLNA;JUP;PSEN1;LIF;TRIM28;YAP1;UBR5;PARP9;CARD10;AKT1;TESK1	CDH1;SMAD3;WWTR1;FLNA;JUP	GO_Biological_Process_2021
3	RNA Polymerase I Transcription Initiation Homo sapiens R-HSA-73762	-0.347611	-1.04096	0.326531	0.488872	47	8	CHD4;MNAT1;POLR2H;RBBP7;ERCC3;GTF2H2;CHD3;TAF1C	CHD4;MNAT1;POLR2H;RBBP7;ERCC3;GTF2H2;CHD3;TAF1C	Reactome_2016
3	negative regulation of cell growth (GO:0030308)	0.618121	1.41366	0.0191339	0.488519	126	27	DCBLD2;CDHR2;SMAD3;BST2;RERG;DIP2B;RTN4;CDKN1A;WNT11;CDA;BMPR2;FGF13;TGFB2;JADE1;SERTAD3;PPP2R1A;RBBP7;PML;SIRT1;OSGIN2;GSK3A;SIPA1;CDKL3;DNAJB2;PPP1R9B;TRIM46;PRDM11	DCBLD2;CDHR2;SMAD3;BST2;RERG;DIP2B;RTN4;CDKN1A;WNT11;CDA;BMPR2	GO_Biological_Process_2021
3	spanning component of plasma membrane (GO:0044214)	0.647666	1.17757	0.280723	0.488504	13	5	CDHR2;BMPR2;NPC1L1;TRPM4;CDHR5	CDHR2;BMPR2	GO_Cellular_Component_2021
3	positive regulation of activated T cell proliferation (GO:0042104)	0.77462	1.42693	0.0519159	0.488356	20	5	IL18;CD24;PYCARD;HHLA2;IGF2	IL18;CD24;PYCARD	GO_Biological_Process_2021
3	positive regulation of endothelial cell chemotaxis (GO:2001028)	0.768169	1.42351	0.056391	0.488331	15	5	VEGFA;KDR;FGF2;MET;SMOC2	VEGFA;KDR	GO_Biological_Process_2021
3	negative regulation of protein catabolic process (GO:0042177)	0.726876	1.42089	0.0617849	0.488243	42	7	TIMP2;FLNA;EGFR;CTSA;SIRT2;SNRNP70;CYP51A1	TIMP2;FLNA;EGFR	GO_Biological_Process_2021
3	TCR signaling Homo sapiens R-HSA-202403	-0.299079	-1.03306	0.444444	0.487748	118	11	NFKB1;VASP;LAT;RELA;PLCG1;PTEN;RIPK2;PIK3CA;PSMC6;CSK;EVL	NFKB1;VASP;LAT;RELA;PLCG1;PTEN;RIPK2;PIK3CA;PSMC6;CSK;EVL	Reactome_2016
3	carboxylic acid metabolic process (GO:0019752)	0.743528	1.44176	0.0426009	0.48763	40	7	SLC2A1;ST3GAL1;CYP4F3;CYB5A;CYP2C9;PON3;ST6GAL1	SLC2A1;ST3GAL1	GO_Biological_Process_2021
3	Aldosterone-regulated sodium reabsorption	0.632968	1.17844	0.269805	0.487284	37	6	HSD11B2;NEDD4L;ATP1B1;IRS1;SCNN1A;PIK3CA	HSD11B2;NEDD4L;ATP1B1;IRS1	KEGG_2021_Human
3	positive regulation of protein import (GO:1904591)	0.730833	1.43151	0.059752	0.487281	30	7	CDH1;SMAD3;FLNA;JUP;PSEN1;TRIM28;UBR5	CDH1;SMAD3;FLNA;JUP	GO_Biological_Process_2021
3	defense response to bacterium (GO:0042742)	0.623862	1.41308	0.0262892	0.488535	176	23	SERPINE1;HLA-A;CEBPB;WFDC2;S100A14;PYCARD;ISG15;TLR2;HLA-E;DEFB1;ANXA3;GSDMD;TNFRSF14;LYST;WFDC10B;ANKRD17;OPTN;MICA;NOD2;GSDMB;GBP4;IL6R;NAIP	SERPINE1;HLA-A;CEBPB;WFDC2;S100A14;PYCARD;ISG15;TLR2;HLA-E;DEFB1;ANXA3;GSDMD;TNFRSF14	GO_Biological_Process_2021
3	RNA Pol II CTD phosphorylation and interaction with CE Homo sapiens R-HSA-77075	-0.429279	-1.02344	0.401235	0.49003	27	5	MNAT1;SUPT5H;POLR2H;ERCC3;GTF2H2	MNAT1;SUPT5H;POLR2H;ERCC3;GTF2H2	Reactome_2016
3	Formation of HIV-1 elongation complex containing HIV-1 Tat Homo sapiens R-HSA-167200	-0.42943	-1.13208	0.227941	0.490119	43	6	MNAT1;SUPT5H;POLR2H;ERCC3;GTF2H2;NELFA	MNAT1;SUPT5H;POLR2H;ERCC3;GTF2H2;NELFA	Reactome_2016
3	eye morphogenesis (GO:0048592)	0.704108	1.41204	0.0611354	0.490218	20	8	VEGFA;COL5A1;SHROOM2;NF1;AGTPBP1;EFEMP1;FBN2;TENM3	VEGFA;COL5A1	GO_Biological_Process_2021
3	Protein digestion and absorption	0.541717	1.20902	0.194898	0.442758	103	18	COL5A1;MME;COL8A1;COL22A1;SLC15A1;ATP1B1;SLC3A1;KCNN4;COL1A1;KCNK5;COL4A3;COL18A1;COL16A1;COL28A1;COL19A1;SLC7A7;COL4A4;COL9A2	COL5A1;MME;COL8A1;COL22A1;SLC15A1;ATP1B1;SLC3A1;KCNN4;COL1A1;KCNK5	KEGG_2021_Human
3	cytoplasmic vesicle membrane (GO:0030659)	0.482725	1.17367	0.095	0.492465	380	76	MYO5B;HLA-B;HLA-C;MME;ITGB1;PMEPA1;VAMP8;HBEGF;RHOB;WNT5B;CD74;EGFR;AMN;TLR2;SORL1;SCARB2;ITPR3;LAMP1;TMBIM1;TMED10;SPIRE1;TMEM184A;CAMK2G;AHNAK2;ICA1;ERBB2;MVB12B;ATP6AP1;DIAPH1;STEAP3;RHOBTB1;VPS37B;AP1S3;UBAP1;MFSD10;ATP6AP2;IYD;B4GALT1;TCIRG1;RAB10;ALDH3B1;AP1S1;SCARB1;RHOD;MSR1;DNAJC13;RAB31;WNT7A;APPL2;ZDHHC17;CHMP6;C5AR1;MYO1B;TMEM67;IRF7;VPS41;PIKFYVE;EHD2;NOSTRIN;ACAP2;DYSF;LAMTOR3;HTT;U…	MYO5B;HLA-B;HLA-C;MME;ITGB1;PMEPA1;VAMP8;HBEGF;RHOB;WNT5B;CD74;EGFR;AMN;TLR2;SORL1;SCARB2;ITPR3;LAMP1;TMBIM1;TMED10;SPIRE1;TMEM184A;CAMK2G;AHNAK2;ICA1;ERBB2;MVB12B;ATP6AP1;DIAPH1;STEAP3;RHOBTB1;VPS37B;AP1S3;UBAP1;MFSD10;ATP6AP2	GO_Cellular_Component_2021
3	MLL1/2 complex (GO:0044665)	-0.428218	-1.06579	0.339623	0.492305	26	5	KANSL1;TAF7;TAF4;KMT2A;PRPF31	KANSL1;TAF7;TAF4;KMT2A;PRPF31	GO_Cellular_Component_2021
3	glycoprotein catabolic process (GO:0006516)	0.793701	1.43502	0.053528	0.491942	18	5	ADAMTS9;FBXO2;EDEM2;NCCRP1;FBXO27	ADAMTS9	GO_Biological_Process_2021
3	platelet degranulation (GO:0002576)	0.619846	1.41669	0.0270812	0.4919	125	25	SERPINE1;VEGFA;LGALS3BP;ACTN4;PCDH7;CD109;SERPINA1;THBS1;FLNA;ABCC4;GAS6;TUBA4A;ACTN1;APP;LAMP2;TGFB2;FAM3C;ENDOD1;PDGFB;TMX3;ITGA2B;NHLRC2;IGF2;GTPBP2;A1BG	SERPINE1;VEGFA;LGALS3BP;ACTN4;PCDH7;CD109;SERPINA1;THBS1;FLNA;ABCC4;GAS6;TUBA4A;ACTN1	GO_Biological_Process_2021
3	MAPK signaling pathway	0.482489	1.17097	0.159	0.491855	294	59	VEGFA;MAP2K1;KDR;MAP4K4;IL1RAP;MAP3K2;FLNA;MKNK2;EPHA2;EFNA5;RASA2;EGFR;CACNA1D;EFNA1;ELK4;AKT3;FGFR4;PDGFC;STK3;ERBB2;MAPK10;MAP3K13;TGFA;NLK;NFKB1;RASA1;FGFR3;FGF2;TGFB2;IGF1R;MAPK8IP3;SOS1;RAPGEF2;MET;NF1;PDGFB;PLA2G4C;RELA;TGFBR1;CACNA1B;IGF2;MAP3K8;MAP3K1;MAP2K5;MAPK12;PPP5C;MAPK13;AKT2;FLNC;LAMTOR3;DUSP7;BRAF;MAPK11;CACNG4;MAPK14;AKT1;DUSP8;MKNK1;MAP3K12	VEGFA;MAP2K1;KDR;MAP4K4;IL1RAP;MAP3K2;FLNA;MKNK2;EPHA2;EFNA5;RASA2;EGFR;CACNA1D;EFNA1;ELK4;AKT3;FGFR4;PDGFC;STK3;ERBB2;MAPK10;MAP3K13;TGFA;NLK;NFKB1;RASA1;FGFR3;FGF2;TGFB2;IGF1R	KEGG_2021_Human
3	positive regulation of protein import into nucleus (GO:0042307)	0.730833	1.41479	0.059887	0.491732	28	7	CDH1;SMAD3;FLNA;JUP;PSEN1;TRIM28;UBR5	CDH1;SMAD3;FLNA;JUP	GO_Biological_Process_2021
3	regulation of fat cell differentiation (GO:0045598)	0.633361	1.41612	0.0292339	0.491643	80	21	ZFP36;CEBPB;PPARD;TRIO;SMAD3;WWTR1;ZFPM2;SULT1E1;ZFP36L1;RORA;TRIB3;BMP2;NR1D1;ALOX5;FTO;YAP1;SIRT2;SIRT1;TRPM4;CREBL2;AKT1	ZFP36;CEBPB;PPARD;TRIO;SMAD3;WWTR1;ZFPM2;SULT1E1	GO_Biological_Process_2021
3	antigen processing and presentation of endogenous peptide antigen via MHC class I via ER pathway, TAP-independent (GO:0002486)	0.795969	1.43581	0.0404762	0.491624	7	5	HLA-A;HLA-B;HLA-C;HLA-F;HLA-E	HLA-A;HLA-B;HLA-C;HLA-F;HLA-E	GO_Biological_Process_2021
3	cAMP signaling pathway	0.500973	1.18309	0.163	0.491573	216	37	MAP2K1;CREB5;HHIP;CACNA1D;GNAS;RAPGEF4;CHRM2;ABCC4;EDN1;CALM3;AKT3;CAMK2G;PDE4C;ATP1B1;MAPK10;SOX9;NFKB1;PPP1CB;GNAI1;NPY1R;PDE10A;RELA;VAV2;PLD1;ATP2A2;MYL9;GRIN3B;RAPGEF3;AKT2;ADCY6;CAMK4;PIK3CA;BRAF;ARAP3;AKT1;PPP1R12A;PLD2	MAP2K1;CREB5;HHIP;CACNA1D;GNAS;RAPGEF4;CHRM2;ABCC4;EDN1;CALM3;AKT3;CAMK2G;PDE4C;ATP1B1;MAPK10	KEGG_2021_Human
3	regulation of cell growth (GO:0001558)	0.602417	1.43437	0.002002	0.491286	217	39	SPOCK1;DCBLD2;SMAD3;BST2;CEACAM1;RERG;RTN4;CHPT1;CIB1;SLC44A4;HPN;CDKN1A;EGFR;WNT11;BCAR1;CDA;BMPR2;ERBB2;MMP14;TGFB2;NET1;KIAA1109;JADE1;SERTAD3;URI1;TGFBR1;PPP2R1A;PAK4;RBBP7;PML;SIRT1;CXCL16;OSGIN2;SIPA1;DNAJB2;AKT1;PPP1R9B;SGK2;PRDM11	SPOCK1;DCBLD2;SMAD3;BST2;CEACAM1;RERG;RTN4;CHPT1;CIB1;SLC44A4;HPN;CDKN1A;EGFR;WNT11;BCAR1;CDA;BMPR2	GO_Biological_Process_2021
3	Endocrine and other factor-regulated calcium reabsorption	0.617322	1.16968	0.27867	0.491133	53	6	PLCB1;GNAS;ATP1B1;PLCB3;ADCY6;PLCB2	PLCB1;GNAS;ATP1B1	KEGG_2021_Human
3	Drug metabolism	0.559257	1.1817	0.248705	0.491124	108	12	UGT2B7;MGST1;UPP1;CDA;UPP2;NME7;MAOA;ALDH3B1;CYP2C9;XDH;TYMP;ADH5	UGT2B7;MGST1;UPP1;CDA;UPP2	KEGG_2021_Human
3	RNA metabolic process (GO:0016070)	0.659294	1.41831	0.0369231	0.490932	133	14	RBMS1;AGO2;RBPMS;HNRNPH1;ISG20;FTO;POLR2H;HNRNPL;ATXN2;DEDD2;RNASET2;PAPOLA;RBMS2;HNRNPD	RBMS1;AGO2;RBPMS;HNRNPH1	GO_Biological_Process_2021
3	cellular response to organic cyclic compound (GO:0071407)	0.608703	1.41376	0.0200803	0.490885	150	25	SLC26A3;ACTB;CDH1;IL18;NR3C1;TGM2;EZR;JUP;EGFR;ZFP36L1;CTNNA1;RORA;DIAPH1;AKAP9;P2RY6;RAPGEF2;DMTN;GNAI1;URI1;PDGFB;LARP1;LCOR;RAPGEF3;ADCY6;AOC1	SLC26A3;ACTB;CDH1;IL18;NR3C1;TGM2;EZR;JUP;EGFR;ZFP36L1;CTNNA1;RORA;DIAPH1;AKAP9	GO_Biological_Process_2021
3	PI3K/AKT/mTOR Signaling	0.476614	1.0967	0.340383	0.490813	105	27	SLC2A1;PLCB1;MKNK2;CDKN1A;EGFR;GNGT1;ARHGDIA;MAPK10;TRIB3;DAPP1;ACTR3;GRK2;IL2RG;UBE2D3;PAK4;TSC2;PLCG1;PTEN;NFKBIB;PIKFYVE;CAMK4;CAB39L;GSK3B;STAT2;AKT1;ATF1;MKNK1	SLC2A1;PLCB1;MKNK2;CDKN1A;EGFR;GNGT1;ARHGDIA;MAPK10;TRIB3;DAPP1	MSigDB_Hallmark_2020
3	regulation of nitric-oxide synthase biosynthetic process (GO:0051769)	0.779377	1.41127	0.0542169	0.490804	14	5	KDR;TLR2;EDN1;NAMPT;NOD2	KDR;TLR2;EDN1;NAMPT	GO_Biological_Process_2021
3	Platelet degranulation Homo sapiens R-HSA-114608	0.640992	1.43134	0.0263158	0.490689	105	21	SERPINE1;VEGFA;LGALS3BP;ACTN4;PCDH7;SERPINA1;THBS1;FLNA;ABCC4;GAS6;TUBA4A;ACTN1;APP;LAMP2;TGFB2;FAM3C;PDGFB;TMX3;ITGA2B;IGF2;A1BG	SERPINE1;VEGFA;LGALS3BP;ACTN4;PCDH7;SERPINA1;THBS1;FLNA;ABCC4;GAS6;TUBA4A;ACTN1	Reactome_2016
3	TRP channels Homo sapiens R-HSA-3295583	-0.419378	-1.04848	0.333333	0.490639	25	5	TRPM7;TRPC4AP;TRPC1;TRPV3;TRPM4	TRPM7;TRPC4AP;TRPC1;TRPV3;TRPM4	Reactome_2016
3	regulation of nuclear-transcribed mRNA catabolic process, deadenylation-dependent decay (GO:1900151)	0.786386	1.43157	0.0521212	0.490405	15	5	ZFP36;AGO2;ZFP36L1;TOB1;CNOT7	ZFP36;AGO2;ZFP36L1;TOB1	GO_Biological_Process_2021
3	positive regulation of endothelial cell migration (GO:0010595)	0.605552	1.42379	0.0221106	0.490279	86	27	VEGFA;KDR;PTK2B;ETS1;GRN;THBS1;RHOB;NRP2;BCAR1;EDN1;FOXC2;AKT3;BMPR2;ANXA3;BCAS3;FGF2;MET;PDGFB;SCARB1;SMOC2;EMC10;PLCG1;SP1;SIRT1;CD40;MAPK14;AKT1	VEGFA;KDR;PTK2B;ETS1;GRN;THBS1;RHOB;NRP2;BCAR1;EDN1;FOXC2;AKT3;BMPR2;ANXA3	GO_Biological_Process_2021
3	regulation of interleukin-12 production (GO:0032655)	0.68027	1.43307	0.0479666	0.487164	51	11	HLA-B;PLCB1;THBS1;TLR2;LGALS9;RIPK2;CD40;MAPK11;MAPK14;IRF5;JAK3	HLA-B;PLCB1;THBS1;TLR2	GO_Biological_Process_2021
3	White fat cell differentiation WP4149	0.629849	1.2283	0.233825	0.478339	32	7	CEBPB;NR3C1;CTNNA1;RORA;KLF2;RARA;NR2F2	CEBPB;NR3C1;CTNNA1;RORA	WikiPathways_2019_Human
3	RNA Polymerase II Transcription Termination Homo sapiens R-HSA-73856	-0.407499	-1.12753	0.28125	0.48716	60	6	SRSF6;CPSF1;PCF11;SRSF9;PAPOLA;FYTTD1	SRSF6;CPSF1;PCF11;SRSF9;PAPOLA;FYTTD1	Reactome_2016
3	Neuroactive ligand-receptor interaction	0.534676	1.19106	0.216819	0.48688	341	19	NR3C1;GABRP;SCTR;CHRM2;EDN1;LEPR;PARD3;LPAR6;NMUR2;ADRA1B;P2RY6;NPY1R;GPR35;THRA;GRIN3B;C5AR1;GNRH1;NMB;PTAFR	NR3C1;GABRP;SCTR;CHRM2;EDN1;LEPR;PARD3;LPAR6;NMUR2	KEGG_2021_Human
3	Non-small cell lung cancer WP4255	0.568377	1.23798	0.162551	0.482691	66	15	MAP2K1;FOXO3;CDKN1A;EGFR;AKT3;ERBB2;TGFA;SOS1;POLK;PLCG1;AKT2;PIK3CA;BRAF;AKT1;JAK3	MAP2K1;FOXO3;CDKN1A;EGFR;AKT3;ERBB2;TGFA	WikiPathways_2019_Human
3	mRNA Capping Homo sapiens R-HSA-72086	-0.429279	-1.03174	0.380368	0.482534	29	5	MNAT1;SUPT5H;POLR2H;ERCC3;GTF2H2	MNAT1;SUPT5H;POLR2H;ERCC3;GTF2H2	Reactome_2016
3	AGE/RAGE pathway WP2324	0.55042	1.2286	0.164467	0.482525	66	18	MMP7;MAP2K1;SMAD3;EZR;EGFR;DIAPH1;MMP14;IRS1;NFKB1;MMP2;RELA;MSR1;STAT1;SRC;SP1;CASP8;MAPK14;AKT1	MMP7;MAP2K1;SMAD3;EZR;EGFR;DIAPH1;MMP14;IRS1;NFKB1	WikiPathways_2019_Human
3	Dual incision in TC-NER Homo sapiens R-HSA-6782135	-0.378053	-1.14719	0.242991	0.482522	63	8	POLD4;MNAT1;POLK;POLR2H;ERCC8;ERCC3;GTF2H2;UVSSA	POLD4;MNAT1;POLK;POLR2H;ERCC8;ERCC3;GTF2H2;UVSSA	Reactome_2016
3	HIV Transcription Initiation Homo sapiens R-HSA-167161	-0.42943	-1.11877	0.248175	0.481747	44	6	MNAT1;POLR2H;ERCC3;GTF2H2;TAF4;TAF4B	MNAT1;POLR2H;ERCC3;GTF2H2;TAF4;TAF4B	Reactome_2016
3	negative regulation of protein kinase activity (GO:0006469)	0.65825	1.44002	0.0366972	0.481732	90	16	WWTR1;CEACAM1;PYCARD;CDKN1C;UBASH3B;CDKN1A;CAMK2N1;SORL1;TRIB3;NF1;TAF7;EPHA1;TSC2;PTK6;AKT1;TESK1	WWTR1;CEACAM1;PYCARD;CDKN1C;UBASH3B;CDKN1A;CAMK2N1;SORL1	GO_Biological_Process_2021
3	Senescence-Associated Secretory Phenotype (SASP) Homo sapiens R-HSA-2559582	0.682081	1.43558	0.0364807	0.481502	77	11	IGFBP7;CEBPB;HIST1H2AC;CDKN1A;HIST1H2BD;HIST2H2BE;NFKB1;CXCL8;RELA;CDC16;ANAPC4	IGFBP7;CEBPB;HIST1H2AC;CDKN1A;HIST1H2BD;HIST2H2BE	Reactome_2016
3	negative regulation of peptidase activity (GO:0010466)	0.805892	1.5848	0.00773481	0.481386	63	8	SERPINE1;SPOCK1;TIMP2;SERPINA1;SERPINB5;SPINK5;SERPINI1;AKT1	SERPINE1;SPOCK1;TIMP2;SERPINA1	GO_Biological_Process_2021
3	Platelet activation	0.503544	1.18821	0.170341	0.481217	124	34	ITGA2;ACTB;MYL12A;ITGB1;VAMP8;PLCB1;GNAS;ITPR3;AKT3;GNA13;ARHGEF12;PRKG1;COL1A1;VASP;PPP1CB;GNAI1;PLA2G4C;ITGA2B;MYLK;MAPK12;SRC;MAPK13;AKT2;PLCB3;ADCY6;PIK3CA;STIM1;MAPK11;PLCB2;MAPK14;AKT1;PPP1R12A;ARHGAP35;PRKCI	ITGA2;ACTB;MYL12A;ITGB1;VAMP8;PLCB1;GNAS;ITPR3;AKT3	KEGG_2021_Human
3	positive regulation of inflammatory response (GO:0050729)	0.752902	1.614	0.00623053	0.482952	89	13	SERPINE1;CD81;IL18;ETS1;GRN;VAMP8;TLR2;APP;MAPK13;OSMR;IL15;PDCD4;ZBP1	SERPINE1;CD81;IL18;ETS1;GRN;VAMP8;TLR2	GO_Biological_Process_2021
3	Toxoplasmosis	0.513511	1.18993	0.198795	0.480774	112	26	LAMC2;LAMB3;ITGB1;LAMA5;BCL2L1;LAMA3;TLR2;AKT3;MAPK10;NFKB1;TGFB2;ALOX5;GNAI1;RELA;BIRC3;STAT1;MAPK12;MAPK13;AKT2;LAMA2;NFKBIB;CD40;MAPK11;CASP8;MAPK14;AKT1	LAMC2;LAMB3;ITGB1;LAMA5;BCL2L1;LAMA3;TLR2;AKT3	KEGG_2021_Human
3	RNA Pol II CTD phosphorylation and interaction with CE Homo sapiens R-HSA-167160	-0.429279	-1.07333	0.341176	0.480579	27	5	MNAT1;SUPT5H;POLR2H;ERCC3;GTF2H2	MNAT1;SUPT5H;POLR2H;ERCC3;GTF2H2	Reactome_2016
3	skeletal muscle tissue development (GO:0007519)	0.784575	1.42935	0.051497	0.480347	37	5	MYH14;SVIL;IGSF8;ZBTB18;LEMD2	MYH14;SVIL	GO_Biological_Process_2021
3	nuclear-transcribed mRNA catabolic process, deadenylation-dependent decay (GO:0000288)	0.772471	1.57882	0.0117899	0.480105	56	9	ZFP36;SAMD4A;SAMD4B;CNOT2;CNOT11;CNOT7;DCP1B;EXOSC6;TNKS1BP1	ZFP36;SAMD4A;SAMD4B	GO_Biological_Process_2021
3	regulation of transforming growth factor beta receptor signaling pathway (GO:0017015)	0.646109	1.44491	0.0302725	0.479745	100	18	SMAD3;VASN;CD109;PMEPA1;THBS1;CDKN1C;SMURF1;DKK3;SKIL;ITGA3;SMAD6;SNX25;TGFBR1;LATS2;SMAD7;ING2;SIRT1;RNF111	SMAD3;VASN;CD109;PMEPA1;THBS1;CDKN1C;SMURF1;DKK3;SKIL;ITGA3;SMAD6	GO_Biological_Process_2021
3	regulation of viral entry into host cell (GO:0046596)	0.751744	1.46214	0.0410655	0.479592	39	7	LY6E;TMPRSS4;CD74;NECTIN2;LGALS9;TRIM5;TRIM22	LY6E;TMPRSS4;CD74	GO_Biological_Process_2021
3	response to glucocorticoid (GO:0051384)	0.758675	1.43977	0.0515222	0.479263	27	6	ZFP36;NR3C1;IL1RN;ZFP36L1;ADAM9;BCL2L11	ZFP36;NR3C1;IL1RN;ZFP36L1;ADAM9	GO_Biological_Process_2021
3	organelle inner membrane (GO:0019866)	0.519454	1.18539	0.224016	0.479114	346	22	IFI27;SMAD3;IFI6;RDH13;NDUFA3;DPY19L1;ATP11B;PSEN1;TMEM65;MFSD10;PTGS2;MICU3;SLC25A29;SRC;DPY19L2;UQCC1;HADHB;SIRT1;MICU1;PRODH;DPY19L3;LEMD2	IFI27;SMAD3;IFI6;RDH13;NDUFA3;DPY19L1;ATP11B;PSEN1;TMEM65;MFSD10	GO_Cellular_Component_2021
3	membrane raft (GO:0045121)	0.515292	1.1993	0.167	0.479102	163	31	KDR;MME;ITGB1;EZR;CD24;ANXA2;EGFR;SKAP1;TLR2;AHNAK;MYADM;MAL2;APP;PSEN1;CXADR;DLC1;CBLC;ARID3A;LAT;RAP2B;TGFBR1;STOM;PLPP1;SRC;PIKFYVE;STIM1;PLSCR1;FURIN;TNFRSF10A;PRKAR1A;CLIP3	KDR;MME;ITGB1;EZR;CD24;ANXA2;EGFR;SKAP1;TLR2;AHNAK;MYADM;MAL2;APP;PSEN1;CXADR;DLC1;CBLC;ARID3A	GO_Cellular_Component_2021
3	RNA Polymerase I Promoter Escape Homo sapiens R-HSA-73772	-0.429279	-1.06925	0.337079	0.478678	30	5	MNAT1;POLR2H;ERCC3;GTF2H2;TAF1C	MNAT1;POLR2H;ERCC3;GTF2H2;TAF1C	Reactome_2016
3	RNA Polymerase II Transcription Pre-Initiation And Promoter Opening Homo sapiens R-HSA-73779	-0.42943	-1.12497	0.265823	0.480679	44	6	MNAT1;POLR2H;ERCC3;GTF2H2;TAF4;TAF4B	MNAT1;POLR2H;ERCC3;GTF2H2;TAF4;TAF4B	Reactome_2016
3	regulation of translational initiation (GO:0006446)	0.72787	1.42944	0.0482456	0.483194	68	8	CEBPB;AGO2;LARP1;PAIP1;NCK2;YTHDF3;YTHDF1;CTIF	CEBPB;AGO2	GO_Biological_Process_2021
3	regulation of mRNA catabolic process (GO:0061013)	0.657745	1.42662	0.0213849	0.483247	122	16	ZFP36;IGF2BP2;SAMD4A;SAMD4B;ZFP36L1;PKP3;XPO1;XRN1;CNOT7;IGF2BP1;YTHDF3;PSMC6;YTHDF1;EXOSC6;AKT1;HNRNPD	ZFP36;IGF2BP2;SAMD4A;SAMD4B	GO_Biological_Process_2021
3	Cleavage of Growing Transcript in the Termination Region Homo sapiens R-HSA-109688	-0.407499	-1.04788	0.390977	0.483325	60	6	SRSF6;CPSF1;PCF11;SRSF9;PAPOLA;FYTTD1	SRSF6;CPSF1;PCF11;SRSF9;PAPOLA;FYTTD1	Reactome_2016
3	cellular divalent inorganic cation homeostasis (GO:0072503)	0.701831	1.56467	0.00405268	0.486868	111	20	MT1X;MT1E;ATP2C2;MT1M;PKHD1;ATP13A3;SLC39A10;SLC39A4;EDN1;ATP1B1;SLC30A1;STC2;ATP2A2;SLC30A9;STIM1;CD40;DMPK;SLC30A10;NPTN;ATP2C1	MT1X;MT1E;ATP2C2;MT1M;PKHD1;ATP13A3;SLC39A10;SLC39A4;EDN1	GO_Biological_Process_2021
3	negative regulation of fat cell differentiation (GO:0045599)	0.692721	1.42314	0.0625	0.486812	36	9	TRIO;SMAD3;WWTR1;ZFPM2;RORA;TRIB3;YAP1;SIRT2;SIRT1	TRIO;SMAD3;WWTR1;ZFPM2	GO_Biological_Process_2021
3	negative regulation of endothelial cell apoptotic process (GO:2000352)	0.728992	1.42052	0.0538991	0.486796	27	7	SERPINE1;KDR;GAS6;TNIP2;PAK4;NDNF;IL11	SERPINE1;KDR	GO_Biological_Process_2021
3	Cholesterol Homeostasis	0.519084	1.08677	0.380208	0.486731	74	12	PLAUR;ALCAM;ANXA13;MAL2;TRIB3;CHKA;GNAI1;ATXN2;PLSCR1;CXCL16;CYP51A1;TP53INP1	PLAUR;ALCAM;ANXA13;MAL2;TRIB3	MSigDB_Hallmark_2020
3	negative regulation of axonogenesis (GO:0050771)	0.6838	1.4301	0.0575693	0.486726	28	10	LINGO1;DIP2B;RTN4;ARHGDIA;FGF13;MCF2;RUFY3;PTEN;CDKL3;TRIM46	LINGO1;DIP2B;RTN4	GO_Biological_Process_2021
3	regulation of blood vessel endothelial cell migration (GO:0043535)	0.636224	1.42003	0.0417091	0.486245	55	17	VEGFA;KDR;ETS1;THBS1;EPHA2;JUP;AKT3;FGF2;NF1;PDGFB;PLCG1;MECP2;SP1;SIRT1;CD40;MAPK14;AKT1	VEGFA;KDR;ETS1;THBS1;EPHA2;JUP	GO_Biological_Process_2021
3	signal transduction in response to DNA damage (GO:0042770)	0.75385	1.42532	0.0463183	0.486063	52	6	NDRG1;MYO6;BCL3;ATRX;CLOCK;MAPK14	NDRG1;MYO6	GO_Biological_Process_2021
3	RNA Polymerase I Transcription Termination Homo sapiens R-HSA-73863	-0.429279	-1.05512	0.306818	0.486024	32	5	MNAT1;POLR2H;ERCC3;GTF2H2;TAF1C	MNAT1;POLR2H;ERCC3;GTF2H2;TAF1C	Reactome_2016
3	positive regulation of natural killer cell activation (GO:0032816)	0.728828	1.42958	0.0557414	0.485944	15	7	IL18;HLA-F;GAS6;LAMP1;HLA-E;ZBTB1;AXL	IL18;HLA-F;GAS6;LAMP1;HLA-E	GO_Biological_Process_2021
3	positive regulation of B cell proliferation (GO:0030890)	0.7421	1.42682	0.0546697	0.485541	30	7	CD81;IRS2;CD74;IL7;EPHB2;CD40;TNFSF13B	CD81;IRS2;CD74;IL7	GO_Biological_Process_2021
3	collagen-containing extracellular matrix (GO:0062023)	0.655087	1.6067	0	0.485137	380	70	SERPINE1;ADAMTS9;IGFBP7;LGALS3BP;LAMC2;LAMB3;COL5A1;ANGPTL4;TIMP2;SEMA7A;VCAN;TGFBI;LTBP2;COL8A1;TGM2;LUM;NPNT;SERPINA1;LAMA5;THBS1;ANXA4;FRAS1;WNT5B;VWA1;ANXA2;LAMA3;ANXA11;TINAGL1;THSD4;CDH2;IL7;MFGE8;ERBIN;F3;MATN4;COL1A1;TINAG;TGFB2;AEBP1;L1CAM;MMP2;COL4A3;PDGFB;COL18A1;SMOC2;AGRN;CTSH;MMP23B;SMOC1;EFEMP1;LTBP3;LGALS9;FBN2;CDON;COL16A1;COL28A1;BCAM;COL19A1;LAMA2;THBS3;COL4A4;VWA2;ACHE;A1BG;PL…	SERPINE1;ADAMTS9;IGFBP7;LGALS3BP;LAMC2;LAMB3;COL5A1;ANGPTL4;TIMP2;SEMA7A;VCAN;TGFBI;LTBP2;COL8A1;TGM2;LUM;NPNT;SERPINA1;LAMA5;THBS1;ANXA4;FRAS1;WNT5B;VWA1;ANXA2;LAMA3;ANXA11;TINAGL1;THSD4;CDH2;IL7;MFGE8	GO_Cellular_Component_2021
3	cellular transition metal ion homeostasis (GO:0046916)	0.677494	1.44011	0.030083	0.484991	96	14	MT1X;MT1E;MT1M;SLC39A10;SLC39A4;SLC40A1;ATP6AP1;APP;SLC30A1;SLC30A9;SLC30A10;ATP6V1A;IREB2;GLRX3	MT1X;MT1E;MT1M;SLC39A10;SLC39A4;SLC40A1	GO_Biological_Process_2021
3	Rheumatoid arthritis	0.532859	1.1901	0.222558	0.484962	93	19	VEGFA;IL18;TLR2;CXCL1;CXCL3;ATP6AP1;ATP6V1F;CXCL5;TGFB2;CXCL8;TCIRG1;CXCL2;IL11;ACP5;IL15;ATP6V1H;ATP6V1A;TNFSF13B;CTSK	VEGFA;IL18;TLR2;CXCL1;CXCL3;ATP6AP1;ATP6V1F;CXCL5;TGFB2;CXCL8;TCIRG1;CXCL2	KEGG_2021_Human
3	truncated APC mutants destabilize the destruction complex Homo sapiens R-HSA-4839744	-0.515205	-1.23781	0.167702	0.484776	14	5	PPP2R1A;CSNK1A1;PPP2CB;AXIN1;GSK3B	PPP2R1A;CSNK1A1;PPP2CB;AXIN1;GSK3B	Reactome_2016
3	secretory granule membrane (GO:0030667)	0.489178	1.18127	0.132	0.484672	274	59	HLA-B;HLA-C;PLAUR;PCDH7;MME;BST2;CEACAM1;CD109;MGST1;VAMP8;NBEAL2;TLR2;ABCC4;ITPR3;LAMP1;TMBIM1;TMED10;ATP11A;TMEM184A;ITGAV;ICA1;DIAPH1;ATP11B;PSEN1;PGRMC1;LAMP2;ATP6AP2;MAGT1;PLAU;SLC44A2;B4GALT1;TCIRG1;ANO6;CPNE1;RAB10;ALDH3B1;SNAP25;TMX3;RAP2B;STOM;ITGA2B;CYB561;DNAJC13;PLD1;RAB31;DGAT1;C5AR1;CPNE3;GAA;LAMTOR3;TSPAN14;ABCA13;SCAMP1;PCSK4;TMEM30A;RAB18;PTAFR;RAB24;ADGRE3	HLA-B;HLA-C;PLAUR;PCDH7;MME;BST2;CEACAM1;CD109;MGST1;VAMP8;NBEAL2;TLR2;ABCC4;ITPR3;LAMP1;TMBIM1;TMED10;ATP11A;TMEM184A;ITGAV;ICA1	GO_Cellular_Component_2021
3	collagen fibril organization (GO:0030199)	0.685689	1.58121	0.00100806	0.484533	89	24	LOX;LAMC2;LAMB3;COL5A1;P4HA1;PLEC;COL8A1;LUM;COL22A1;LAMA3;ITGB4;BMP1;COL1A1;TGFB2;NF1;COL4A3;COL18A1;TGFBR1;COL16A1;COL28A1;COL19A1;COL4A4;P3H4;COL9A2	LOX;LAMC2;LAMB3;COL5A1;P4HA1;PLEC;COL8A1;LUM;COL22A1;LAMA3;ITGB4	GO_Biological_Process_2021
3	intracellular organelle lumen (GO:0070013)	0.480236	1.19985	0.04	0.484415	848	109	IGFBP7;COL5A1;TIMP2;ERO1A;MXRA8;FOXO3;PLAUR;VCAN;P4HA1;NR3C1;COL8A1;SDC4;SYNE2;MSLN;LUM;FSTL1;SERPINA1;THBS1;WNT5B;APOL1;VWA1;COL22A1;JUP;EGFR;CXCL1;CDH2;MUC4;GAS6;CDA;MFGE8;KTN1;PDGFC;DEFB1;GSDMD;FSTL3;ASAH1;SDC1;CBR4;DERA;MMP14;APP;COASY;GLS;MCCC2;AMPD3;FARS2;COL1A1;NUBPL;BCKDHB;CYP2W1;GPC4;MUC3A;ADAMTS7;PPA2;ALOX5;PCCA;NARF;NUCB1;CANT1;YPEL5;COL4A3;PDGFB;COL18A1;SARS2;STC2;AGRN;PNPLA2;CTSH;CNP…	IGFBP7;COL5A1;TIMP2;ERO1A;MXRA8;FOXO3;PLAUR;VCAN;P4HA1;NR3C1;COL8A1;SDC4;SYNE2;MSLN;LUM;FSTL1;SERPINA1;THBS1;WNT5B;APOL1;VWA1;COL22A1;JUP;EGFR;CXCL1;CDH2;MUC4;GAS6;CDA;MFGE8;KTN1;PDGFC;DEFB1;GSDMD;FSTL3;ASAH1;SDC1;CBR4;DERA;MMP14;APP;COASY;GLS;MCCC2;AMPD3;FARS2	GO_Cellular_Component_2021
3	semaphorin-plexin signaling pathway (GO:0071526)	0.663351	1.44166	0.0390144	0.484345	35	15	SEMA3C;SEMA7A;FLNA;NRP2;SEMA4B;PLXNB2;PLXNB1;SEMA3E;ARHGDIA;SEMA4G;MET;SEMA4D;SEMA4C;PLXNA3;SEMA6A	SEMA3C;SEMA7A;FLNA;NRP2;SEMA4B;PLXNB2;PLXNB1;SEMA3E;ARHGDIA	GO_Biological_Process_2021
3	regulation of B cell proliferation (GO:0030888)	0.711662	1.44107	0.059752	0.483577	46	8	CD81;IRS2;CD74;IL7;EPHB2;IKZF3;CD40;TNFSF13B	CD81;IRS2;CD74;IL7	GO_Biological_Process_2021
3	TP53 Regulates Transcription of DNA Repair Genes Homo sapiens R-HSA-6796648	-0.429582	-1.22921	0.1875	0.483531	61	7	MNAT1;SUPT5H;POLR2H;ERCC3;GTF2H2;CDK13;NELFA	MNAT1;SUPT5H;POLR2H;ERCC3;GTF2H2;CDK13;NELFA	Reactome_2016
3	negative regulation of growth (GO:0045926)	0.669274	1.56764	0.00300601	0.483358	126	28	MT1X;MT1E;TMPRSS4;MT1M;DCBLD2;SMAD3;BST2;RERG;RTN4;CDKN1A;WNT11;CDA;BMPR2;FGFR3;ALOX15B;TGFB2;JADE1;SERTAD3;PPP2R1A;RBBP7;ING4;PML;SIRT1;OSGIN2;SIPA1;DNAJB2;PPP1R9B;PRDM11	MT1X;MT1E;TMPRSS4;MT1M;DCBLD2;SMAD3;BST2;RERG;RTN4;CDKN1A;WNT11	GO_Biological_Process_2021
3	defense response to Gram-positive bacterium (GO:0050830)	0.732777	1.43081	0.0630011	0.486904	70	7	HLA-A;TLR2;HLA-E;DEFB1;GSDMD;TNFRSF14;GBP4	HLA-A;TLR2;HLA-E;DEFB1;GSDMD;TNFRSF14	GO_Biological_Process_2021
3	HIF-1 signaling pathway	0.688238	1.57627	0.00401606	0.442456	109	25	SERPINE1;HK2;VEGFA;SLC2A1;MAP2K1;ENO2;PFKFB3;MKNK2;HKDC1;CDKN1A;EGFR;EDN1;AKT3;CAMK2G;ERBB2;PFKP;NFKB1;IGF1R;RELA;PLCG1;AKT2;PIK3CA;IL6R;AKT1;MKNK1	SERPINE1;HK2;VEGFA;SLC2A1;MAP2K1;ENO2;PFKFB3;MKNK2;HKDC1;CDKN1A;EGFR;EDN1;AKT3;CAMK2G;ERBB2	KEGG_2021_Human
3	hemidesmosome (GO:0030056)	0.720049	1.30527	0.143026	0.353672	7	5	PLEC;JUP;ITGB4;ERBIN;EPPK1	PLEC;JUP;ITGB4;ERBIN	GO_Cellular_Component_2021
3	branching morphogenesis of an epithelial tube (GO:0048754)	0.72421	1.50425	0.0265393	0.439824	44	10	VEGFA;PKHD1;KDR;GLI2;NPNT;EPHA2;SEMA3E;FGF2;BMP2;MET	VEGFA;PKHD1;KDR;GLI2;NPNT;EPHA2	GO_Biological_Process_2021
3	MP7 Stress (in vitro)	0.605925	1.15018	0.309908	0.359454	50	6	CEBPB;UPP1;TRIB3;PPP1R15A;STC2;OSER1	CEBPB;UPP1	Cancer_Metaprograms
3	Heart Development WP1591	0.707089	1.32448	0.119578	0.359417	44	6	VEGFA;FOXC2;BMPR2;FOXC1;BMP2;NFATC4	VEGFA;FOXC2;BMPR2;FOXC1	WikiPathways_2019_Human
3	Vitamin B12 Metabolism WP1533	0.727765	1.32291	0.128994	0.35783	50	5	SERPINE1;NFKB1;SCARB1;RELA;TCN2	SERPINE1	WikiPathways_2019_Human
3	Signaling by NODAL Homo sapiens R-HSA-1181150	0.839548	1.51722	0.0110429	0.356187	19	5	FOXO3;SMAD3;ACVR1C;FURIN;ACVR2A	FOXO3;SMAD3	Reactome_2016
3	Gastric cancer	0.506816	1.17377	0.216216	0.492626	149	31	CDH1;MAP2K1;SMAD3;WNT5B;JUP;CDKN1A;EGFR;WNT11;AKT3;CTNNA1;ERBB2;CTNNA3;FGF2;TGFB2;WNT10A;GAB1;SOS1;MET;ABCB1;POLK;SHC2;TGFBR1;WNT7A;CSNK1A1;AKT2;PIK3CA;BRAF;AXIN1;GSK3B;AKT1;FZD5	CDH1;MAP2K1;SMAD3;WNT5B;JUP;CDKN1A;EGFR;WNT11;AKT3;CTNNA1;ERBB2;CTNNA3	KEGG_2021_Human
3	cell projection membrane (GO:0031253)	0.591065	1.31343	0.101833	0.347923	92	19	PODXL;CDHR2;HHIP;SYNE2;SHANK2;ITGAV;ITGA3;GNA13;SLC3A1;MFSD10;B4GALT1;SYTL1;DMTN;SCNN1A;TMEM67;CDHR5;CASK;PLB1;BBS4	PODXL;CDHR2;HHIP;SYNE2;SHANK2;ITGAV;ITGA3;GNA13;SLC3A1	GO_Cellular_Component_2021
3	positive regulation of vasculature development (GO:1904018)	0.704646	1.66367	0	0.346255	102	30	SERPINE1;HK2;VEGFA;ANGPTL4;KDR;ETS1;AGO2;ITGB1;ITGB8;GRN;THBS1;RHOB;JUP;ANXA3;F3;FGF2;CXCL8;GAB1;SMOC2;CTSH;EMC10;EPHA1;PAK4;PLCG1;RAPGEF3;SP1;SIRT1;STIM1;CD40;ADAM12	SERPINE1;HK2;VEGFA;ANGPTL4;KDR;ETS1;AGO2;ITGB1;ITGB8;GRN;THBS1;RHOB;JUP	GO_Biological_Process_2021
3	recycling endosome (GO:0055037)	0.558936	1.31198	0.0430862	0.343788	145	36	NDRG1;HLA-A;MYO5B;HLA-B;HLA-C;VAMP8;ATP13A3;PACSIN2;HLA-F;SORL1;ATP11A;HLA-E;ATP11B;APP;MCTP1;ATP11C;RAB17;AVL9;RAB10;OPTN;VPS50;RAP2B;ARFGEF2;EHD2;ZDHHC2;BAIAP3;RAB25;SLC30A10;SCAMP1;SLC9A7;TBC1D17;DENND6B;SCAMP4;CLIP3;RASSF9;GGA3	NDRG1;HLA-A;MYO5B;HLA-B;HLA-C;VAMP8;ATP13A3;PACSIN2;HLA-F;SORL1;ATP11A;HLA-E;ATP11B;APP;MCTP1	GO_Cellular_Component_2021
3	YAP1- and WWTR1 (TAZ)-stimulated gene expression Homo sapiens R-HSA-2032785	0.812064	1.56512	0.00883978	0.343312	29	7	WWTR1;TBL1XR1;CTGF;NCOA2;YAP1;HELZ2;NCOA6	WWTR1;TBL1XR1;CTGF;NCOA2	Reactome_2016
3	Extracellular vesicles in the crosstalk of cardiac cells WP4300	0.704867	1.32577	0.117786	0.361603	19	6	CD81;KDR;EGFR;SORBS2;ETS2;PTEN	CD81;KDR;EGFR	WikiPathways_2019_Human
3	Autoimmune thyroid disease	0.77595	1.47005	0.0338785	0.343093	53	6	HLA-A;HLA-B;HLA-C;HLA-F;HLA-E;CD40	HLA-A;HLA-B;HLA-C;HLA-F;HLA-E	KEGG_2021_Human
3	MicroRNAs in cancer	0.538844	1.2768	0.043	0.340603	310	41	MIR29A;VEGFA;MAP2K1;IRS2;EZR;ZFPM2;THBS1;ST14;EFNA5;CDKN1A;SOX4;EGFR;EFNA1;TPM1;BMPR2;ERBB2;IRS1;PIM1;GLS;SERPINB5;NFKB1;FGFR3;TGFB2;PLAU;SOS1;MET;ABCB1;PDGFB;PTGS2;PAK4;BCL2L11;HDAC5;PLCG1;PTEN;RDX;SIRT1;PIK3CA;IGF2BP1;TP63;PDCD4;BMI1	MIR29A;VEGFA;MAP2K1;IRS2;EZR;ZFPM2;THBS1;ST14;EFNA5;CDKN1A;SOX4;EGFR;EFNA1;TPM1	KEGG_2021_Human
3	Nuclear Receptors WP170	0.684727	1.3405	0.104238	0.339809	38	7	PPARD;NR3C1;RORA;THRA;RARA;NR2F2;NR1H2	PPARD;NR3C1	WikiPathways_2019_Human
3	Oxytocin signaling pathway	0.552356	1.28212	0.0820821	0.339714	154	28	ACTB;MAP2K1;PLCB1;CDKN1A;EGFR;CACNA1D;GNAS;ITPR3;CALM3;CAMK2G;CAMK1D;PPP1CB;GNAI1;PLA2G4C;PTGS2;MYLK;MAP2K5;MYL9;SRC;PRKAA1;PLCB3;ADCY6;CAMK4;PLCB2;CACNG4;PPP1R12A;NFATC4;PPP1R12C	ACTB;MAP2K1;PLCB1;CDKN1A;EGFR;CACNA1D;GNAS;ITPR3;CALM3;CAMK2G	KEGG_2021_Human
3	Steroid hormone biosynthesis	0.745495	1.46471	0.0337079	0.338562	61	7	UGT2B7;HSD11B2;SULT1E1;SULT2B1;CYP19A1;HSD17B3;SRD5A3	UGT2B7;HSD11B2;SULT1E1	KEGG_2021_Human
3	GnRH secretion	0.588428	1.27945	0.15625	0.338104	64	13	MAP2K1;PLCB1;CACNA1D;ITPR3;AKT3;KCNN4;GNRH1;AKT2;PLCB3;PIK3CA;TRPC1;PLCB2;AKT1	MAP2K1;PLCB1;CACNA1D;ITPR3;AKT3	KEGG_2021_Human
3	Prostaglandin Synthesis and Regulation WP98	0.645059	1.33706	0.0914826	0.33771	45	11	HSD11B2;ANXA4;HPGD;ANXA2;ABCC4;EDN1;ANXA3;MITF;SOX9;PTGS2;PTGES	HSD11B2;ANXA4;HPGD;ANXA2;ABCC4;EDN1;ANXA3;MITF;SOX9	WikiPathways_2019_Human
3	Melanogenesis	0.586634	1.28193	0.117409	0.335969	101	17	MAP2K1;PLCB1;WNT5B;WNT11;GNAS;EDN1;CALM3;CAMK2G;MITF;WNT10A;GNAI1;WNT7A;PLCB3;ADCY6;GSK3B;PLCB2;FZD5	MAP2K1;PLCB1;WNT5B;WNT11;GNAS;EDN1;CALM3;CAMK2G	KEGG_2021_Human
3	Inflammatory Response Pathway WP453	0.696231	1.33993	0.107223	0.335897	30	7	LAMC2;LAMA5;THBS1;COL1A1;IL2RG;THBS3;CD40	LAMC2;LAMA5;THBS1	WikiPathways_2019_Human
3	Long-term potentiation	0.613101	1.2971	0.126305	0.333031	67	11	MAP2K1;PLCB1;ITPR3;CALM3;CAMK2G;PPP1CB;RAPGEF3;PLCB3;CAMK4;BRAF;PLCB2	MAP2K1;PLCB1;ITPR3;CALM3;CAMK2G	KEGG_2021_Human
3	Bacterial invasion of epithelial cells	0.572147	1.28317	0.124746	0.341456	77	17	ACTB;CDH1;ITGB1;BCAR1;DOCK1;CTNNA1;ARHGAP10;CTNNA3;ELMO3;CD2AP;ACTR3;GAB1;MET;PXN;SHC2;SRC;PIK3CA	ACTB;CDH1;ITGB1;BCAR1;DOCK1;CTNNA1;ARHGAP10;CTNNA3;ELMO3	KEGG_2021_Human
3	Calcium signaling pathway	0.546054	1.28832	0.065	0.33208	240	34	VEGFA;KDR;PTK2B;PLCB1;EGFR;CACNA1D;GNAS;CHRM2;ITPKC;ITPR3;CALM3;FGFR4;CAMK2G;PDGFC;ERBB2;CAMK1D;FGFR3;FGF2;ADRA1B;PHKG2;MET;PDGFB;CACNA1B;ATP2A2;PLCG1;MYLK;PLCB3;PHKA2;CAMK4;STIM1;PLCB2;TNNC2;MST1;PTAFR	VEGFA;KDR;PTK2B;PLCB1;EGFR;CACNA1D;GNAS;CHRM2;ITPKC;ITPR3;CALM3;FGFR4;CAMK2G;PDGFC;ERBB2	KEGG_2021_Human
3	Integrin cell surface interactions Homo sapiens R-HSA-216083	0.674138	1.52368	0.00610998	0.362623	67	19	ITGA2;CDH1;KDR;ITGB1;ITGB6;LUM;ITGB8;THBS1;ITGAV;ITGA3;ITGA1;COL4A3;COL18A1;AGRN;ITGA2B;F11R;COL16A1;COL4A4;COL9A2	ITGA2;CDH1;KDR;ITGB1;ITGB6;LUM;ITGB8;THBS1	Reactome_2016
3	Nicotinate and nicotinamide metabolism	0.663021	1.26165	0.180974	0.363681	35	6	NNMT;NAMPT;NAPRT;SIRT2;SIRT1;NT5C2	NNMT;NAMPT;NAPRT	KEGG_2021_Human
3	type I interferon signaling pathway (GO:0060337)	0.682471	1.54218	0.00709939	0.380514	65	19	IFI27;HLA-A;HLA-B;HLA-C;BST2;IFI6;HLA-F;ISG15;HLA-E;ISG20;SP100;IRF6;STAT1;XAF1;IRF7;MX2;MX1;STAT2;IRF5	IFI27;HLA-A;HLA-B;HLA-C;BST2;IFI6;HLA-F;ISG15	GO_Biological_Process_2021
3	Nuclear Receptors Meta-Pathway WP2882	0.539851	1.30462	0.02	0.379893	319	54	SLC2A1;ANGPTL4;PPARD;UGT2B7;B3GNT5;NR3C1;IRS2;SLC26A2;AMIGO2;MGST1;SERPINA1;NCOA2;HBEGF;CDKN1C;AKAP13;EPHA2;SLC39A10;EGFR;SLC39A4;ABCC4;MFGE8;KTN1;THBD;ABHD2;PLTP;TGFA;FGD4;CAP2;PPP1R14C;FGF13;POU5F1;TGFB2;CYP4F12;ABCB1;PDGFB;CPEB4;MYOF;POLK;ACKR3;PTGS2;ARL5B;STOM;SCNN1A;BIRC3;SLC2A13;CYP2C9;EPB41L4B;SRC;PRRG4;SP1;IL11;GGT1;ADGRF4;NCOA6	SLC2A1;ANGPTL4;PPARD;UGT2B7;B3GNT5;NR3C1;IRS2;SLC26A2;AMIGO2;MGST1;SERPINA1;NCOA2;HBEGF;CDKN1C;AKAP13;EPHA2;SLC39A10;EGFR;SLC39A4;ABCC4;MFGE8;KTN1;THBD;ABHD2	WikiPathways_2019_Human
3	response to cadmium ion (GO:0046686)	0.868165	1.54537	0.00474496	0.379184	29	5	MT1X;MT1E;MT1M;EGFR;AKT1	MT1X;MT1E;MT1M	GO_Biological_Process_2021
3	negative regulation of endopeptidase activity (GO:0010951)	0.748594	1.53838	0.020765	0.37886	63	9	SERPINE1;SPOCK1;TIMP2;SERPINA1;SORL1;SERPINB5;ANXA8L1;SERPINI1;AKT1	SERPINE1;SPOCK1;TIMP2;SERPINA1;SORL1	GO_Biological_Process_2021
3	Interferon alpha/beta signaling Homo sapiens R-HSA-909733	0.670532	1.50881	0.00806452	0.377282	68	20	IFI27;HLA-A;HLA-B;HLA-C;BST2;IFI6;HLA-F;ISG15;HLA-E;ISG20;SOCS3;IRF6;STAT1;XAF1;IRF7;PTPN6;MX2;MX1;STAT2;IRF5	IFI27;HLA-A;HLA-B;HLA-C;BST2;IFI6;HLA-F;ISG15	Reactome_2016
3	cGMP-PKG signaling pathway	0.532714	1.25492	0.10521	0.37713	167	32	MAP2K1;MEF2A;CREB5;IRS2;PLCB1;CACNA1D;GTF2I;ITPR3;CALM3;AKT3;GNA13;ATP1B1;GTF2IRD1;IRS1;PRKG1;ADRA1B;VASP;PPP1CB;GNAI1;ATP2A2;MYLK;MYL9;AKT2;PLCB3;ADCY6;PLCB2;PDE5A;AKT1;PPP1R12A;NFATC4;KCNMB4;KCNMB3	MAP2K1;MEF2A;CREB5;IRS2;PLCB1;CACNA1D;GTF2I;ITPR3;CALM3;AKT3;GNA13;ATP1B1;GTF2IRD1;IRS1;PRKG1	KEGG_2021_Human
3	transcription initiation from RNA polymerase II promoter (GO:0006367)	0.671409	1.54424	0.0040201	0.377093	140	26	PPARD;RBPJ;WWTR1;NR3C1;TBL1XR1;HDAC9;MAML2;HNF4G;RORA;NR6A1;NR1D1;MNAT1;TAF7;POLR2H;YAP1;HDAC5;THRA;RARA;ERCC3;GTF2H2;TAF4;HDAC7;NR2C1;NR1H2;HDAC10;TAF4B	PPARD;RBPJ;WWTR1;NR3C1;TBL1XR1;HDAC9;MAML2;HNF4G	GO_Biological_Process_2021
3	Nucleotide Excision Repair Homo sapiens R-HSA-5696398	0.691565	1.48962	0.0164779	0.376777	108	15	INO80D;ACTB;PIAS1;POLD4;MNAT1;POLK;POLR2H;PIAS3;ERCC8;ERCC3;TFPT;GTF2H2;UVSSA;NFRKB;RNF111	INO80D;ACTB	Reactome_2016
3	endoplasmic reticulum tubular network (GO:0071782)	0.667866	1.29527	0.157534	0.372627	23	7	RTN4;REEP5;RAB10;STIM1;ATL3;RAB3GAP1;RAB18	RTN4;REEP5	GO_Cellular_Component_2021
3	Endometrial cancer WP4155	0.581935	1.31866	0.0954315	0.363593	63	20	CDH1;MAP2K1;FOXO3;CDKN1A;EGFR;AKT3;CTNNA1;ERBB2;CTNNA3;FGFR3;FGF2;SOS1;POLK;PTEN;AKT2;PIK3CA;BRAF;AXIN1;GSK3B;AKT1	CDH1;MAP2K1;FOXO3;CDKN1A;EGFR;AKT3;CTNNA1;ERBB2;CTNNA3	WikiPathways_2019_Human
3	integral component of plasma membrane (GO:0005887)	0.510647	1.29305	0	0.370988	1454	197	PODXL;SLC26A3;SLC2A1;SLC16A3;CD81;SEMA3C;HLA-A;HLA-B;HLA-C;TMBIM6;SEMA7A;FXYD3;PTPRK;DCBLD2;PCDH7;CDHR2;CLDN4;KDR;MME;CEACAM1;IL1RAP;SLC20A1;HHIP;PCDH11X;FLRT3;SDC4;SLC26A2;GABRP;DUOX2;PCDH9;GPRC5A;HPN;HBEGF;SLC38A1;ST14;EPHA2;SLC39A10;UPK1B;TNFSF10;SEMA4B;EGFR;ALCAM;SLC15A1;SYPL1;TLR2;CHRM2;SORL1;SLC39A4;CDH2;SLC7A2;CLDN1;MUC4;PLXNB2;SLC40A1;ITPR3;LAMP1;PLXNB1;ATP11A;SEMA3E;TRHDE;CLDN3;FGFR4;ADG…	PODXL;SLC26A3;SLC2A1;SLC16A3;CD81;SEMA3C;HLA-A;HLA-B;HLA-C;TMBIM6;SEMA7A;FXYD3;PTPRK;DCBLD2;PCDH7;CDHR2;CLDN4;KDR;MME;CEACAM1;IL1RAP;SLC20A1;HHIP;PCDH11X;FLRT3;SDC4;SLC26A2;GABRP;DUOX2;PCDH9;GPRC5A;HPN;HBEGF;SLC38A1;ST14;EPHA2;SLC39A10;UPK1B;TNFSF10;SEMA4B;EGFR;ALCAM;SLC15A1;SYPL1;TLR2;CHRM2;SORL1;SLC39A4;CDH2;SLC7A2;CLDN1;MUC4;PLXNB2;SLC40A1;ITPR3;LAMP1;PLXNB1;ATP11A;SEMA3E;TRHDE;CLDN3;FGFR4;ADG…	GO_Cellular_Component_2021
3	spanning component of membrane (GO:0089717)	0.685222	1.29041	0.136101	0.370768	20	6	CDHR2;SLC15A1;BMPR2;NPC1L1;TRPM4;CDHR5	CDHR2;SLC15A1;BMPR2	GO_Cellular_Component_2021
3	Signaling by NOTCH1 in Cancer Homo sapiens R-HSA-2644603	0.706051	1.48817	0.0217166	0.36986	57	12	RBPJ;TBL1XR1;HDAC9;MAML2;NEURL1B;CDK8;HDAC8;HDAC5;FBXW7;HDAC7;JAG2;HDAC10	RBPJ;TBL1XR1;HDAC9;MAML2	Reactome_2016
3	Kaposi sarcoma-associated herpesvirus infection	0.535243	1.26171	0.072	0.367868	193	43	VEGFA;ZFP36;HLA-A;MAP2K1;HLA-B;HLA-C;CDKN1A;HLA-F;CXCL1;GNGT1;ITPR3;CALM3;AKT3;HLA-E;MAPK10;CXCL3;NFKB1;FGF2;TRAF3;CXCL8;CXCL2;PDGFB;RELA;PTGS2;STAT1;MICA;PLCG1;GNB4;MAPK12;SRC;MAPK13;IRF7;AKT2;PIK3CA;GABARAPL1;MAPK11;GSK3B;STAT2;CASP8;MAPK14;AKT1;NFATC4;PIK3C3	VEGFA;ZFP36;HLA-A;MAP2K1;HLA-B;HLA-C;CDKN1A;HLA-F;CXCL1;GNGT1;ITPR3;CALM3;AKT3;HLA-E;MAPK10;CXCL3	KEGG_2021_Human
3	Viral Acute Myocarditis WP4298	0.604846	1.31311	0.0934959	0.367787	84	16	ACTB;KRT8;PYCARD;BCL2L1;EDN1;RASA1;SOS1;STAT1;MICA;NOD2;SRC;LAMA2;GSK3B;CHRAC1;CASP8;AKT1	ACTB;KRT8;PYCARD;BCL2L1;EDN1	WikiPathways_2019_Human
3	GnRH signaling pathway	0.553089	1.26545	0.0973896	0.367325	93	28	MAP2K1;PTK2B;MAP3K2;PLCB1;HBEGF;EGFR;CACNA1D;GNAS;ITPR3;CALM3;CAMK2G;MAPK10;MMP14;SOS1;MMP2;PLA2G4C;PLD1;MAP3K1;MAPK12;SRC;MAPK13;GNRH1;PLCB3;ADCY6;MAPK11;PLCB2;MAPK14;PLD2	MAP2K1;PTK2B;MAP3K2;PLCB1;HBEGF;EGFR;CACNA1D;GNAS;ITPR3;CALM3;CAMK2G;MAPK10;MMP14	KEGG_2021_Human
3	Human immunodeficiency virus 1 infection	0.533101	1.26449	0.083	0.365238	212	38	HLA-A;MAP2K1;HLA-B;HLA-C;BST2;PTK2B;BCL2L1;HLA-F;TLR2;GNGT1;ITPR3;CALM3;AKT3;HLA-E;MAPK10;NFKB1;AP1S3;TRAF5;TAP1;GNAI1;AP1S1;TAPBP;PXN;RELA;PAK4;AP1G2;PLCG1;GNB4;MAPK12;MAPK13;AKT2;PIK3CA;TRIM5;MAPK11;CASP8;MAPK14;AKT1;NFATC4	HLA-A;MAP2K1;HLA-B;HLA-C;BST2;PTK2B;BCL2L1;HLA-F;TLR2;GNGT1;ITPR3;CALM3;AKT3;HLA-E	KEGG_2021_Human
3	Cell junction organization Homo sapiens R-HSA-446728	0.647306	1.51911	0.00400802	0.364383	86	31	LAMC2;LAMB3;CDH1;CLDN4;PLEC;ITGB1;FLNA;CLDN10;JUP;LAMA3;ITGB4;PARD6B;CDH2;CLDN1;CLDN3;CTNNA1;PARD3;ACTN1;CLDN12;VASP;CLDN23;CDH3;PXN;F11R;CTNND1;FLNC;PVR;CLDN9;MPP5;TESK1;PRKCI	LAMC2;LAMB3;CDH1;CLDN4;PLEC;ITGB1;FLNA;CLDN10;JUP;LAMA3;ITGB4;PARD6B;CDH2;CLDN1;CLDN3;CTNNA1;PARD3;ACTN1	Reactome_2016
3	U2-type spliceosomal complex (GO:0005684)	-0.590523	-1.45443	0.0813953	0.363963	89	5	CWC27;SNRNP70;PRPF31;RBMX2;PRPF40B	CWC27;SNRNP70;PRPF31;RBMX2;PRPF40B	GO_Cellular_Component_2021
3	Vitamin D in inflammatory diseases WP4482	0.698018	1.31668	0.130636	0.363745	22	6	SMAD3;NR3C1;NFKB1;RELA;MAP3K1;MAPK14	SMAD3;NR3C1	WikiPathways_2019_Human
3	EPH-Ephrin signaling Homo sapiens R-HSA-2682334	0.672173	1.52604	0.00702811	0.370981	95	22	VEGFA;ACTB;MYL12A;MYH14;KDR;EPHA2;EFNA5;EFNA1;ARHGEF28;RASA1;ACTR3;EFNB1;MMP2;VAV2;EPHA1;EPHB2;MYL9;SRC;ITSN1;NCK2;EPHB4;EPHA6	VEGFA;ACTB;MYL12A;MYH14;KDR;EPHA2;EFNA5;EFNA1;ARHGEF28	Reactome_2016
3	Arrhythmogenic right ventricular cardiomyopathy	0.683178	1.55084	0.00504541	0.330452	77	21	ITGA2;ACTB;ITGB1;ITGB6;ITGB8;JUP;CACNA1D;ITGB4;CDH2;ITGAV;CTNNA1;ITGA3;CTNNA3;ITGA1;DSG2;ITGA2B;DSC2;ATP2A2;PKP2;LAMA2;CACNG4	ITGA2;ACTB;ITGB1;ITGB6;ITGB8;JUP;CACNA1D;ITGB4;CDH2;ITGAV;CTNNA1;ITGA3;CTNNA3;ITGA1	KEGG_2021_Human
3	Aldosterone synthesis and secretion	0.591334	1.29683	0.125	0.328924	98	16	CREB5;PLCB1;CACNA1D;GNAS;ITPR3;CALM3;CAMK2G;ATP1B1;CAMK1D;SCARB1;PLCB3;ADCY6;CAMK4;PLCB2;ATF1;DAGLA	CREB5;PLCB1;CACNA1D;GNAS;ITPR3;CALM3;CAMK2G;ATP1B1	KEGG_2021_Human
3	Cortisol synthesis and secretion	0.619281	1.29394	0.139683	0.32713	65	11	CREB5;PLCB1;CACNA1D;GNAS;ITPR3;PDE8A;SCARB1;PLCB3;SP1;ADCY6;PLCB2	CREB5;PLCB1;CACNA1D;GNAS;ITPR3	KEGG_2021_Human
3	Complement and coagulation cascades	0.651624	1.31883	0.118407	0.304268	85	9	SERPINE1;PLAUR;SERPINA1;THBD;F3;PLAU;C5AR1;C1S;PROC	SERPINE1;PLAUR;SERPINA1;THBD;F3	KEGG_2021_Human
3	Type II diabetes mellitus	0.634234	1.31506	0.137472	0.304134	46	9	HK2;IRS2;HKDC1;CACNA1D;MAPK10;IRS1;SOCS3;CACNA1B;PIK3CA	HK2;IRS2;HKDC1;CACNA1D;MAPK10;IRS1	KEGG_2021_Human
3	Phagosome	0.624789	1.46209	0.01002	0.303803	152	30	ITGA2;ACTB;HLA-A;HLA-B;HLA-C;ITGB1;THBS1;HLA-F;TLR2;DYNC2H1;LAMP1;ITGAV;HLA-E;TUBA4A;ATP6AP1;ATP6V1F;LAMP2;TAP1;TCIRG1;SCARB1;MSR1;M6PR;THBS3;PIKFYVE;THBS4;ATP6V1H;TUBB8;ATP6V1A;HGS;PIK3C3	ITGA2;ACTB;HLA-A;HLA-B;HLA-C;ITGB1;THBS1;HLA-F;TLR2;DYNC2H1;LAMP1;ITGAV;HLA-E;TUBA4A;ATP6AP1;ATP6V1F	KEGG_2021_Human
3	MP26 NPC Glioma	0.575102	1.19331	0.24236	0.303512	50	10	ENO2;CD24;FNBP1L;SOX4;UCHL1;CXADR;SNAP25;BEX2;MLLT11;DDAH2	ENO2;CD24;FNBP1L;SOX4	Cancer_Metaprograms
3	Mineral absorption	0.751903	1.54341	0.0117521	0.300567	60	10	MT1X;SLC26A3;MT1E;MT1M;STEAP2;SLC39A4;SLC40A1;ATP1B1;TRPM7;SLC30A1	MT1X;SLC26A3;MT1E;MT1M;STEAP2;SLC39A4;SLC40A1	KEGG_2021_Human
3	Axon guidance	0.541684	1.31476	0.035	0.300304	182	47	MYL12A;SEMA3C;SEMA7A;ITGB1;ABLIM1;WNT5B;EPHA2;EFNA5;SEMA4B;EFNA1;PARD6B;ABLIM2;PLXNB2;PLXNB1;SEMA3E;BMPR2;CAMK2G;PARD3;ARHGEF12;RASA1;SEMA4G;EFNB1;L1CAM;MET;GNAI1;RHOD;EPHA1;PAK4;EPHB2;PLCG1;SEMA4D;MYL9;SRC;SEMA4C;NCK2;BMPR1B;NEO1;PIK3CA;TRPC1;SSH3;EPHB4;PLXNA3;SEMA6A;GSK3B;MYL5;NFATC4;EPHA6	MYL12A;SEMA3C;SEMA7A;ITGB1;ABLIM1;WNT5B;EPHA2;EFNA5;SEMA4B;EFNA1;PARD6B;ABLIM2;PLXNB2;PLXNB1;SEMA3E;BMPR2;CAMK2G;PARD3	KEGG_2021_Human
3	blood vessel morphogenesis (GO:0048514)	0.777195	1.67757	0.00208768	0.299883	56	12	LOX;VEGFA;RBPJ;KDR;ID1;ITGB8;CDH2;RASA1;NF1;TGFBR1;SMAD7;CUL7	LOX;VEGFA;RBPJ;KDR;ID1;ITGB8	GO_Biological_Process_2021
3	PI3K-Akt Signaling Pathway WP4172	0.556621	1.36629	0.003	0.299575	340	76	ITGA2;VEGFA;LAMC2;LAMB3;MAP2K1;FOXO3;KDR;CREB5;ITGB1;ITGB6;ITGB8;LAMA5;THBS1;EPHA2;EFNA5;BCL2L1;CDKN1A;LAMA3;EGFR;EFNA1;ITGB4;TLR2;CHRM2;GNGT1;IL7;AKT3;FGFR4;ITGAV;ITGA3;PDGFC;ITGA1;FGF14;LPAR6;TGFA;IRS1;NFKB1;COL1A1;CCND3;FGF13;FGFR3;FGF2;IGF1R;SOS1;MET;IL2RG;PPP2R2A;COL4A3;PDGFB;GYS1;RELA;ITGA2B;PPP2R1A;IGF2;BCL2L11;RBL2;TSC2;GNB4;PPP2CB;G6PC3;PTEN;PRKAA1;AKT2;LAMA2;THBS3;COL4A4;PIK3CA;OSMR;THB…	ITGA2;VEGFA;LAMC2;LAMB3;MAP2K1;FOXO3;KDR;CREB5;ITGB1;ITGB6;ITGB8;LAMA5;THBS1;EPHA2;EFNA5;BCL2L1;CDKN1A;LAMA3;EGFR;EFNA1;ITGB4;TLR2;CHRM2;GNGT1;IL7;AKT3;FGFR4;ITGAV;ITGA3;PDGFC;ITGA1;FGF14;LPAR6	WikiPathways_2019_Human
3	Global Genome Nucleotide Excision Repair (GG-NER) Homo sapiens R-HSA-5696399	0.73201	1.55848	0.00839454	0.29877	82	12	INO80D;ACTB;PIAS1;POLD4;MNAT1;POLK;PIAS3;ERCC3;TFPT;GTF2H2;NFRKB;RNF111	INO80D;ACTB	Reactome_2016
3	Laminin interactions Homo sapiens R-HSA-3000157	0.74546	1.58478	0.00416667	0.30531	23	12	ITGA2;LAMC2;LAMB3;ITGB1;LAMA5;LAMA3;ITGB4;ITGAV;ITGA3;ITGA1;COL18A1;LAMA2	ITGA2;LAMC2;LAMB3;ITGB1;LAMA5;LAMA3;ITGB4;ITGAV;ITGA3;ITGA1	Reactome_2016
3	MYC signaling_NatGen	0.548197	1.1474	0.293684	0.298147	200	12	FRAS1;VWA8;USP36;IMMP2L;GPR39;WWC1;ADK;NUBPL;URI1;TASP1;UBE3D;TAF4B	FRAS1;VWA8;USP36;IMMP2L;GPR39;WWC1;ADK;NUBPL	PDAC_Subtypes_NG
3	Vitamin D Receptor Pathway WP2877	0.585483	1.36956	0.0240722	0.296782	182	31	TIMP2;ATP2C2;PPARD;CEACAM1;ID1;CST6;CLMN;KLK6;EFNA5;CDKN1A;TPM1;THBD;CRACR2B;MXD1;CLEC16A;ADRA1B;G0S2;TGFB2;ALOX5;ABCB1;CYP2C9;LGALS9;CDKAL1;CD40;CREG2;CRACR2A;MX2;EPHB4;IRF5;STAM;CD200	TIMP2;ATP2C2;PPARD;CEACAM1;ID1;CST6;CLMN;KLK6;EFNA5;CDKN1A;TPM1	WikiPathways_2019_Human
3	Thyroid hormone signaling pathway	0.571908	1.31449	0.0805639	0.296527	121	23	ACTB;SLC2A1;MAP2K1;NCOA2;PLCB1;AKT3;ITGAV;ATP1B1;PFKP;ATP2A2;STAT1;TSC2;PLCG1;THRA;SRC;AKT2;PLCB3;PIK3CA;GSK3B;PLCB2;SIN3A;AKT1;MED13	ACTB;SLC2A1;MAP2K1;NCOA2;PLCB1;AKT3;ITGAV;ATP1B1	KEGG_2021_Human
3	early endosome (GO:0005769)	0.553645	1.3415	0.011	0.296508	266	53	HLA-A;MAP2K1;HLA-B;HLA-C;KDR;MME;PMEPA1;PLD3;VAMP8;ATP13A3;STEAP2;EGFR;PICALM;HLA-F;SORL1;TMEM184A;HLA-E;KIF16B;MVB12B;ASAH1;APP;PLPP2;NEURL1B;RAB17;LAPTM4B;DNAJC13;RAB31;SLC2A13;PPP1R21;ANKRD27;ZFYVE28;MYO1B;VPS8;RUBCN;PIKFYVE;EHD2;DYSF;RAB21;MON2;BAIAP3;HTT;SLC30A10;RABGEF1;ALS2;HGS;CHMP1A;FZD5;USP8;CLIP3;SNX16;DAGLA;GGA3;TSG101	HLA-A;MAP2K1;HLA-B;HLA-C;KDR;MME;PMEPA1;PLD3;VAMP8;ATP13A3;STEAP2;EGFR;PICALM;HLA-F;SORL1;TMEM184A;HLA-E;KIF16B;MVB12B;ASAH1;APP;PLPP2	GO_Cellular_Component_2021
3	Viral carcinogenesis	0.566841	1.3326	0.03003	0.2932	203	37	HLA-A;ACTN4;HLA-B;HLA-C;RBPJ;REL;CREB5;HDAC9;HPN;CDKN1A;RASA2;HLA-F;HLA-E;ACTN1;NFKB1;CCND3;SCIN;TRAF3;TRAF5;CHD4;SP100;PXN;SCRIB;RELA;HDAC8;HDAC5;GTF2H2C;RBL2;SRC;IRF7;DLG1;PIK3CA;GTF2H2;HDAC7;CASP8;JAK3;HDAC10	HLA-A;ACTN4;HLA-B;HLA-C;RBPJ;REL;CREB5;HDAC9;HPN;CDKN1A;RASA2;HLA-F	KEGG_2021_Human
3	TGF-beta Signaling Pathway WP366	0.582653	1.37533	0.021	0.292829	132	37	ITGA2;MAP2K1;MEF2A;SMAD3;ETS1;ITGB1;KLF6;THBS1;CDKN1A;SMURF1;NEDD4L;ITGB4;BCAR1;SKIL;PIAS1;WWP1;APP;SPTBN1;SOS1;MET;TGIF1;TGFBR1;YAP1;RBL2;KLF10;SMAD7;SRC;SP1;PML;PIAS2;AXIN1;SIK1;MAPK14;SIN3A;AKT1;HGS;RNF111	ITGA2;MAP2K1;MEF2A;SMAD3;ETS1;ITGB1;KLF6;THBS1;CDKN1A;SMURF1;NEDD4L;ITGB4;BCAR1;SKIL	WikiPathways_2019_Human
3	Ectoderm Differentiation WP2858	0.600546	1.37367	0.031031	0.291491	138	27	PODXL;LY6E;PPARD;TOX3;JUP;PTPN13;SMURF1;ABCC4;SKIL;ARHGAP10;BCOR;BCAS3;NLK;PIM1;RHPN1;CAP2;OGT;POU2F2;TTC14;TFAP2A;CTBP1;NUMA1;CDON;MECP2;NR2F2;FZD5;HDAC10	PODXL;LY6E;PPARD;TOX3;JUP;PTPN13;SMURF1;ABCC4;SKIL;ARHGAP10;BCOR;BCAS3;NLK;PIM1;RHPN1;CAP2	WikiPathways_2019_Human
3	Hypothesized Pathways in Pathogenesis of Cardiovascular Disease WP3668	0.83384	1.66279	0.00217155	0.290748	25	8	SERPINE1;SMAD3;LTBP2;CTGF;FLNA;TGFBR1;FBN2;MAPK14	SERPINE1;SMAD3;LTBP2;CTGF;FLNA	WikiPathways_2019_Human
3	nuclear inner membrane (GO:0005637)	0.644712	1.34119	0.101931	0.290067	28	10	IFI27;SMAD3;DPY19L1;ATP11B;MFSD10;PTGS2;DPY19L2;SIRT1;DPY19L3;LEMD2	IFI27;SMAD3	GO_Cellular_Component_2021
3	p53 signaling pathway	0.594511	1.33217	0.0891591	0.289442	73	19	SERPINE1;PERP;TP53I3;THBS1;BCL2L1;TNFRSF10B;CDKN1A;SESN3;STEAP3;SERPINB5;CCND3;TP73;CCNG2;BBC3;TSC2;PTEN;ZMAT3;TNFRSF10A;CASP8	SERPINE1;PERP;TP53I3;THBS1;BCL2L1;TNFRSF10B;CDKN1A	KEGG_2021_Human
3	Vibrio cholerae infection	0.651585	1.32694	0.106838	0.297977	50	10	ACTB;ERO1A;GNAS;TJP2;ATP6AP1;ATP6V1F;TCIRG1;PLCG1;ATP6V1H;ATP6V1A	ACTB;ERO1A;GNAS;TJP2;ATP6AP1;ATP6V1F	KEGG_2021_Human
3	clathrin-coated endocytic vesicle (GO:0045334)	0.738883	1.5923	0.00513875	0.30542	85	13	MYO1E;MYO6;VAMP8;HBEGF;CD74;EGFR;PICALM;CHRM2;SCARB2;TGFA;M6PR;LMBRD1;FZD5	MYO1E;MYO6;VAMP8;HBEGF;CD74;EGFR;PICALM;CHRM2;SCARB2	GO_Cellular_Component_2021
3	Pathways Regulating Hippo Signaling WP4540	0.598348	1.35956	0.0583501	0.305752	98	21	CDH1;KDR;SMAD3;PLCB1;EPHA2;EGFR;GNAS;CDH2;FGFR4;STK3;FGFR3;IGF1R;CDH3;MET;LATS2;PRKAA1;PLCB3;PLCB2;PRKAR1A;MST1;PRKCI	CDH1;KDR;SMAD3;PLCB1;EPHA2;EGFR;GNAS;CDH2;FGFR4;STK3	WikiPathways_2019_Human
3	Influenza A	0.567845	1.3161	0.0700701	0.305904	172	27	ACTB;TMPRSS4;MAP2K1;IL18;PYCARD;TNFSF10;TNFRSF10B;AKT3;NFKB1;CCND3;TRAF3;SOCS3;CXCL8;XPO1;RELA;STAT1;IRF7;AKT2;NFKBIB;PML;PIK3CA;MX2;MX1;TNFRSF10A;STAT2;CASP8;AKT1	ACTB;TMPRSS4;MAP2K1;IL18;PYCARD;TNFSF10;TNFRSF10B	KEGG_2021_Human
3	Viral myocarditis	0.757561	1.57097	0.00852878	0.326659	60	10	ACTB;HLA-A;HLA-B;HLA-C;HLA-F;HLA-E;CXADR;LAMA2;CD40;CASP8	ACTB;HLA-A;HLA-B;HLA-C	KEGG_2021_Human
3	Small cell lung cancer	0.560053	1.29254	0.0672016	0.326222	92	27	ITGA2;LAMC2;LAMB3;ITGB1;LAMA5;BCL2L1;CDKN1A;LAMA3;AKT3;ITGAV;ITGA3;TRAF4;NFKB1;TRAF3;TRAF5;COL4A3;POLK;RELA;PTGS2;ITGA2B;BIRC3;PTEN;AKT2;LAMA2;COL4A4;PIK3CA;AKT1	ITGA2;LAMC2;LAMB3;ITGB1;LAMA5;BCL2L1;CDKN1A;LAMA3;AKT3;ITGAV;ITGA3	KEGG_2021_Human
3	Vasopressin-regulated water reabsorption	0.656362	1.29618	0.130197	0.325957	44	8	CREB5;GNAS;DYNC2H1;ARHGDIB;ARHGDIA;DCTN2;DYNC2LI1;ADCY6	CREB5;GNAS;DYNC2H1;ARHGDIB;ARHGDIA	KEGG_2021_Human
3	NOTCH1 Intracellular Domain Regulates Transcription Homo sapiens R-HSA-2122947	0.750948	1.56434	0.00627615	0.318176	47	11	RBPJ;TBL1XR1;HDAC9;MAML2;CDK8;HDAC8;HDAC5;FBXW7;TLE1;HDAC7;HDAC10	RBPJ;TBL1XR1;HDAC9;MAML2	Reactome_2016
3	Protein Secretion	0.535085	1.18549	0.230457	0.317338	96	18	KRT18;EGFR;GNAS;AP3S1;TMED10;ICA1;ERGIC3;LAMP2;SCRN1;ARFGEF1;ARFGEF2;M6PR;MON2;ATP6V1H;VPS4B;SCAMP1;STAM;TSG101	KRT18;EGFR;GNAS;AP3S1;TMED10;ICA1;ERGIC3	MSigDB_Hallmark_2020
3	integrin-mediated signaling pathway (GO:0007229)	0.736092	1.66078	0	0.31678	75	22	ITGA2;SEMA7A;PTK2B;CEACAM1;ITGB1;ITGB6;ITGB8;LAMA5;LAMA3;ISG15;ITGB4;ITGBL1;BCAR1;DOCK1;ITGAV;ADAM9;ERBIN;LAT;ITGA2B;COL16A1;SRC;TEC	ITGA2;SEMA7A;PTK2B;CEACAM1;ITGB1;ITGB6;ITGB8;LAMA5;LAMA3;ISG15;ITGB4;ITGBL1;BCAR1;DOCK1;ITGAV;ADAM9;ERBIN	GO_Biological_Process_2021
3	Amino sugar and nucleotide sugar metabolism	0.806689	1.46462	0.030525	0.314957	48	5	HK2;HKDC1;UXS1;GALK1;NAGK	HK2;HKDC1	KEGG_2021_Human
3	mitogen-activated protein kinase binding (GO:0051019)	-0.699788	-1.66551	0.0245399	0.314277	29	5	SIRT1;DUSP7;PRMT1;MAPK14;DUSP8	SIRT1;DUSP7;PRMT1;MAPK14;DUSP8	GO_Molecular_Function_2021
3	Common Pathways Underlying Drug Addiction WP2636	0.711595	1.3544	0.0886644	0.313825	42	7	ACTB;MAP2K1;GNAS;PPP1CB;GNAI1;CAMK4;GJB1	ACTB;MAP2K1;GNAS	WikiPathways_2019_Human
3	ECM proteoglycans Homo sapiens R-HSA-3000178	0.7275	1.57675	0	0.31314	55	15	SERPINE1;ITGA2;VCAN;ITGB1;ITGB6;LUM;LAMA5;LAMA3;ITGAV;MATN4;TGFB2;AGRN;ITGA2B;LAMA2;COL9A2	SERPINE1;ITGA2;VCAN;ITGB1;ITGB6;LUM;LAMA5;LAMA3	Reactome_2016
3	Neural Crest Differentiation WP2064	0.594663	1.35282	0.06143	0.312488	101	22	CDH1;RBPJ;ETS1;ID1;HDAC9;ITGB1;RHOB;CDH2;MITF;SOX9;NFKB1;FGFR3;FGF2;TFAP2A;HDAC8;HDAC5;TBX6;AXIN1;HDAC7;GSK3B;GJB1;HDAC10	CDH1;RBPJ;ETS1;ID1;HDAC9;ITGB1;RHOB;CDH2	WikiPathways_2019_Human
3	Allograft Rejection	0.511169	1.19366	0.18018	0.312036	200	31	HLA-A;IL18;ETS1;HDAC9;FLNA;CD74;EGFR;TLR2;IL7;HLA-E;CCND3;TGFB2;LIF;TAP1;IL2RG;TAPBP;BCL3;STAT1;IRF7;RIPK2;KLRD1;ACHE;PTPN6;CD40;IL11;IL15;ABI1;ACVR2A;AKT1;ELF4;CSK	HLA-A;IL18;ETS1;HDAC9;FLNA;CD74;EGFR;TLR2;IL7;HLA-E	MSigDB_Hallmark_2020
3	Amoebiasis	0.565488	1.30716	0.0995976	0.311431	102	23	LAMC2;LAMB3;ACTN4;LAMA5;PLCB1;LAMA3;GNAS;TLR2;CXCL1;ACTN1;CXCL3;NFKB1;COL1A1;TGFB2;CXCL8;CXCL2;COL4A3;RELA;LAMA2;PLCB3;COL4A4;PIK3CA;PLCB2	LAMC2;LAMB3;ACTN4;LAMA5;PLCB1;LAMA3;GNAS;TLR2;CXCL1	KEGG_2021_Human
3	Degradation of the extracellular matrix Homo sapiens R-HSA-1474228	0.677402	1.5606	0.00200602	0.311333	106	26	ADAMTS9;LAMC2;LAMB3;CDH1;TIMP2;MMP7;CAST;CAPNS1;LAMA5;CAPN12;LAMA3;BMP1;ADAM9;MMP14;PSEN1;KLK7;MMP2;COL18A1;MMP15;COL16A1;CAPN13;COL19A1;FURIN;COL9A2;CAPN10;CTSK	ADAMTS9;LAMC2;LAMB3;CDH1;TIMP2;MMP7;CAST;CAPNS1;LAMA5;CAPN12;LAMA3	Reactome_2016
3	phagocytic vesicle membrane (GO:0030670)	0.606767	1.33005	0.0960163	0.311266	45	15	HLA-A;HLA-B;HLA-C;VAMP8;HLA-F;HLA-E;ANXA3;TAP1;TCIRG1;TAPBP;RAB31;APPL2;PIKFYVE;ATG12;PIK3C3	HLA-A;HLA-B;HLA-C;VAMP8;HLA-F;HLA-E;ANXA3	GO_Cellular_Component_2021
3	Type I hemidesmosome assembly Homo sapiens R-HSA-446107	0.849717	1.55109	0.0158924	0.310614	9	5	LAMC2;LAMB3;PLEC;LAMA3;ITGB4	LAMC2;LAMB3;PLEC;LAMA3;ITGB4	Reactome_2016
3	Thyroid hormone synthesis	0.636156	1.32013	0.116788	0.310168	75	11	CREB5;DUOX2;PLCB1;GNAS;ITPR3;ATP1B1;IYD;PLCB3;ADCY6;PLCB2;DUOX1	CREB5;DUOX2;PLCB1;GNAS;ITPR3;ATP1B1	KEGG_2021_Human
3	Type I diabetes mellitus	0.793774	1.48444	0.0259128	0.309375	43	6	HLA-A;HLA-B;HLA-C;HLA-F;HLA-E;ICA1	HLA-A;HLA-B;HLA-C;HLA-F;HLA-E;ICA1	KEGG_2021_Human
3	Renal cell carcinoma	0.588845	1.31935	0.0900716	0.307572	69	18	VEGFA;SLC2A1;MAP2K1;ETS1;CDKN1A;AKT3;TGFA;TGFB2;GAB1;SOS1;MET;PDGFB;EPAS1;PAK4;AKT2;PIK3CA;BRAF;AKT1	VEGFA;SLC2A1;MAP2K1;ETS1	KEGG_2021_Human
3	Hepatitis C and Hepatocellular Carcinoma WP3646	0.617204	1.36154	0.0600815	0.30628	49	17	PODXL;VEGFA;SMAD3;BCL2L1;CDKN1A;UCHL1;NFKB1;CXCL8;SOS1;MYOF;VAV2;TGFBR1;PTGS2;BIRC3;IL6R;MAPK14;AKT1	PODXL;VEGFA;SMAD3;BCL2L1;CDKN1A	WikiPathways_2019_Human
3	Glucose transport Homo sapiens R-HSA-70153	0.901342	1.64353	0.00243902	0.305941	42	5	HK2;SLC2A1;POM121C;G6PC3;SLC37A4	HK2;SLC2A1	Reactome_2016
3	Complement and Coagulation Cascades WP558	0.651624	1.30571	0.12069	0.382613	58	9	SERPINE1;PLAUR;SERPINA1;THBD;F3;PLAU;C5AR1;C1S;PROC	SERPINE1;PLAUR;SERPINA1;THBD;F3	WikiPathways_2019_Human
3	regulation of ion transmembrane transporter activity (GO:0032412)	0.818714	1.54038	0.0150812	0.382838	39	6	STK39;FXYD3;CACNA1D;NEDD4L;NEDD4;SCN1B	STK39;FXYD3;CACNA1D;NEDD4L	GO_Biological_Process_2021
3	positive regulation of alpha-beta T cell proliferation (GO:0046641)	0.838118	1.53089	0.00965018	0.383117	16	5	CD81;HLA-A;IL18;HLA-E;LGALS9	CD81;HLA-A;IL18	GO_Biological_Process_2021
3	regulation of microvillus organization (GO:0032530)	0.839588	1.53893	0.0155689	0.383373	8	5	PODXL;CDHR2;USH1C;PLD1;CDHR5	PODXL;CDHR2	GO_Biological_Process_2021
3	glucose metabolic process (GO:0006006)	0.772123	1.54898	0.00992282	0.423017	62	9	PPARD;ENO2;IRS2;G6PC3;PER2;GAA;SLC37A4;HECTD4;GDPGP1	PPARD;ENO2;IRS2	GO_Biological_Process_2021
3	secretory granule lumen (GO:0034774)	0.522333	1.24829	0.0780781	0.422544	316	51	SERPINE1;VEGFA;LGALS3BP;TIMP2;ACTN4;NEU1;GRN;SERPINA1;PYCARD;THBS1;ANXA2;JUP;CXCL1;GAS6;CDA;NAPRT;ACTN1;GSDMD;DERA;APP;CEP290;PDXK;AMPD3;NFKB1;UNC13D;TGFB2;FAM3C;PADI2;ALOX5;CANT1;PDGFB;IST1;CTSH;VAT1;NHLRC2;IGF2;CTSA;CPPED1;GTPBP2;RAB27A;GCA;A1BG;PTPN6;CRACR2A;RNASET2;FUCA1;ARHGAP45;MAPK14;ACTR10;SPTAN1;AOC1	SERPINE1;VEGFA;LGALS3BP;TIMP2;ACTN4;NEU1;GRN;SERPINA1;PYCARD;THBS1;ANXA2;JUP;CXCL1;GAS6;CDA;NAPRT;ACTN1;GSDMD;DERA;APP;CEP290;PDXK;AMPD3;NFKB1	GO_Cellular_Component_2021
3	endocytic vesicle (GO:0030139)	0.54137	1.24656	0.127382	0.420118	189	27	MYO1E;MYO6;HBEGF;WNT5B;CD74;PICALM;AMN;ANXA11;SCARB2;ITGAV;CAMK2G;RAB34;RAPGEF2;RAB17;SCARB1;MSR1;PLD1;RAB31;WNT7A;NOD2;LMBRD1;FLOT2;EHD2;NOSTRIN;DYSF;CACNG4;RAB24	MYO1E;MYO6;HBEGF;WNT5B;CD74;PICALM;AMN;ANXA11;SCARB2;ITGAV;CAMK2G	GO_Cellular_Component_2021
3	positive regulation of cell motility (GO:2000147)	0.639409	1.55536	0	0.417696	221	65	PODXL;VEGFA;LAMC2;SEMA3C;MMP7;ACTN4;SEMA7A;SPAG9;CLDN4;KDR;PTK2B;MAP4K4;SH3RF2;ITGB1;SYNE2;MGAT5;CIB1;GRN;DUOX2;THBS1;HBEGF;WNT5B;SEMA4B;EGFR;WNT11;SMIM22;CLDN1;CARMIL1;BCAR1;EDN1;MYADM;SEMA3E;CLDN3;ADAM9;PDGFC;ACVR1;F3;MMP14;GRB7;COL1A1;IGF1R;PLAU;BMP2;SEMA4G;PDGFB;FER;VIL1;RHOD;CTSH;TGFBR1;EPHA1;TRIP6;RUFY3;EPHB2;MYLK;SEMA4D;CPNE3;SEMA4C;RDX;AKT2;PDCD10;CXCL16;SEMA6A;FAM83H;DUOX1	PODXL;VEGFA;LAMC2;SEMA3C;MMP7;ACTN4;SEMA7A;SPAG9;CLDN4;KDR;PTK2B;MAP4K4;SH3RF2;ITGB1;SYNE2;MGAT5;CIB1;GRN;DUOX2;THBS1;HBEGF;WNT5B;SEMA4B;EGFR;WNT11;SMIM22;CLDN1;CARMIL1;BCAR1;EDN1;MYADM;SEMA3E;CLDN3;ADAM9;PDGFC;ACVR1	GO_Biological_Process_2021
3	Nucleotide-binding Oligomerization Domain (NOD) pathway WP1433	0.631815	1.27816	0.169528	0.417613	41	9	IL18;DUOX2;PYCARD;ERBIN;RELA;NOD2;RIPK2;CASP8;NAIP	IL18;DUOX2;PYCARD	WikiPathways_2019_Human
3	Assembly of collagen fibrils and other multimeric structures Homo sapiens R-HSA-2022090	0.764456	1.68045	0.0020429	0.416762	54	14	LOX;LAMC2;LAMB3;COL5A1;MMP7;PLEC;COL8A1;LAMA3;ITGB4;BMP1;COL1A1;COL4A3;COL18A1;COL4A4	LOX;LAMC2;LAMB3;COL5A1;MMP7;PLEC;COL8A1	Reactome_2016
3	positive regulation of pri-miRNA transcription by RNA polymerase II (GO:1902895)	0.763686	1.54727	0.013245	0.413792	34	8	FOXO3;SMAD3;NR3C1;ETS1;FGF2;TGFB2;PDGFB;RELA	FOXO3;SMAD3;NR3C1;ETS1	GO_Biological_Process_2021
3	negative regulation of cysteine-type endopeptidase activity involved in apoptotic process (GO:0043154)	0.734724	1.54886	0.0116034	0.413438	55	11	VEGFA;PLAUR;THBS1;IFI6;SH3RF1;GAS6;NOL3;MAP2K5;SRC;AKT1;NAIP	VEGFA;PLAUR;THBS1;IFI6;SH3RF1;GAS6	GO_Biological_Process_2021
3	Endothelin Pathways WP2197	0.64226	1.27807	0.144408	0.41253	33	8	MAP2K1;PLCB1;GNAS;EDN1;GNAI1;NPY1R;ATP2A2;MYLK	MAP2K1;PLCB1;GNAS;EDN1	WikiPathways_2019_Human
3	regulation of cell migration (GO:0030334)	0.624689	1.55832	0	0.423281	408	100	PODXL;SERPINE1;VEGFA;LAMC2;CDH1;SEMA3C;MMP7;ACTN4;SEMA7A;FOXO3;SPAG9;PTPRK;CLDN4;KDR;BST2;PTK2B;MAP4K4;CEACAM1;SH3RF2;ITGB1;SYNE2;MGAT5;CIB1;GRN;FRMD5;THBS1;HBEGF;FLNA;RHOB;WNT5B;CD74;SEMA4B;EGFR;WNT11;SMIM22;ZMYND8;TPM1;SORL1;PARD6B;CLDN1;CARMIL1;BCAR1;EDN1;PLXNB2;MYADM;PLXNB1;SEMA3E;CLDN3;ADAM9;PDGFC;LIMCH1;ACVR1;F3;MMP14;GRB7;MCTP1;MITF;NOG;COL1A1;FGF2;DLC1;ALOX15B;IGF1R;PLAU;BMP2;SEMA4G;NF1;P…	PODXL;SERPINE1;VEGFA;LAMC2;CDH1;SEMA3C;MMP7;ACTN4;SEMA7A;FOXO3;SPAG9;PTPRK;CLDN4;KDR;BST2;PTK2B;MAP4K4;CEACAM1;SH3RF2;ITGB1;SYNE2;MGAT5;CIB1;GRN;FRMD5;THBS1;HBEGF;FLNA;RHOB;WNT5B;CD74;SEMA4B;EGFR;WNT11;SMIM22;ZMYND8;TPM1;SORL1;PARD6B;CLDN1;CARMIL1;BCAR1;EDN1;PLXNB2;MYADM;PLXNB1;SEMA3E;CLDN3;ADAM9;PDGFC;LIMCH1;ACVR1	GO_Biological_Process_2021
3	Wnt/beta-catenin Signaling Pathway in Leukemia WP3658	0.655256	1.27622	0.154286	0.412487	26	7	PPARD;JUP;CSNK1A1;RARA;PML;GSK3B;AKT1	PPARD;JUP	WikiPathways_2019_Human
3	Angiopoietin Like Protein 8 Regulatory Pathway WP3915	0.549567	1.28619	0.075	0.411071	132	34	SLC2A1;MAP2K1;FOXO3;MAP4K4;IRS2;MAP3K9;MAP3K2;SESN3;MAPK10;MAP3K13;IRS1;CBLC;SOS1;GYS1;SHC2;TSC2;MAP3K8;MAP3K1;MAP2K5;THRA;MAPK12;MAPK13;PRKAA1;AKT2;FLOT2;PIK3CA;TRIP10;MAPK11;GSK3A;GSK3B;MAPK14;AKT1;MAP3K12;PIK3C3	SLC2A1;MAP2K1;FOXO3;MAP4K4;IRS2;MAP3K9;MAP3K2	WikiPathways_2019_Human
3	Endoderm Differentiation WP2853	0.563237	1.28817	0.084507	0.410963	141	27	SMAD3;NR3C1;GLI2;GRHL2;TOX3;RFX7;PARP8;ELK4;PIAS1;WWC1;NLK;APP;NOG;HNF1B;BPTF;POU5F1;ZNF462;PAF1;MBTD1;STAT1;UBR5;CRTC1;EPB41L5;ELP4;AHDC1;TRIM5;TAF4B	SMAD3;NR3C1;GLI2;GRHL2;TOX3;RFX7;PARP8;ELK4;PIAS1;WWC1;NLK;APP;NOG;HNF1B;BPTF;POU5F1;ZNF462;PAF1	WikiPathways_2019_Human
3	positive regulation of cellular metabolic process (GO:0031325)	0.696372	1.52055	0.0081716	0.41091	105	16	VEGFA;PPARD;HPN;THBS1;ANXA2;CDKN1A;CXCL8;PDGFB;SCRIB;WNT7A;XDH;MAPK14;AKT1;ACACB;NR1H2;ATAD1	VEGFA;PPARD;HPN;THBS1;ANXA2;CDKN1A	GO_Biological_Process_2021
3	vasculogenesis (GO:0001570)	0.823841	1.51082	0.0120337	0.410904	33	5	VEGFA;KDR;ITGB8;RASA1;CUL7	VEGFA;KDR;ITGB8	GO_Biological_Process_2021
3	Photodynamic therapy-induced NF-kB survival signaling WP3617	0.629132	1.28447	0.151844	0.410662	35	9	VEGFA;REL;NFKB1;CXCL8;CXCL2;MMP2;RELA;PTGS2;BIRC3	VEGFA;REL	WikiPathways_2019_Human
3	negative regulation of transferase activity (GO:0051348)	0.773519	1.51372	0.0262258	0.407477	29	7	ZFP36;IRS2;CDKN1C;SMAD7;SRC;GSK3A;GSK3B	ZFP36;IRS2;CDKN1C	GO_Biological_Process_2021
3	cellular response to type I interferon (GO:0071357)	0.682471	1.52005	0.00915565	0.406919	65	19	IFI27;HLA-A;HLA-B;HLA-C;BST2;IFI6;HLA-F;ISG15;HLA-E;ISG20;SP100;IRF6;STAT1;XAF1;IRF7;MX2;MX1;STAT2;IRF5	IFI27;HLA-A;HLA-B;HLA-C;BST2;IFI6;HLA-F;ISG15	GO_Biological_Process_2021
3	G13 Signaling Pathway WP524	0.64752	1.29182	0.147778	0.406485	39	8	RHPN2;SH3RF1;ARHGDIB;GNA13;MAPK10;DIAPH1;PPP1CB;PIK3CA	RHPN2;SH3RF1;ARHGDIB;GNA13;MAPK10;DIAPH1	WikiPathways_2019_Human
3	regulation of T cell proliferation (GO:0042129)	0.798276	1.51531	0.014756	0.405716	76	6	CEBPB;SDC4;NCK2;IL15;CCDC88B;JAK3	CEBPB;SDC4	GO_Biological_Process_2021
3	mitotic spindle (GO:0072686)	0.567442	1.26246	0.155804	0.412372	120	17	PKHD1;TBL1XR1;HNF4G;PKP4;DCDC2;TBCK;LSM14A;DIAPH1;KIFC2;CLASP1;CDC16;NUMA1;EFHC1;SIRT2;WAPL;ATAT1;EML3	PKHD1;TBL1XR1;HNF4G;PKP4;DCDC2;TBCK;LSM14A;DIAPH1;KIFC2	GO_Cellular_Component_2021
3	negative regulation of cysteine-type endopeptidase activity (GO:2000117)	0.755149	1.56248	0.010661	0.423434	53	10	VEGFA;CAST;THBS1;IFI6;SH3RF1;GAS6;MAP2K5;SRC;AKT1;NAIP	VEGFA;CAST;THBS1;IFI6;SH3RF1;GAS6	GO_Biological_Process_2021
3	intrinsic apoptotic signaling pathway (GO:0097193)	0.683437	1.56025	0.00507099	0.423819	102	22	ERO1A;CEBPB;CD24;PYCARD;CRIP1;IFI6;EPHA2;BCL2L1;TNFRSF10B;CDKN1A;TP53BP2;TRIB3;TP73;CASP4;PPP1R15A;SCN2A;BBC3;BCL2L11;MLLT11;PML;BRSK2;PRODH	ERO1A;CEBPB;CD24;PYCARD;CRIP1;IFI6;EPHA2;BCL2L1;TNFRSF10B;CDKN1A;TP53BP2	GO_Biological_Process_2021
3	Complement	0.473173	1.12806	0.247	0.425754	200	42	SERPINE1;TIMP2;CEBPB;PLAUR;ZFPM2;SERPINA1;CXCL1;CDA;CALM3;ADAM9;F3;DOCK9;MMP14;PIM1;PCLO;PSEN1;KYNU;LAMP2;LIPA;DGKH;CASP10;CDK5R1;CASP4;PDGFB;CTSH;RCE1;MMP15;DYRK2;GNB4;PPP2CB;SRC;IRF7;C1S;PIK3CA;GCA;PLSCR1;LTA4H;LAP3;FDX1;KIF2A;USP8;CPM	SERPINE1;TIMP2;CEBPB;PLAUR;ZFPM2;SERPINA1;CXCL1;CDA;CALM3;ADAM9;F3;DOCK9;MMP14;PIM1;PCLO;PSEN1;KYNU;LAMP2;LIPA	MSigDB_Hallmark_2020
3	cell migration involved in sprouting angiogenesis (GO:0002042)	0.830788	1.50205	0.0205562	0.438857	18	5	VEGFA;KDR;FGF2;EPHB4;AKT1	VEGFA;KDR	GO_Biological_Process_2021
3	trans-Golgi network transport vesicle (GO:0030140)	0.671078	1.23304	0.200477	0.43766	15	5	STEAP2;TMED10;FURIN;SPG21;RASSF9	STEAP2;TMED10	GO_Cellular_Component_2021
3	Endosomal/Vacuolar pathway Homo sapiens R-HSA-1236977	0.795969	1.45991	0.0436836	0.436959	12	5	HLA-A;HLA-B;HLA-C;HLA-F;HLA-E	HLA-A;HLA-B;HLA-C;HLA-F;HLA-E	Reactome_2016
3	positive regulation of cell junction assembly (GO:1901890)	0.733492	1.5625	0.019088	0.436863	57	11	VEGFA;KDR;MAP4K4;IL1RAP;EPHA2;CLDN3;EPHB2;WNT7A;COL16A1;CLSTN1;CLSTN3	VEGFA;KDR;MAP4K4;IL1RAP;EPHA2	GO_Biological_Process_2021
3	Golgi membrane (GO:0000139)	0.503518	1.23597	0.049	0.436231	472	76	SLC2A1;HLA-A;ATP2C2;HLA-B;HLA-C;B3GNT5;ST3GAL1;RHOBTB3;UGCG;PMEPA1;CHPT1;MGAT5;PLD3;B4GALT5;PYCARD;CD74;HLA-F;CYTH1;SORL1;SCARB2;TMED10;MGAT4B;HLA-E;CHST11;ICA1;PDGFC;DSE;APP;CHPF;ST8SIA6;UNC93B1;AP1S3;B3GALT5;CHSY3;B4GALT4;LFNG;MAPK8IP3;B4GALT1;GALNT7;VTI1A;B3GNT3;AP1S1;PDGFB;OPTN;TAPBP;DSEL;SLC35B2;HID1;GNPTAB;ARFGEF1;RAB31;AP1G2;SLC35A1;ZDHHC7;ZDHHC17;ARFGEF2;M6PR;ABCA12;MYO1B;PIKFYVE;RAB21;BA…	SLC2A1;HLA-A;ATP2C2;HLA-B;HLA-C;B3GNT5;ST3GAL1;RHOBTB3;UGCG;PMEPA1;CHPT1;MGAT5;PLD3;B4GALT5;PYCARD;CD74;HLA-F;CYTH1;SORL1;SCARB2;TMED10;MGAT4B;HLA-E;CHST11;ICA1;PDGFC	GO_Cellular_Component_2021
3	Brain-Derived Neurotrophic Factor (BDNF) signaling pathway WP2380	0.530394	1.26385	0.0741483	0.435939	144	40	LINGO1;MAP2K1;FOXO3;MEF2A;PTK2B;IRS2;MAP3K2;CDH2;MAPK10;IRS1;NFKB1;KIDINS220;BMP2;KSR1;CDK5R1;RELA;SHC2;VAV2;BCL2L11;STAT1;TSC2;MAP3K1;PLCG1;MAP2K5;GRIP1;SRC;CRTC1;DLG1;PRKAA1;NCK2;CAMK4;IGF2BP1;FRS2;GSK3B;MAPK14;DOCK3;AKT1;ACACB;NFATC4;PTPRF	LINGO1;MAP2K1;FOXO3;MEF2A;PTK2B;IRS2;MAP3K2	WikiPathways_2019_Human
3	Amphetamine addiction	0.585905	1.21328	0.219382	0.435284	69	10	CREB5;CACNA1D;GNAS;CALM3;CAMK2G;PPP1CB;MAOA;GRIN3B;CAMK4;SIRT1	CREB5;CACNA1D;GNAS;CALM3;CAMK2G	KEGG_2021_Human
3	regulation of transcription from RNA polymerase II promoter in response to stress (GO:0043618)	0.82008	1.50193	0.026506	0.433457	87	5	VEGFA;HIF3A;EPAS1;KLF2;PSMC6	VEGFA;HIF3A	GO_Biological_Process_2021
3	specific granule lumen (GO:0035580)	0.581863	1.24997	0.147541	0.433124	62	14	TIMP2;NEU1;JUP;CXCL1;GSDMD;CEP290;PDXK;NFKB1;CANT1;RAB27A;PTPN6;CRACR2A;SPTAN1;AOC1	TIMP2;NEU1;JUP;CXCL1;GSDMD;CEP290;PDXK;NFKB1	GO_Cellular_Component_2021
3	G Protein Signaling Pathways WP35	0.58656	1.26309	0.150671	0.432885	93	13	AKAP12;AKAP13;GNAS;GNGT1;GNA13;PDE4C;AKAP9;PDE8A;GNAI1;PLCB3;ADCY6;PRKAR1A;PRKCI	AKAP12;AKAP13;GNAS;GNGT1;GNA13;PDE4C;AKAP9	WikiPathways_2019_Human
3	filopodium (GO:0030175)	0.557683	1.23261	0.180698	0.431932	58	17	PODXL;ITGB1;SYNE2;EZR;ITGAV;ITGA3;SHTN1;CXADR;FGF13;VIL1;LCP1;RUFY3;MYO1B;RAPGEF3;RDX;PPP1R9B;MTM1	PODXL;ITGB1;SYNE2;EZR;ITGAV;ITGA3;SHTN1;CXADR;FGF13	GO_Cellular_Component_2021
3	hemidesmosome assembly (GO:0031581)	0.849717	1.55134	0.00837321	0.429955	12	5	LAMC2;LAMB3;PLEC;LAMA3;ITGB4	LAMC2;LAMB3;PLEC;LAMA3;ITGB4	GO_Biological_Process_2021
3	mitochondrial membrane (GO:0031966)	0.522091	1.24072	0.116116	0.429942	469	36	IFI27;HK2;TMBIM6;FOXO3;IFI6;BCL2L1;RDH13;NDUFA3;VPS13C;COASY;PSEN1;PGRMC1;TMEM65;MAOA;PLA2G4C;CYB5A;MTX2;BCL2L11;MICU3;MFF;SLC25A29;SRC;RHOT1;UQCC1;HADHB;SLC25A46;MICU1;ATXN3;MX2;PRODH;MX1;SPATA18;CASP8;ACACB;ATAD1;CPT1B	IFI27;HK2;TMBIM6;FOXO3;IFI6;BCL2L1;RDH13;NDUFA3	GO_Cellular_Component_2021
3	Hepatocellular carcinoma	0.515393	1.21686	0.144	0.429773	168	33	ACTB;MAP2K1;SMAD3;MGST1;WNT5B;BCL2L1;CDKN1A;EGFR;WNT11;AKT3;TGFA;TGFB2;IGF1R;WNT10A;GAB1;SOS1;MET;POLK;SHC2;TGFBR1;IGF2;WNT7A;CSNK1A1;PLCG1;PTEN;AKT2;PIK3CA;BRAF;AXIN1;GSK3B;AKT1;PHF10;FZD5	ACTB;MAP2K1;SMAD3;MGST1;WNT5B;BCL2L1;CDKN1A;EGFR;WNT11	KEGG_2021_Human
3	Type 2 papillary renal cell carcinoma WP4241	0.627788	1.26849	0.174518	0.428151	34	10	VEGFA;SLC2A1;CDKN1A;DIAPH1;TGFA;TGFB2;PDGFB;EPAS1;TFEB;CTSK	VEGFA;SLC2A1	WikiPathways_2019_Human
3	positive regulation of reproductive process (GO:2000243)	0.796916	1.5557	0.0179978	0.427588	35	7	VEGFA;AGO2;PLCB1;SIRT2;CFAP69;ANKRD31;RNASE10	VEGFA;AGO2;PLCB1	GO_Biological_Process_2021
3	regulation of macrophage migration (GO:1905521)	0.875955	1.60503	0.00478469	0.426754	10	5	CD81;PTK2B;MTUS1;MST1;CD200	CD81;PTK2B;MTUS1	GO_Biological_Process_2021
3	Glucagon signaling pathway	0.532524	1.21953	0.171859	0.426549	107	24	SLC2A1;CREB5;PLCB1;GNAS;ITPR3;CALM3;AKT3;CAMK2G;PFKP;PHKG2;PPP4R3B;GYS1;G6PC3;PRKAA1;AKT2;PLCB3;PHKA2;SIRT1;PRMT1;SIK1;PLCB2;AKT1;ACACB;CPT1B	SLC2A1;CREB5;PLCB1;GNAS;ITPR3;CALM3;AKT3;CAMK2G	KEGG_2021_Human
3	phagocytic vesicle (GO:0045335)	0.551797	1.24976	0.145749	0.426056	100	21	HLA-A;HLA-B;HLA-C;VAMP8;ANXA11;HLA-F;ITGAV;HLA-E;ANXA3;UNC93B1;RAB34;TAP1;TCIRG1;TAPBP;RAB31;APPL2;NOD2;PIKFYVE;ATG12;HGS;PIK3C3	HLA-A;HLA-B;HLA-C;VAMP8;ANXA11;HLA-F;ITGAV;HLA-E;ANXA3	GO_Cellular_Component_2021
3	extracellular matrix organization (GO:0030198)	0.630405	1.55026	0	0.425897	300	71	LOX;SERPINE1;ITGA2;ADAMTS9;LAMC2;LAMB3;COL5A1;CDH1;TIMP2;MMP7;VCAN;TGFBI;KDR;P4HA1;PLEC;COL8A1;ITGB1;ITGB6;LUM;ITGB8;NPNT;CAPNS1;LAMA5;THBS1;COL22A1;LAMA3;ITGB4;THSD4;GAS6;BMP1;ITGAV;ITGA3;ITGA1;MMP14;APP;MATN4;KLK7;COL1A1;FGF2;TGFB2;DDR1;ADAMTS7;SPINK5;NF1;MMP2;COL4A3;PDGFB;COL18A1;SMOC2;AGRN;LCP1;MMP23B;TGFBR1;SMOC1;ITGA2B;F11R;MMP15;SH3PXD2B;FBN2;COL16A1;COL28A1;COL19A1;LAMA2;COL4A4;P3H4;NDNF;…	LOX;SERPINE1;ITGA2;ADAMTS9;LAMC2;LAMB3;COL5A1;CDH1;TIMP2;MMP7;VCAN;TGFBI;KDR;P4HA1;PLEC;COL8A1;ITGB1;ITGB6;LUM;ITGB8;NPNT;CAPNS1;LAMA5;THBS1;COL22A1;LAMA3	GO_Biological_Process_2021
3	cytoskeleton (GO:0005856)	0.499794	1.25512	0.005	0.425832	600	144	NDRG1;ACTB;KRT8;CDH1;SHROOM3;KRT17;MYO5B;BAIAP2L1;ACTN4;FRMD6;MYO1E;ONECUT2;MYO7B;PLEC;IGF2BP2;RHOBTB3;PPP1R9A;PALLD;MTCL1;SYNE2;EZR;MTUS1;FRMD5;ABLIM1;MYO6;SVIL;FLNA;RHOB;AKAP13;MYO1D;JUP;EPB41L1;PKP4;TPM1;AHNAK;PDLIM7;ABLIM2;DCDC2;SHROOM2;MPRIP;LSP1;EVPL;TBCB;ARHGDIB;TUBA4A;ARHGDIA;FHOD3;PPL;SHTN1;BCAS3;MMP14;AKAP9;LYST;RHOBTB1;PCLO;GAS2L3;CLIP1;NEURL1B;MPZL2;ALOX15B;SORBS2;VASP;SCIN;DGKH;CD2AP…	NDRG1;ACTB;KRT8;CDH1;SHROOM3;KRT17;MYO5B;BAIAP2L1;ACTN4;FRMD6;MYO1E;ONECUT2;MYO7B;PLEC;IGF2BP2;RHOBTB3;PPP1R9A;PALLD;MTCL1;SYNE2;EZR;MTUS1;FRMD5;ABLIM1;MYO6;SVIL;FLNA;RHOB;AKAP13;MYO1D;JUP;EPB41L1;PKP4;TPM1;AHNAK;PDLIM7;ABLIM2;DCDC2;SHROOM2;MPRIP;LSP1;EVPL;TBCB;ARHGDIB;TUBA4A;ARHGDIA	GO_Cellular_Component_2021
3	Androgen receptor signaling pathway WP138	0.571714	1.28443	0.121058	0.405433	90	19	SMAD3;NCOA2;FLNA;RHOB;CDKN1A;EGFR;PIAS1;RELA;TGIF1;PLPP1;PIAS3;SRC;PTEN;SP1;SIRT1;PIAS2;GSK3B;SIN3A;AKT1	SMAD3;NCOA2;FLNA;RHOB;CDKN1A;EGFR	WikiPathways_2019_Human
3	Activated PKN1 stimulates transcription of AR (androgen receptor) regulated genes KLK2 and KLK3 Homo sapiens R-HSA-5625886	0.806227	1.44877	0.0433735	0.441464	34	5	HIST1H2AC;NCOA2;HIST1H2BD;HIST2H2BE;KDM4C	HIST1H2AC;NCOA2;HIST1H2BD;HIST2H2BE	Reactome_2016
3	nuclear chromosome (GO:0000228)	-0.422655	-1.29748	0.153061	0.405427	83	8	RAD50;HDAC8;TFPT;P3H4;TOP1;NFRKB;CHMP1A;ACTR6	RAD50;HDAC8;TFPT;P3H4;TOP1;NFRKB;CHMP1A;ACTR6	GO_Cellular_Component_2021
3	regulation of cell-cell adhesion (GO:0022407)	0.70397	1.51778	0.0113285	0.405172	43	14	PODXL;CDH1;PKHD1;CEACAM1;EFNA5;FSTL3;SPINT2;SMAD7;SRC;FLOT2;ZDHHC2;TENM3;RNASE10;B4GALNT2	PODXL;CDH1;PKHD1;CEACAM1;EFNA5	GO_Biological_Process_2021
3	protein localization to cell surface (GO:0034394)	0.839119	1.53454	0.0177936	0.392866	28	5	PTPRK;FLNA;WNT11;SMURF1;GGA3	PTPRK;FLNA;WNT11;SMURF1	GO_Biological_Process_2021
3	Apoptosis	0.54225	1.24143	0.152764	0.392452	142	25	ACTB;MAP2K1;BCL2L1;TNFSF10;TNFRSF10B;PTPN13;ITPR3;AKT3;TUBA4A;MAPK10;NFKB1;CASP10;BIRC6;CTSH;RELA;BBC3;BIRC3;BCL2L11;AKT2;PIK3CA;TNFRSF10A;CASP8;AKT1;SPTAN1;CTSK	ACTB;MAP2K1;BCL2L1;TNFSF10;TNFRSF10B;PTPN13;ITPR3;AKT3;TUBA4A;MAPK10	KEGG_2021_Human
3	Constitutive Signaling by NOTCH1 PEST Domain Mutants Homo sapiens R-HSA-2644606	0.706051	1.475	0.0230126	0.392076	57	12	RBPJ;TBL1XR1;HDAC9;MAML2;NEURL1B;CDK8;HDAC8;HDAC5;FBXW7;HDAC7;JAG2;HDAC10	RBPJ;TBL1XR1;HDAC9;MAML2	Reactome_2016
3	Golgi stack (GO:0005795)	0.699788	1.27747	0.168675	0.392057	31	5	SORL1;MGAT4B;LPCAT2;AKAP9;RAB34	SORL1;MGAT4B;LPCAT2;AKAP9;RAB34	GO_Cellular_Component_2021
3	Constitutive Signaling by NOTCH1 HD+PEST Domain Mutants Homo sapiens R-HSA-2894862	0.706051	1.49242	0.0177638	0.391771	57	12	RBPJ;TBL1XR1;HDAC9;MAML2;NEURL1B;CDK8;HDAC8;HDAC5;FBXW7;HDAC7;JAG2;HDAC10	RBPJ;TBL1XR1;HDAC9;MAML2	Reactome_2016
3	autophagosome (GO:0005776)	-0.319134	-1.25983	0.0588235	0.390421	69	16	LAMP2;VTI1A;WDFY3;OSBPL7;MAP1LC3A;ATG16L1;ULK3;ATG12;GABARAPL1;HTT;MAPK15;PIP4K2C;PIP4K2B;RAB24;PIK3C3;TP53INP1	LAMP2;VTI1A;WDFY3;OSBPL7;MAP1LC3A;ATG16L1;ULK3;ATG12;GABARAPL1;HTT;MAPK15;PIP4K2C;PIP4K2B;RAB24;PIK3C3;TP53INP1	GO_Cellular_Component_2021
3	Xenobiotic Metabolism	0.489994	1.14828	0.264529	0.390381	200	31	SERPINE1;TMBIM6;PPARD;UPP1;EPHA2;JUP;BCAR1;CDA;DHRS7;SPINT2;PGRMC1;KYNU;MCCC2;TGFB2;POR;MAOA;ETS2;PTGES;CYB5A;SMOX;ATP2A2;XDH;RAP1GAP;CNDP2;DHRS1;LCAT;GABARAPL1;DDAH2;ACSM1;ADH5;ARPP19	SERPINE1;TMBIM6;PPARD;UPP1;EPHA2;JUP;BCAR1;CDA;DHRS7;SPINT2;PGRMC1;KYNU;MCCC2	MSigDB_Hallmark_2020
3	Galactose metabolism	0.644001	1.23764	0.202703	0.39009	31	7	HK2;HKDC1;PFKP;B4GALT1;G6PC3;GAA;GALK1	HK2;HKDC1	KEGG_2021_Human
3	regulation of sprouting angiogenesis (GO:1903670)	0.774955	1.53372	0.0206746	0.389828	33	8	VEGFA;ADAMTS9;CEACAM1;THBS1;FGF2;ALOX5;KLF2;SEMA6A	VEGFA;ADAMTS9;CEACAM1;THBS1	GO_Biological_Process_2021
3	Signaling by NOTCH1 PEST Domain Mutants in Cancer Homo sapiens R-HSA-2644602	0.706051	1.49855	0.0188679	0.392925	57	12	RBPJ;TBL1XR1;HDAC9;MAML2;NEURL1B;CDK8;HDAC8;HDAC5;FBXW7;HDAC7;JAG2;HDAC10	RBPJ;TBL1XR1;HDAC9;MAML2	Reactome_2016
3	catenin complex (GO:0016342)	0.649762	1.27596	0.156818	0.388606	31	7	CDH1;JUP;CDH2;CTNNA1;CDH3;CTNND1;CDHR3	CDH1;JUP;CDH2;CTNNA1	GO_Cellular_Component_2021
3	polymeric cytoskeletal fiber (GO:0099513)	0.527898	1.28176	0.059	0.387071	256	49	NDRG1;ACTB;KRT18;KRT8;KRT7;PLEC;PALLD;EZR;MYO6;TPM1;DYNC2H1;DCDC2;EVPL;KIF16B;TUBA4A;ACTN1;PPL;KIFC2;KIF12;GAS2L3;MID1;KIF13B;CLIP1;FGF13;CDK2AP2;TBCD;DMTN;GAS2;KIF21A;EPPK1;LCP1;WIPF2;MISP;WIPF1;FHDC1;PKP2;KIF1A;DISC1;MYO1B;SIRT2;DLG1;RTN2;KIF3A;KIF3B;TUBB8;MARK2;TLK2;TUBG2;KIF2A	NDRG1;ACTB;KRT18;KRT8;KRT7;PLEC;PALLD;EZR;MYO6;TPM1;DYNC2H1;DCDC2;EVPL;KIF16B;TUBA4A;ACTN1;PPL;KIFC2;KIF12;GAS2L3;MID1;KIF13B;CLIP1;FGF13	GO_Cellular_Component_2021
3	regulation of water loss via skin (GO:0033561)	0.782273	1.54562	0.0255272	0.386158	19	8	FA2H;LSR;CLDN4;UGCG;CLDN1;MET;ABCA12;TP63	FA2H;LSR;CLDN4;UGCG	GO_Biological_Process_2021
3	cellular response to metal ion (GO:0071248)	0.676337	1.53306	0.00201207	0.385919	131	24	MT1X;MT1E;CDH1;MT1M;MEF2A;EGFR;SYT17;CPNE1;SYT13;DMTN;SLC13A5;TFAP2A;SYT8;CPNE3;PRKAA1;CARF;SMPD1;CPNE8;BRAF;SCN5A;ADD1;CPNE7;AKT1;AOC1	MT1X;MT1E;CDH1;MT1M;MEF2A	GO_Biological_Process_2021
3	TP53 regulates transcription of several additional cell death genes whose specific roles in p53-dependent apoptosis remain uncertain Homo sapiens R-HSA-6803205	0.794899	1.49687	0.024447	0.385164	14	6	NDRG1;PERP;TP53I3;TP53BP2;TP73;TP63	NDRG1;PERP;TP53I3;TP53BP2	Reactome_2016
3	negative regulation of cell-cell adhesion (GO:0022408)	0.722008	1.53192	0.0124224	0.384641	41	13	PODXL;VEGFA;CDH1;EPCAM;IL1RN;MYADM;SPINT2;BMP2;WNK1;MAP2K5;RDX;B4GALNT2;AKT1	PODXL;VEGFA;CDH1;EPCAM	GO_Biological_Process_2021
3	Phase II conjugation Homo sapiens R-HSA-156580	0.714939	1.52778	0.0104603	0.384112	100	12	UGT2B7;NNMT;SLC26A2;MGST1;SULT1E1;SULT2B1;SLC35B2;CNDP2;OPLAH;GGT1;ACSM1;SULT1A3	UGT2B7;NNMT;SLC26A2;MGST1;SULT1E1	Reactome_2016
3	Transcriptional misregulation in cancer	0.53597	1.25088	0.092	0.384046	192	34	CDK14;CEBPB;MLLT3;MAF;REL;HPGD;BCL2L1;JUP;CDKN1A;ELK4;MITF;NFKB1;AFF1;SPINT1;IGF1R;PLAU;SUPT3H;CXCL8;MET;POLK;BMP2K;RELA;BIRC3;RARA;SS18;PER2;SP1;PML;CD40;BAIAP3;KMT2A;BMI1;SIN3A;ATF1	CDK14;CEBPB;MLLT3;MAF;REL;HPGD;BCL2L1;JUP;CDKN1A	KEGG_2021_Human
3	Elastic fibre formation Homo sapiens R-HSA-1566948	0.726799	1.53266	0.0167015	0.383847	41	12	LOX;LTBP2;ITGB1;ITGB6;ITGB8;ITGAV;TGFB2;BMP2;EFEMP1;LTBP3;FBN2;FURIN	LOX;LTBP2;ITGB1;ITGB6;ITGB8	Reactome_2016
3	positive regulation of receptor-mediated endocytosis (GO:0048260)	0.847852	1.5296	0.0131422	0.383527	44	5	SERPINE1;VEGFA;ANXA2;RAB21;ATAD1	SERPINE1;VEGFA;ANXA2	GO_Biological_Process_2021
3	Signaling by NOTCH1 HD+PEST Domain Mutants in Cancer Homo sapiens R-HSA-2894858	0.706051	1.49025	0.0239334	0.387505	57	12	RBPJ;TBL1XR1;HDAC9;MAML2;NEURL1B;CDK8;HDAC8;HDAC5;FBXW7;HDAC7;JAG2;HDAC10	RBPJ;TBL1XR1;HDAC9;MAML2	Reactome_2016
3	Pathways in cancer	0.498942	1.23802	0.022	0.393352	531	105	ITGA2;VEGFA;SLC2A1;LAMC2;LAMB3;CDH1;MAP2K1;PPARD;SMAD3;ETS1;GLI2;HHIP;ITGB1;MGST1;LAMA5;PLCB1;WNT5B;BCL2L1;JUP;CDKN1A;LAMA3;EGFR;WNT11;GNAS;GNGT1;EDN1;IL7;CALM3;AKT3;FGFR4;ITGAV;CAMK2G;CTNNA1;ITGA3;ERBB2;GNA13;CTNNA3;LPAR6;MAPK10;TRAF4;ARHGEF12;TGFA;PIM1;MITF;NFKB1;CCDC6;CCND3;FGFR3;FGF2;TGFB2;IGF1R;TRAF3;WNT10A;TRAF5;BMP2;CXCL8;SOS1;MET;IL2RG;DAPK1;GNAI1;MMP2;COL4A3;PDGFB;POLK;EPAS1;RELA;STAT6;T…	ITGA2;VEGFA;SLC2A1;LAMC2;LAMB3;CDH1;MAP2K1;PPARD;SMAD3;ETS1;GLI2;HHIP;ITGB1;MGST1;LAMA5;PLCB1;WNT5B;BCL2L1;JUP;CDKN1A;LAMA3;EGFR;WNT11;GNAS;GNGT1;EDN1;IL7;CALM3;AKT3;FGFR4;ITGAV;CAMK2G;CTNNA1;ITGA3;ERBB2;GNA13;CTNNA3;LPAR6;MAPK10;TRAF4;ARHGEF12;TGFA;PIM1;MITF;NFKB1;CCDC6;CCND3;FGFR3;FGF2;TGFB2;IGF1R;TRAF3;WNT10A;TRAF5	KEGG_2021_Human
3	Salivary secretion	0.584995	1.2424	0.188993	0.39418	93	12	PLCB1;GNAS;ITPR3;CALM3;ATP1B1;PRKG1;KCNN4;ADRA1B;PLCB3;ADCY6;PLCB2;PRH1	PLCB1;GNAS;ITPR3;CALM3;ATP1B1;PRKG1;KCNN4;ADRA1B	KEGG_2021_Human
3	nuclear-transcribed mRNA poly(A) tail shortening (GO:0000289)	0.803985	1.54576	0.0111857	0.394214	21	7	ZFP36;SAMD4A;SAMD4B;CNOT2;CNOT11;CNOT7;TNKS1BP1	ZFP36;SAMD4A;SAMD4B	GO_Biological_Process_2021
3	B-WICH complex positively regulates rRNA expression Homo sapiens R-HSA-5250924	0.749749	1.47778	0.0286976	0.405049	58	7	ACTB;HIST1H2AC;HIST1H2BD;HIST2H2BE;POLR2H;GSK3B;TAF1C	ACTB;HIST1H2AC;HIST1H2BD;HIST2H2BE	Reactome_2016
3	establishment of skin barrier (GO:0061436)	0.782273	1.5472	0.0108932	0.404377	19	8	FA2H;LSR;CLDN4;UGCG;CLDN1;MET;ABCA12;TP63	FA2H;LSR;CLDN4;UGCG	GO_Biological_Process_2021
3	regulation of endothelial cell migration (GO:0010594)	0.65179	1.51924	0.00402414	0.404359	89	26	VEGFA;ADAMTS9;KDR;PTK2B;CEACAM1;ETS1;GRN;THBS1;RHOB;EPHA2;NRP2;BCAR1;EDN1;FOXC2;BMPR2;ANXA3;BCAS3;FGF2;PTPRM;NF1;SP100;SCARB1;SMOC2;EMC10;NR2F2;AKT1	VEGFA;ADAMTS9;KDR;PTK2B;CEACAM1;ETS1;GRN;THBS1;RHOB;EPHA2;NRP2;BCAR1;EDN1;FOXC2;BMPR2	GO_Biological_Process_2021
3	negative regulation of epithelial cell apoptotic process (GO:1904036)	0.727842	1.51322	0.0159405	0.403743	37	10	SERPINE1;PKHD1;KDR;CAST;GAS6;YAP1;TNIP2;PAK4;NDNF;IL11	SERPINE1;PKHD1;KDR;CAST	GO_Biological_Process_2021
3	RHO GTPases activate PKNs Homo sapiens R-HSA-5625740	0.721932	1.50018	0.0179894	0.401854	60	10	MYH14;HIST1H2AC;NCOA2;RHOB;HIST1H2BD;HIST2H2BE;PPP1CB;MYL9;PPP1R12A;KDM4C	MYH14;HIST1H2AC;NCOA2;RHOB;HIST1H2BD;HIST2H2BE	Reactome_2016
3	regulation of transcription from RNA polymerase II promoter in response to hypoxia (GO:0061418)	0.864852	1.63834	0.00342857	0.401524	75	6	VEGFA;RBPJ;HIF3A;EPAS1;SIRT2;PSMC6	VEGFA;RBPJ;HIF3A	GO_Biological_Process_2021
3	Vascular smooth muscle contraction	0.537179	1.23019	0.154079	0.401146	133	24	MAP2K1;MYH14;PLCB1;CACNA1D;GNAS;EDN1;ITPR3;CALM3;GNA13;ARHGEF12;PRKG1;ADRA1B;PPP1CB;PLA2G4C;MYLK;MYL9;PLCB3;ADCY6;BRAF;PLCB2;PPP1R12A;KCNMB4;KCNMB3;PPP1R12C	MAP2K1;MYH14;PLCB1;CACNA1D;GNAS;EDN1;ITPR3;CALM3;GNA13;ARHGEF12;PRKG1	KEGG_2021_Human
3	negative regulation of cell adhesion (GO:0007162)	0.68446	1.51738	0.00610376	0.400756	73	19	PODXL;SERPINE1;SPOCK1;CDH1;TGFBI;PLXNB2;PLXNB1;ARHGDIB;ARHGDIA;SPINT2;RASA1;TBCD;DMTN;EPHB2;SEMA4D;PLXNA3;SEMA6A;SIPA1;B4GALNT2	PODXL;SERPINE1;SPOCK1;CDH1;TGFBI	GO_Biological_Process_2021
3	Collagen formation Homo sapiens R-HSA-1474290	0.735916	1.64955	0.00201207	0.400186	85	20	LOX;LAMC2;LAMB3;COL5A1;MMP7;P4HA1;PLEC;COL8A1;COL22A1;LAMA3;ITGB4;BMP1;COL1A1;COL4A3;COL18A1;COL16A1;COL28A1;COL19A1;COL4A4;COL9A2	LOX;LAMC2;LAMB3;COL5A1;MMP7;P4HA1;PLEC;COL8A1;COL22A1;LAMA3;ITGB4	Reactome_2016
3	regulation of pri-miRNA transcription by RNA polymerase II (GO:1902893)	0.761699	1.63327	0.00104167	0.399572	45	13	NFIB;PPARD;FOXO3;SMAD3;NR3C1;ETS1;SOX9;FGF2;POU5F1;TGFB2;PDGFB;RELA;NFATC4	NFIB;PPARD;FOXO3;SMAD3;NR3C1;ETS1	GO_Biological_Process_2021
3	organelle outer membrane (GO:0031968)	0.553165	1.26958	0.116818	0.399547	142	24	IFI27;HK2;FOXO3;CLMN;BCL2L1;ITPR3;VPS13C;COASY;PSEN1;PGRMC1;MAOA;PTGS2;CYB5A;MTX2;BCL2L11;MFF;RHOT1;HADHB;SLC25A46;SPATA18;CASP8;ACACB;ATAD1;CPT1B	IFI27;HK2;FOXO3;CLMN;BCL2L1;ITPR3;VPS13C;COASY;PSEN1;PGRMC1	GO_Cellular_Component_2021
3	epithelial cell differentiation (GO:0030855)	0.699466	1.54651	0.00912779	0.399368	101	19	VEGFA;MAF;CDHR2;KDR;FSTL1;GRHL2;ANXA4;UPK1B;EHF;SPINK5;RAB10;SCRIB;VIL1;IRF6;ZDHHC7;AKT2;KDM6B;OVOL1;AKT1	VEGFA;MAF;CDHR2;KDR;FSTL1;GRHL2;ANXA4;UPK1B	GO_Biological_Process_2021
3	Non-integrin membrane-ECM interactions Homo sapiens R-HSA-3000171	0.659123	1.47091	0.0151976	0.398565	42	18	ITGA2;LAMC2;LAMB3;ITGB1;SDC4;LAMA5;THBS1;LAMA3;ITGB4;ITGAV;ACTN1;SDC1;FGF2;DDR1;PDGFB;AGRN;LAMA2;CASK	ITGA2;LAMC2;LAMB3;ITGB1;SDC4;LAMA5;THBS1;LAMA3;ITGB4;ITGAV;ACTN1;SDC1	Reactome_2016
3	regulation of cell adhesion (GO:0030155)	0.643683	1.52419	0	0.398416	133	40	PODXL;VEGFA;TGFBI;IL18;PKHD1;PTK2B;TGM2;FRMD5;EPHA2;EFNA5;ZFHX3;PKP4;EFNA1;TPM1;CYTH1;PLXNB2;MYADM;PLXNB1;ITGAV;ARHGDIB;ARHGDIA;ERBB2;RASA1;PLAU;PPP1CB;CXCL8;NUAK1;ADGRG1;RHOD;PPP2R1A;EPHB2;SEMA4D;EPB41L4B;SRC;ZDHHC2;ATXN3;PLXNA3;SIPA1;STX3;PPP1R12A	PODXL;VEGFA;TGFBI;IL18;PKHD1;PTK2B;TGM2;FRMD5;EPHA2;EFNA5;ZFHX3;PKP4;EFNA1;TPM1;CYTH1;PLXNB2;MYADM;PLXNB1;ITGAV;ARHGDIB;ARHGDIA;ERBB2	GO_Biological_Process_2021
3	Glycosphingolipid biosynthesis	0.623942	1.23294	0.21286	0.398087	45	7	B3GNT5;ST3GAL1;B3GALT5;B4GALT4;B4GALT1;B3GNT3;A4GALT	B3GNT5;ST3GAL1	KEGG_2021_Human
3	Alcoholism	0.551461	1.24265	0.152679	0.397912	186	20	MAP2K1;CREB5;HDAC9;SLC29A1;GNAS;GNGT1;CALM3;PPP1CB;SOS1;MAOA;GNAI1;SHC2;HDAC8;HDAC5;GNB4;GRIN3B;CAMK4;BRAF;HDAC7;HDAC10	MAP2K1;CREB5;HDAC9;SLC29A1;GNAS;GNGT1;CALM3	KEGG_2021_Human
3	Senescence and Autophagy in Cancer WP615	0.548673	1.2969	0.0621242	0.397398	105	35	SERPINE1;IGFBP7;CEBPB;MAP2K1;SMAD3;THBS1;CDKN1A;SLC39A4;CXCL1;LAMP1;MMP14;RB1CC1;COL1A1;LAMP2;IGF1R;PLAU;BMP2;CXCL8;ATG10;SRC;PTEN;IRF7;MAP1LC3A;ATG16L1;ING2;ATG12;GABARAPL1;BRAF;KMT2A;IL6R;GSK3B;BMI1;MAPK14;IRF5;PIK3C3	SERPINE1;IGFBP7;CEBPB;MAP2K1;SMAD3;THBS1;CDKN1A;SLC39A4;CXCL1;LAMP1	WikiPathways_2019_Human
3	Pancreatic cancer	0.543496	1.23812	0.157948	0.397352	76	22	VEGFA;MAP2K1;SMAD3;BCL2L1;CDKN1A;EGFR;AKT3;ERBB2;MAPK10;TGFA;NFKB1;TGFB2;POLK;RELA;TGFBR1;PLD1;STAT1;AKT2;PIK3CA;BRAF;AKT1;PLD2	VEGFA;MAP2K1;SMAD3;BCL2L1;CDKN1A;EGFR;AKT3;ERBB2;MAPK10;TGFA	KEGG_2021_Human
3	Adherens junction	0.543088	1.24451	0.13998	0.397022	71	24	ACTB;CDH1;ACTN4;SMAD3;EGFR;CTNNA1;PARD3;ERBB2;ACTN1;CTNNA3;NECTIN3;NLK;NECTIN2;NECTIN4;IGF1R;PTPRM;MET;FER;TGFBR1;CTNND1;BAIAP2;SRC;PTPN6;PTPRF	ACTB;CDH1;ACTN4;SMAD3;EGFR;CTNNA1;PARD3;ERBB2;ACTN1;CTNNA3;NECTIN3;NLK;NECTIN2;NECTIN4;IGF1R	KEGG_2021_Human
3	Glycolysis Homo sapiens R-HSA-70171	0.796599	1.47699	0.0315789	0.395282	32	6	HK2;ENO2;PFKFB3;PFKP;PPP2R1A;PPP2CB	HK2;ENO2;PFKFB3	Reactome_2016
3	endothelial cell migration (GO:0043542)	0.805459	1.52605	0.0255814	0.394912	39	6	VEGFA;ID1;FSTL1;PXN;STAT1;PIK3CA	VEGFA;ID1;FSTL1	GO_Biological_Process_2021
3	MP28 Oligo normal	0.544643	1.11159	0.343545	0.405193	50	8	KLK6;ATP1B1;PLA2G16;UGT8;PLLP;TMEM144;SIRT2;PACS2	KLK6;ATP1B1;PLA2G16;UGT8;PLLP	Cancer_Metaprograms
3	positive regulation of T cell mediated immunity (GO:0002711)	0.746729	1.41714	0.0645527	0.492951	36	6	HLA-A;HLA-B;HLA-F;HLA-E;ZBTB1;FZD5	HLA-A;HLA-B;HLA-F;HLA-E	GO_Biological_Process_2021
3	negative chemotaxis (GO:0050919)	0.680402	1.3719	0.081138	0.539899	33	9	SEMA3C;SEMA7A;SEMA4B;SEMA3E;ITGAV;SEMA4G;SEMA4D;SEMA4C;SEMA6A	SEMA3C;SEMA7A;SEMA4B;SEMA3E;ITGAV	GO_Biological_Process_2021
3	regulation of protein import into nucleus (GO:0042306)	0.730833	1.41383	0.0612245	0.493567	36	7	CDH1;SMAD3;FLNA;JUP;PSEN1;TRIM28;UBR5	CDH1;SMAD3;FLNA;JUP	GO_Biological_Process_2021
3	cellular response to interferon-gamma (GO:0071346)	0.573281	1.28597	0.1	0.557591	121	21	HLA-A;HLA-B;HLA-C;HLA-F;TLR2;CAMK2G;HLA-E;TRIM8;MID1;DAPK1;SP100;IRF6;STAT1;LGALS9;IRF7;PML;TRIM5;GBP4;IRF5;PTAFR;TRIM22	HLA-A;HLA-B;HLA-C;HLA-F;TLR2;CAMK2G;HLA-E;TRIM8	GO_Biological_Process_2021
3	positive regulation of insulin secretion (GO:0032024)	0.719712	1.3071	0.145299	0.557577	38	5	IRS2;SOX4;BAIAP3;TRPM4;CAPN10	IRS2;SOX4	GO_Biological_Process_2021
3	positive regulation of mononuclear cell migration (GO:0071677)	0.726399	1.30083	0.130227	0.557467	31	5	SERPINE1;S100A14;GAS6;ANO6;LGALS9	SERPINE1;S100A14;GAS6	GO_Biological_Process_2021
3	neural crest cell development (GO:0014032)	0.638747	1.31534	0.110763	0.557446	45	10	SEMA3C;SEMA7A;SEMA4B;CDH2;SEMA3E;FAM172A;SEMA4G;SEMA4D;SEMA4C;SEMA6A	SEMA3C;SEMA7A;SEMA4B;CDH2;SEMA3E	GO_Biological_Process_2021
3	cellular response to cytokine stimulus (GO:0071345)	0.523449	1.29124	0.008	0.557355	482	88	MT1X;VEGFA;GRB10;ZFP36;STK39;FOXO3;IL18;SMAD3;MME;IL1RAP;ITGB1;CIB1;DUOX2;NPNT;PTPN12;LAMA5;PYCARD;BCL2L1;PTPN13;CDKN1A;IL32;TLR2;CXCL1;IL1RN;ZFP36L1;GAS6;IL7;PTPN4;LEPR;FOXC1;ERBIN;F3;ASAH1;SDC1;RORA;PIM1;SOX9;NFKB1;FGF2;LIF;SOCS3;ADAMTS7;LRCH1;CXCL8;NR1D1;ALOX5;SOS1;CXCL2;MAOA;IL2RG;DAPK1;MMP2;FER;RELA;STAT6;PTGS2;BCL2L11;WNK1;STAT1;TANK;LGALS9;PTPN9;MAPK13;IL22RA1;NFAT5;SIRT1;PIK3CA;OSMR;PTPN6…	MT1X;VEGFA;GRB10;ZFP36;STK39;FOXO3;IL18;SMAD3;MME;IL1RAP;ITGB1;CIB1;DUOX2;NPNT;PTPN12;LAMA5;PYCARD;BCL2L1;PTPN13;CDKN1A;IL32;TLR2;CXCL1;IL1RN;ZFP36L1;GAS6;IL7;PTPN4;LEPR;FOXC1;ERBIN;F3;ASAH1;SDC1;RORA	GO_Biological_Process_2021
3	keratinocyte differentiation (GO:0030216)	0.654698	1.29669	0.149189	0.557239	41	8	UGCG;ST14;EPHA2;EVPL;ADAM9;ASAH1;SCEL;EXPH5	UGCG;ST14;EPHA2;EVPL;ADAM9;ASAH1	GO_Biological_Process_2021
3	regulation of ERK1 and ERK2 cascade (GO:0070372)	0.540582	1.29166	0.063	0.557118	238	43	MAP2K1;SEMA7A;PKHD1;KDR;PTK2B;CEACAM1;CIB1;EZR;NPNT;PYCARD;EPHA2;CD74;EGFR;CAMK2N1;GAS6;FGFR4;PDGFC;ERBB2;ATP6AP1;APP;FGFR3;FGF2;PDE8A;P2RY6;BMP2;TRAF7;RAPGEF2;PDGFB;ACKR3;EPHB2;LGALS9;ZDHHC17;NOD2;C5AR1;FBXW7;PTEN;DLG1;PTPN6;BRAF;SEMA6A;SLC30A10;RGS14;MAP3K12	MAP2K1;SEMA7A;PKHD1;KDR;PTK2B;CEACAM1;CIB1;EZR;NPNT;PYCARD;EPHA2;CD74;EGFR;CAMK2N1;GAS6;FGFR4;PDGFC;ERBB2	GO_Biological_Process_2021
3	lamellipodium organization (GO:0097581)	0.679335	1.31586	0.131019	0.557059	29	7	ITGB1;ABLIM1;ABLIM2;CARMIL1;DMTN;RHOD;ARHGEF4	ITGB1;ABLIM1;ABLIM2;CARMIL1	GO_Biological_Process_2021
3	Prostate cancer	0.498293	1.12086	0.297379	0.55701	97	21	MAP2K1;CREB5;CDKN1A;EGFR;AKT3;PDGFC;ERBB2;TGFA;NFKB1;SPINT1;IGF1R;PLAU;SOS1;PDGFB;RELA;PTEN;AKT2;PIK3CA;BRAF;GSK3B;AKT1	MAP2K1;CREB5;CDKN1A;EGFR;AKT3;PDGFC;ERBB2;TGFA;NFKB1;SPINT1;IGF1R;PLAU	KEGG_2021_Human
3	triglyceride homeostasis (GO:0070328)	0.682294	1.29228	0.158565	0.557695	31	6	ANGPTL4;IL18;RORA;PNPLA8;SCARB1;SIRT1	ANGPTL4;IL18	GO_Biological_Process_2021
3	neuron migration (GO:0001764)	0.60198	1.29942	0.141092	0.556877	50	13	VEGFA;SPOCK1;SH3RF1;DCDC2;FGF13;RAPGEF2;CDK5R1;NRCAM;DISC1;PEX13;NDNF;CELSR1;MARK2	VEGFA;SPOCK1;SH3RF1;DCDC2	GO_Biological_Process_2021
3	SLC-mediated transmembrane transport Homo sapiens R-HSA-425407	0.591713	1.40195	0.013	0.556748	268	38	SLC26A3;HK2;SLC2A1;SLC16A3;SLC20A1;SLC26A2;SLC44A4;SLC29A1;SLC38A1;SLC39A10;SLC15A1;SLC39A4;SLC7A2;SLC40A1;SLC3A1;SLC22A3;SLC20A2;SLC44A2;SLC22A18;SLC41A2;SLC44A3;SLC16A7;SLC13A5;SLC30A1;SLC35B2;SLC2A13;SLCO1A2;POM121C;SLC35A1;SLC12A7;SLC27A6;G6PC3;EMB;SLC7A7;SLC22A15;SLC37A4;SLC15A3;SLC9A7	SLC26A3;HK2;SLC2A1;SLC16A3;SLC20A1;SLC26A2;SLC44A4;SLC29A1;SLC38A1;SLC39A10;SLC15A1;SLC39A4;SLC7A2;SLC40A1	Reactome_2016
3	transition metal ion transport (GO:0000041)	0.662714	1.29411	0.171233	0.556682	36	7	ATP2C2;SLC30A1;SLC30A9;TRPC1;SLC30A10;ATP2C1;IREB2	ATP2C2	GO_Biological_Process_2021
3	positive regulation of macromolecule biosynthetic process (GO:0010557)	0.553566	1.29757	0.0630631	0.55668	129	33	SLC25A37;KDR;BCAR3;GLI2;SAMD4A;IRS2;THBS1;SOX4;EGFR;TLR2;PLXNB2;NAMPT;FGFR4;ERBB2;IRS1;NFKB1;FGF2;TGFB2;LARP4B;PDGFB;SMOC2;BCL3;PLD1;IGF2;DYRK2;NOD2;AKT2;SIRT1;PRMT1;YTHDF3;YTHDF1;AKT1;HNRNPD	SLC25A37;KDR;BCAR3;GLI2;SAMD4A;IRS2;THBS1;SOX4;EGFR;TLR2;PLXNB2;NAMPT;FGFR4;ERBB2	GO_Biological_Process_2021
3	regulation of protein export from nucleus (GO:0046825)	0.718483	1.29794	0.156098	0.556672	23	5	IFI27;GAS6;SP100;RAPGEF3;GSK3B	IFI27	GO_Biological_Process_2021
3	regulation of amyloid-beta formation (GO:1902003)	0.620206	1.30699	0.126834	0.556383	34	12	RTN4;PICALM;EFNA1;SORL1;TMED10;RELA;SLC2A13;SP1;RTN2;GSK3A;HAP1;GGA3	RTN4;PICALM;EFNA1;SORL1;TMED10	GO_Biological_Process_2021
3	negative regulation of axon extension involved in axon guidance (GO:0048843)	0.679399	1.32326	0.116537	0.556328	20	8	SEMA3C;SEMA7A;SEMA4B;SEMA3E;SEMA4G;SEMA4D;SEMA4C;SEMA6A	SEMA3C;SEMA7A;SEMA4B;SEMA3E	GO_Biological_Process_2021
3	positive regulation of metabolic process (GO:0009893)	0.567849	1.29382	0.0894472	0.556302	113	22	VEGFA;GRB10;CEBPB;IL18;KDM3A;GNAS;LEPR;PDGFC;CAMK1D;G0S2;IGF1R;OGT;EPAS1;STAT6;APPL2;THRA;KDM6B;PER2;ZNF516;ACHE;PIGA;ACACB	VEGFA;GRB10;CEBPB;IL18;KDM3A;GNAS;LEPR;PDGFC	GO_Biological_Process_2021
3	positive regulation of fibroblast proliferation (GO:0048146)	0.670917	1.29115	0.147368	0.556285	28	6	CDKN1A;CD74;GAS6;PDGFC;PDGFB;BMI1	CDKN1A;CD74;GAS6;PDGFC	GO_Biological_Process_2021
3	positive regulation of T cell differentiation (GO:0045582)	0.714765	1.30629	0.140394	0.55606	43	5	GLI2;SOX4;IL7;ZBTB1;SOX12	GLI2;SOX4;IL7	GO_Biological_Process_2021
3	regulation of cellular component organization (GO:0051128)	0.579021	1.3065	0.084507	0.556832	139	21	SPOCK1;MLLT3;CEACAM1;CHPT1;PACSIN2;PICALM;BCAR1;NET1;KIAA1109;RAPGEF2;RAB17;URI1;SNCAIP;PAK4;TSC2;SEMA4D;CAMSAP3;KLK8;NEDD4;SGK2;HIP1R	SPOCK1;MLLT3;CEACAM1;CHPT1;PACSIN2;PICALM;BCAR1	GO_Biological_Process_2021
3	positive regulation of release of cytochrome c from mitochondria (GO:0090200)	0.654163	1.3008	0.13808	0.556055	25	8	PLAUR;PYCARD;TNFSF10;BBC3;BCL2L11;BIK;MFF;MLLT11	PLAUR;PYCARD;TNFSF10	GO_Biological_Process_2021
3	cytoplasmic side of plasma membrane (GO:0009898)	0.525009	1.11779	0.33092	0.557894	55	14	CDH1;EZR;JUP;PKP4;PTPN4;LITAF;TRAF3;TRAF5;EXOC1;PGM5;PTEN;DLG1;RAB21;CHMP4B	CDH1;EZR;JUP;PKP4;PTPN4;LITAF;TRAF3;TRAF5	GO_Cellular_Component_2021
3	brain development (GO:0007420)	0.551009	1.2918	0.0772317	0.558009	150	28	NFIB;B3GNT5;AMIGO2;GRHL2;SCTR;ZFHX3;CDH2;SHROOM2;PLXNB2;DSCAML1;PITPNM1;BPTF;RAPGEF2;ADGRG1;NF1;CDK5R1;PAFAH1B3;AATK;PTEN;SPEF2;RAB3GAP1;NCOA6;AFF2;BBS4;SMG9;RAB18;ROGDI;HAP1	NFIB;B3GNT5;AMIGO2;GRHL2;SCTR;ZFHX3;CDH2;SHROOM2;PLXNB2;DSCAML1;PITPNM1	GO_Biological_Process_2021
3	inorganic anion transmembrane transport (GO:0098661)	0.629427	1.30095	0.129136	0.560012	65	10	SLC20A1;SLC26A2;GABRP;APOL1;SLC20A2;ANO6;SLC12A9;SLC12A7;SLC37A4;ANO9	SLC20A1;SLC26A2;GABRP;APOL1	GO_Biological_Process_2021
3	positive regulation of multicellular organismal process (GO:0051240)	0.535662	1.30136	0.029	0.559959	345	55	SERPINE1;VEGFA;GRB10;CEBPB;IL18;SMAD3;WWTR1;AGO2;RTN4;B4GALT5;VAMP8;PLCB1;KDM3A;GNAS;SORL1;GAS6;BMP1;BMPR2;LEPR;FOXC1;PDGFC;ACVR1;MAP3K13;NOG;SOX9;COL1A1;FGF2;ADRA1B;G0S2;TGFB2;IGF1R;BMP2;HHLA2;RFX3;PDGFB;RIF1;RREB1;OGT;EPAS1;STAT6;TGFBR1;APPL2;NUMA1;THRA;KDM6B;BMPR1B;PER2;ZNF516;SIRT1;ACHE;TRPM4;IL15;MST1;CCDC88B;HAP1	SERPINE1;VEGFA;GRB10;CEBPB;IL18;SMAD3;WWTR1;AGO2;RTN4;B4GALT5;VAMP8;PLCB1;KDM3A;GNAS;SORL1;GAS6;BMP1;BMPR2;LEPR;FOXC1;PDGFC;ACVR1	GO_Biological_Process_2021
3	Cell cycle	0.540115	1.12741	0.328042	0.559907	124	10	SMAD3;CDKN1C;CDKN1A;CCND3;TGFB2;RBL2;CDC16;ORC4;GSK3B;ANAPC4	SMAD3;CDKN1C;CDKN1A	KEGG_2021_Human
3	regulation of epidermal growth factor receptor signaling pathway (GO:0042058)	0.577545	1.30177	0.0927419	0.559906	67	22	PLAUR;BCAR3;CEACAM1;PTPN12;HBEGF;IFI6;EGFR;ITGA1;MVB12B;TGFA;CBLC;FER;AFAP1L2;ZFYVE28;RHBDF2;PTK6;AKT1;STAM;HGS;HIP1R;HAP1;TSG101	PLAUR;BCAR3;CEACAM1;PTPN12;HBEGF;IFI6;EGFR;ITGA1;MVB12B;TGFA	GO_Biological_Process_2021
3	regulation of apoptotic process (GO:0042981)	0.527635	1.3144	0.002	0.559542	742	140	NDRG1;VEGFA;KRT18;ANGPTL4;ACTN4;PERP;TMBIM6;FOXO3;PLAUR;PKHD1;KDR;TRIO;PTK2B;MAP4K4;TGM2;SH3RF2;ITGB1;RTN4;TP53I3;CIB1;FSTL1;PYCARD;HPN;THBS1;ANXA4;FLNA;RHOB;IFI6;TOX3;AKAP13;BCL2L1;TNFSF10;TNFRSF10B;SH3RF1;SOX4;CD74;TP53BP2;EGFR;WNT11;MGMT;USP36;BCAR1;GAS6;IL7;ARHGAP10;ARHGDIA;STK3;GNA13;ACTN1;TNFAIP8;SMAD6;STEAP3;ARHGEF12;ANKLE2;FGD4;PIM1;MYO18A;PSEN1;TRIM2;SOX9;NFKB1;RASA1;TP73;SCIN;IGF1R;UBE2…	NDRG1;VEGFA;KRT18;ANGPTL4;ACTN4;PERP;TMBIM6;FOXO3;PLAUR;PKHD1;KDR;TRIO;PTK2B;MAP4K4;TGM2;SH3RF2;ITGB1;RTN4;TP53I3;CIB1;FSTL1;PYCARD;HPN;THBS1;ANXA4;FLNA;RHOB;IFI6;TOX3;AKAP13;BCL2L1;TNFSF10;TNFRSF10B;SH3RF1;SOX4;CD74;TP53BP2;EGFR;WNT11;MGMT;USP36	GO_Biological_Process_2021
3	transcription by RNA polymerase II (GO:0006366)	0.53647	1.28659	0.031	0.559468	320	54	MLLT3;PPARD;RBPJ;MAF;WWTR1;NR3C1;ELL2;TBL1XR1;HDAC9;MAML2;HNF4G;GLIS3;GTF2I;RORA;NFKB1;PAF1;NR6A1;NR1D1;HSF2BP;MNAT1;TAF7;RREB1;SUPT5H;ICE2;CPSF1;PCF11;POLR2H;YAP1;POU2F2;SNAPC1;HDAC5;WDR33;THRA;NABP1;C5AR1;ZBTB1;RARA;ERCC3;SP1;ELP4;ZNF345;GTF2H2;TAF4;CDK13;HDAC7;PAPOLA;NELFA;INTS12;NR2C1;NR1H2;TAF1C;HDAC10;INTS2;TAF4B	MLLT3;PPARD;RBPJ;MAF;WWTR1;NR3C1;ELL2;TBL1XR1;HDAC9;MAML2;HNF4G	GO_Biological_Process_2021
3	eye photoreceptor cell development (GO:0042462)	0.717514	1.30747	0.141852	0.559366	15	5	VEGFA;CEP290;USH1C;RP1;BBS4	VEGFA	GO_Biological_Process_2021
3	morphogenesis of an epithelium (GO:0002009)	0.682119	1.29004	0.15035	0.559162	30	6	ACTB;LAMA5;LAMA3;SOX9;WNT10A;ARHGAP12	ACTB;LAMA5;LAMA3	GO_Biological_Process_2021
3	Adipocytokine signaling pathway	0.507042	1.12177	0.320368	0.558891	69	16	SLC2A1;IRS2;AKT3;LEPR;MAPK10;IRS1;NFKB1;SOCS3;RELA;G6PC3;PRKAA1;AKT2;NFKBIB;AKT1;ACACB;CPT1B	SLC2A1;IRS2;AKT3;LEPR;MAPK10;IRS1;NFKB1;SOCS3	KEGG_2021_Human
3	ErbB signaling pathway	0.496451	1.12367	0.310241	0.557901	85	21	MAP2K1;HBEGF;CDKN1A;EGFR;AKT3;CAMK2G;ERBB2;MAPK10;TGFA;GAB1;SOS1;SHC2;PAK4;PLCG1;SRC;NCK2;AKT2;PIK3CA;BRAF;GSK3B;AKT1	MAP2K1;HBEGF;CDKN1A;EGFR;AKT3;CAMK2G;ERBB2;MAPK10;TGFA	KEGG_2021_Human
3	cytoskeleton organization (GO:0007010)	0.554464	1.28977	0.0753769	0.55875	120	29	MICAL2;FGD6;RHOBTB3;PALLD;RHOB;LRCH3;PACSIN2;TPM1;FMNL2;MICAL3;ARHGAP10;DIAPH1;FGD4;RHOBTB1;PCLO;NECTIN2;PDZD8;BRWD1;DMTN;ZMYM3;RHOD;OBSL1;PAK4;SEMA6A;BRWD3;SIPA1;ARAP3;PLD2;PRKCI	MICAL2;FGD6;RHOBTB3;PALLD;RHOB;LRCH3;PACSIN2;TPM1;FMNL2;MICAL3;ARHGAP10;DIAPH1;FGD4;RHOBTB1;PCLO;NECTIN2;PDZD8;BRWD1	GO_Biological_Process_2021
3	Formation of HIV elongation complex in the absence of HIV Tat Homo sapiens R-HSA-167152	-0.42943	-1.17289	0.183673	0.558728	44	6	MNAT1;SUPT5H;POLR2H;ERCC3;GTF2H2;NELFA	MNAT1;SUPT5H;POLR2H;ERCC3;GTF2H2;NELFA	Reactome_2016
3	in utero embryonic development (GO:0001701)	0.712871	1.29672	0.142026	0.558551	25	5	VEGFA;BMP2;TGFBR1;CHD7;IGF2	VEGFA	GO_Biological_Process_2021
3	negative regulation of cellular protein metabolic process (GO:0032269)	0.595214	1.28609	0.140816	0.558481	94	14	IGF2BP2;SAMD4A;SAMD4B;CAMK2N1;EDN1;TOB1;LSM14A;GRB7;NFKB1;DAPK1;LARP1;CNOT7;IGF2BP1;AKT1	IGF2BP2;SAMD4A;SAMD4B;CAMK2N1;EDN1;TOB1;LSM14A;GRB7;NFKB1	GO_Biological_Process_2021
3	regulation of focal adhesion assembly (GO:0051893)	0.604998	1.31639	0.111458	0.55839	54	14	VEGFA;KDR;MAP4K4;THBS1;EFNA5;LIMCH1;BCAS3;DLC1;CLASP1;DMTN;COL16A1;SRC;PTEN;CAMSAP3	VEGFA;KDR;MAP4K4;THBS1;EFNA5	GO_Biological_Process_2021
3	Mucin type O-glycan biosynthesis	0.618147	1.12649	0.321472	0.558261	36	5	ST3GAL1;B4GALT5;GALNT18;GALNT7;B3GNT3	ST3GAL1;B4GALT5	KEGG_2021_Human
3	cellular response to transforming growth factor beta stimulus (GO:0071560)	0.550336	1.28655	0.0682731	0.558226	114	29	PTPRK;SMAD3;LTBP2;NR3C1;ID1;ITGB1;HPGD;SMURF1;ZFP36L1;CGN;PARD3;ADAM9;ACVR1;SMAD6;NLK;SOX9;TGFB2;WNT10A;PXN;TGFBR1;F11R;WNT7A;APPL2;SMAD7;SRC;SMAD5;SIRT1;FNTA;FURIN	PTPRK;SMAD3;LTBP2;NR3C1;ID1;ITGB1;HPGD;SMURF1;ZFP36L1;CGN;PARD3;ADAM9;ACVR1;SMAD6;NLK	GO_Biological_Process_2021
3	apoptotic process (GO:0006915)	0.546483	1.31602	0.037	0.558185	231	47	IFI27;HK2;PPARD;PTK2B;RTN4;CIB1;PYCARD;RHOB;IFI6;EFNA5;BCL2L1;TNFRSF10B;TLR2;STK3;APP;DLC1;ALOX15B;JADE1;TRAF7;CASP10;CASP4;DAPK1;PPP1R15A;OGT;SCN2A;BBC3;PPP2R1A;PAK4;BCL2L11;NDUFS1;TSC2;ATN1;BIK;ING4;ERCC3;PIK3CA;NCKAP1;PLSCR1;TP63;DMPK;SEMA6A;MX1;TNFRSF10A;PDCD4;CASP8;FEM1B;AKT1	IFI27;HK2;PPARD;PTK2B;RTN4;CIB1;PYCARD;RHOB;IFI6;EFNA5;BCL2L1;TNFRSF10B;TLR2	GO_Biological_Process_2021
3	neuron projection extension (GO:1990138)	0.685693	1.30737	0.140069	0.558134	33	6	FLRT3;NRP2;ALCAM;CPNE1;SPG11;CDKL3	FLRT3;NRP2;ALCAM	GO_Biological_Process_2021
3	negative regulation of amyloid-beta formation (GO:1902430)	0.712752	1.29258	0.155152	0.558039	17	5	RTN4;SORL1;RTN2;HAP1;GGA3	RTN4;SORL1	GO_Biological_Process_2021
3	regulation of axon guidance (GO:1902667)	0.718083	1.30088	0.13101	0.558748	10	5	VEGFA;ZSWIM6;MYCBP2;ZSWIM4;YTHDF1	VEGFA;ZSWIM6	GO_Biological_Process_2021
3	positive regulation of protein localization to membrane (GO:1905477)	0.564913	1.29664	0.0936556	0.555946	101	24	CD81;ITGB1;MTCL1;CIB1;EPHA2;TP53BP2;EGFR;ITGA3;ERBB2;TP73;SPTBN1;BBC3;EPHB2;MFF;PTPN9;DLG1;AKT2;TP63;CASP8;STAC;STX3;AKT1;CLIP3;PRKCI	CD81;ITGB1;MTCL1;CIB1;EPHA2;TP53BP2;EGFR;ITGA3;ERBB2	GO_Biological_Process_2021
3	regulation of T cell cytokine production (GO:0002724)	0.725974	1.32122	0.117647	0.555855	19	5	HLA-A;HLA-F;SMAD7;TRPM4;FZD5	HLA-A;HLA-F	GO_Biological_Process_2021
3	positive regulation of response to cytokine stimulus (GO:0060760)	0.716392	1.29933	0.124253	0.555744	15	5	CD74;GAS6;IL7;TRIM44;AXL	CD74;GAS6;IL7	GO_Biological_Process_2021
3	positive regulation of peptidase activity (GO:0010952)	0.675188	1.32231	0.131057	0.553139	22	7	CLDN4;GRN;PRSS22;CLDN3;CTSH;TANK;MAPK12	CLDN4;GRN;PRSS22;CLDN3	GO_Biological_Process_2021
3	establishment of mitotic spindle localization (GO:0040001)	0.66747	1.3039	0.130484	0.553089	29	7	PKHD1;ITGB1;CLASP1;MISP;NUMA1;HTT;UBXN2B	PKHD1;ITGB1	GO_Biological_Process_2021
3	synapse assembly (GO:0007416)	0.592285	1.3206	0.110317	0.553061	69	17	CDH1;FLRT3;SHANK2;SDK1;CDH2;PLXNB2;PLXNB1;FGF13;NRCAM;FARP1;OBSL1;WNT7A;PTEN;ACHE;PCDHB11;PCDHB10;FZD5	CDH1;FLRT3;SHANK2;SDK1;CDH2;PLXNB2;PLXNB1	GO_Biological_Process_2021
3	neuron differentiation (GO:0030182)	0.58393	1.32538	0.0621866	0.553055	174	25	VEGFA;SPOCK1;MAP2K1;GLI2;UGCG;WNT5B;SOX4;WNT11;ITM2C;ERBB2;TGFB2;WNT10A;SPINK5;MET;CDK5R1;DTNB;TGFBR1;MYEF2;WNT7A;WNK1;ERCC3;BRSK2;TENM3;BRSK1;FZD5	VEGFA;SPOCK1;MAP2K1;GLI2;UGCG;WNT5B;SOX4;WNT11	GO_Biological_Process_2021
3	ATP-dependent chromatin remodeling (GO:0043044)	0.730395	1.32277	0.121606	0.552916	42	5	ACTB;CHD4;SMARCAD1;CHD3;ACTR6	ACTB	GO_Biological_Process_2021
3	Myogenesis Homo sapiens R-HSA-525793	0.675313	1.40744	0.0620321	0.552086	29	10	SPAG9;MEF2A;TCF12;CDH2;CTNNA1;CDON;MAPK12;NEO1;MAPK11;MAPK14	SPAG9;MEF2A;TCF12;CDH2;CTNNA1	Reactome_2016
3	regulation of transmembrane receptor protein serine/threonine kinase signaling pathway (GO:0090092)	0.681394	1.32059	0.116253	0.551403	31	7	SMAD3;FSTL1;DKK3;ITGA3;FSTL3;LATS2;SMAD7	SMAD3;FSTL1;DKK3;ITGA3;FSTL3	GO_Biological_Process_2021
3	Netrin-1 signaling Homo sapiens R-HSA-373752	0.687319	1.40521	0.0663043	0.551384	42	9	TRIO;EZR;ABLIM1;ABLIM2;DOCK1;PLCG1;SRC;NEO1;TRPC1	TRIO;EZR;ABLIM1;ABLIM2;DOCK1	Reactome_2016
3	lung development (GO:0030324)	0.72006	1.31855	0.1247	0.551145	35	5	VEGFA;GLI2;WNT11;ITGA3;FGF2	VEGFA;GLI2;WNT11;ITGA3	GO_Biological_Process_2021
3	regulation of epidermal cell differentiation (GO:0045604)	0.684704	1.29538	0.151724	0.553302	25	6	ZFP36;KLF7;ZFP36L1;SULT2B1;ABCA12;CTSK	ZFP36;KLF7;ZFP36L1	GO_Biological_Process_2021
3	regulation of actin cytoskeleton organization (GO:0032956)	0.574079	1.32037	0.0683417	0.550615	91	23	BST2;PTK2B;RHOBTB3;EZR;RHOB;EFNA5;SMIM22;SEMA3E;ARHGDIB;ARHGDIA;RHOBTB1;DLC1;DMTN;RHOD;F11R;BAIAP2;RAPGEF3;PIK3CA;CELSR1;NEB;TESK1;ARHGAP35;HIP1R	BST2;PTK2B;RHOBTB3;EZR;RHOB;EFNA5;SMIM22;SEMA3E;ARHGDIB;ARHGDIA	GO_Biological_Process_2021
3	Ras signaling pathway	0.476533	1.13398	0.24	0.550505	232	48	VEGFA;MAP2K1;REL;KDR;ETS1;RAPGEF5;EPHA2;EFNA5;BCL2L1;RASA2;EGFR;EFNA1;GNGT1;CALM3;AKT3;FGFR4;PDGFC;MAPK10;TGFA;NFKB1;RASA1;FGFR3;FGF2;IGF1R;KSR1;GAB1;SOS1;MET;NF1;PDGFB;ETS2;LAT;PLA2G4C;RELA;SHC2;PLD1;IGF2;PAK4;PLCG1;GNB4;EXOC2;RGL2;AKT2;PIK3CA;RASAL1;SHOC2;AKT1;PLD2	VEGFA;MAP2K1;REL;KDR;ETS1;RAPGEF5;EPHA2;EFNA5;BCL2L1;RASA2;EGFR;EFNA1;GNGT1;CALM3;AKT3;FGFR4;PDGFC	KEGG_2021_Human
3	vascular endothelial growth factor receptor signaling pathway (GO:0048010)	0.608112	1.36218	0.0626263	0.550359	67	19	VEGFA;KDR;PTK2B;NRP2;BCAR1;DOCK1;ITGAV;PXN;SHC2;VAV2;BAIAP2;SRC;NCK2;PIK3CA;NCKAP1;AXL;MAPK11;ABI1;MAPK14	VEGFA;KDR;PTK2B;NRP2;BCAR1;DOCK1;ITGAV	GO_Biological_Process_2021
3	ficolin-1-rich granule membrane (GO:0101003)	0.561909	1.13143	0.343267	0.550087	61	8	NBEAL2;LAMP1;DIAPH1;LAMP2;ATP6AP2;TCIRG1;GAA;ADGRE3	NBEAL2;LAMP1;DIAPH1;LAMP2;ATP6AP2;TCIRG1	GO_Cellular_Component_2021
3	positive regulation of tyrosine phosphorylation of STAT protein (GO:0042531)	0.627909	1.32657	0.103049	0.549813	59	12	VEGFA;IL18;FGFR3;LIF;SOCS3;ARL2BP;CD40;PTK6;PARP9;IL6R;IL15;PARP14	VEGFA;IL18	GO_Biological_Process_2021
3	positive regulation of cellular process (GO:0048522)	0.531997	1.32014	0.001	0.549767	625	104	VEGFA;LAMC2;ZFP36;CD81;ACTN4;PKHD1;KDR;EPCAM;WWTR1;PTK2B;ETS1;TGM2;IRS2;CIB1;GRN;SLC44A4;CAPNS1;FRMD5;PYCARD;HPN;THBS1;HBEGF;SOX4;ZFHX3;EGFR;SHANK2;TPM1;TLR2;EDN1;ZFP36L1;GAS6;NAMPT;IL7;FGFR4;ITGAV;PARD3;PDGFC;ERBB2;MMP14;TGFA;CXCL5;IRS1;SOX9;CAMK1D;FGFR3;FGF2;TGFB2;LIF;IGF1R;CSPP1;RTKN2;CDH3;TCIRG1;ADGRG1;IL2RG;ANKRD17;PDGFB;FER;RHOD;CTSH;RELA;TGFBR1;EPHA1;IGF2;NUMA1;RAB27A;EPB41L4B;PTEN;RARA;SI…	VEGFA;LAMC2;ZFP36;CD81;ACTN4;PKHD1;KDR;EPCAM;WWTR1;PTK2B;ETS1;TGM2;IRS2;CIB1;GRN;SLC44A4;CAPNS1;FRMD5;PYCARD;HPN;THBS1;HBEGF;SOX4;ZFHX3;EGFR;SHANK2;TPM1;TLR2;EDN1;ZFP36L1;GAS6;NAMPT;IL7;FGFR4;ITGAV;PARD3;PDGFC;ERBB2	GO_Biological_Process_2021
3	Antigen processing-Cross presentation Homo sapiens R-HSA-1236975	0.706799	1.41747	0.053135	0.549684	82	9	HLA-A;HLA-B;HLA-C;HLA-F;ITGAV;HLA-E;TAP1;TAPBP;PSMC6	HLA-A;HLA-B;HLA-C;HLA-F;ITGAV;HLA-E	Reactome_2016
3	positive regulation of actin filament polymerization (GO:0030838)	0.620153	1.31976	0.0919421	0.549533	49	13	BAIAP2L1;PTK2B;BAIAP2L2;PYCARD;CARMIL1;SPIRE1;VASP;SCIN;FER;BAIAP2;NCK2;NCKAP1;EVL	BAIAP2L1;PTK2B;BAIAP2L2;PYCARD;CARMIL1;SPIRE1	GO_Biological_Process_2021
3	Lipid and atherosclerosis	0.475221	1.13762	0.242	0.549226	215	40	ERO1A;IL18;PYCARD;PLCB1;BCL2L1;TNFSF10;TNFRSF10B;TLR2;CXCL1;CALM3;AKT3;CAMK2G;MAPK10;CXCL3;NFKB1;TRAF3;CXCL8;CXCL2;RELA;VAV2;POU2F2;CYP2C9;PLCG1;TANK;MAPK12;SRC;MAPK13;IRF7;AKT2;PLCB3;PIK3CA;CD40;MAPK11;GSK3B;PLCB2;TNFRSF10A;CASP8;MAPK14;AKT1;VLDLR	ERO1A;IL18;PYCARD;PLCB1;BCL2L1;TNFSF10;TNFRSF10B;TLR2;CXCL1;CALM3;AKT3;CAMK2G;MAPK10;CXCL3	KEGG_2021_Human
3	hematopoietic progenitor cell differentiation (GO:0002244)	0.729383	1.3379	0.1	0.549184	32	5	MLLT3;KDR;FSTL3;SBDS;LMBR1L	MLLT3;KDR	GO_Biological_Process_2021
3	mRNA stabilization (GO:0048255)	0.748359	1.36055	0.097619	0.550539	44	5	ZFP36;LARP1;PAIP1;IGF2BP1;MAPK14	ZFP36	GO_Biological_Process_2021
3	keratan sulfate biosynthetic process (GO:0018146)	0.67926	1.32487	0.133929	0.553315	28	7	ST3GAL1;LUM;B4GALT5;B4GALT4;B4GALT1;B3GNT3;B3GNT7	ST3GAL1;LUM;B4GALT5	GO_Biological_Process_2021
3	estrogen metabolic process (GO:0008210)	0.709353	1.29656	0.157831	0.553381	30	5	UGT2B7;SULT1E1;HSD17B11;CYP2C9;CYP19A1	UGT2B7;SULT1E1;HSD17B11	GO_Biological_Process_2021
3	extracellular membrane-bounded organelle (GO:0065010)	0.60966	1.12807	0.321993	0.553528	56	5	MFGE8;ATP1B1;ARRDC1;LFNG;SPTAN1	MFGE8;ATP1B1;ARRDC1;LFNG	GO_Cellular_Component_2021
3	Growth hormone synthesis, secretion and action	0.484907	1.1198	0.294294	0.55561	119	29	MAP2K1;CREB5;IRS2;PLCB1;CACNA1D;GNAS;BCAR1;ITPR3;AKT3;MAPK10;IRS1;SOCS3;SOS1;GNAI1;SHC2;STAT1;MAP3K1;PLCG1;MAPK12;MAPK13;AKT2;PLCB3;ADCY6;PIK3CA;MAPK11;GSK3B;PLCB2;MAPK14;AKT1	MAP2K1;CREB5;IRS2;PLCB1;CACNA1D;GNAS;BCAR1;ITPR3;AKT3	KEGG_2021_Human
3	apoptotic cell clearance (GO:0043277)	0.634607	1.30452	0.131324	0.555373	33	9	TGM2;THBS1;GAS6;ITGAV;XKR6;XKR9;RHOBTB1;SCARB1;RARA	TGM2;THBS1;GAS6;ITGAV;XKR6;XKR9;RHOBTB1	GO_Biological_Process_2021
3	bicellular tight junction assembly (GO:0070830)	0.58458	1.29567	0.117347	0.555182	53	17	CLDN4;PATJ;GRHL2;CLDN10;PARD6B;CLDN1;CLDN3;PARD3;OCLN;CLDN23;TBCD;F11R;DLG1;CLDN9;MARVELD2;MARVELD3;PRKCI	CLDN4;PATJ;GRHL2;CLDN10;PARD6B;CLDN1;CLDN3;PARD3	GO_Biological_Process_2021
3	receptor internalization (GO:0031623)	0.610438	1.30572	0.114226	0.555163	49	13	CD81;CEACAM1;ITGB1;PICALM;CXCL8;GRK2;ACKR3;RAB31;LMBRD1;GTF2H2;MX2;MX1;NEDD4	CD81;CEACAM1;ITGB1;PICALM	GO_Biological_Process_2021
3	axonogenesis (GO:0007409)	0.536433	1.29378	0.022	0.555072	240	64	ACTB;GRB10;SEMA3C;SEMA7A;GLI2;PALLD;IRS2;EZR;B4GALT5;LAMA5;KLF7;EPHA2;EFNA5;NRP2;LAMA3;SEMA4B;EFNA1;PDLIM7;PARD6B;VSTM2L;SEMA3E;PARD3;DSCAML1;SHTN1;GRB7;APP;VASP;SPTBN1;SEMA4G;EFNB1;L1CAM;GAB1;SOS1;CDK5R1;RAB10;NRCAM;EPHA1;EPHB2;WNT7A;BAIAP2;PLCG1;ZDHHC17;SEMA4D;RAP1GAP;SRC;PTEN;EMB;SEMA4C;LAMA2;SPG11;PIK3CA;SPTBN2;BRSK2;FRS2;EPHB4;SEMA6A;BRSK1;NPTN;VLDLR;EPHA6;ARHGAP35;SPTAN1;EVL;SCN1B	ACTB;GRB10;SEMA3C;SEMA7A;GLI2;PALLD;IRS2;EZR;B4GALT5;LAMA5;KLF7;EPHA2;EFNA5;NRP2;LAMA3;SEMA4B;EFNA1;PDLIM7;PARD6B;VSTM2L;SEMA3E;PARD3;DSCAML1	GO_Biological_Process_2021
3	adenylate cyclase-inhibiting G protein-coupled receptor signaling pathway (GO:0007193)	0.692392	1.29917	0.142857	0.55491	60	6	AKAP12;FLNA;CHRM2;GNAI1;NPY1R;ADCY6	AKAP12;FLNA;CHRM2	GO_Biological_Process_2021
3	protein catabolic process (GO:0030163)	0.65423	1.32318	0.107759	0.55486	64	9	ADAMTS9;CEACAM1;LAMP2;DENND3;NR1D1;FBXO2;DDI2;NCCRP1;FBXO27	ADAMTS9;CEACAM1	GO_Biological_Process_2021
3	positive regulation of gene expression, epigenetic (GO:0045815)	0.72133	1.30621	0.147922	0.554768	57	5	ACTB;PADI2;WBP2;POLR2H;TAF1C	ACTB	GO_Biological_Process_2021
3	antibacterial humoral response (GO:0019731)	0.710224	1.2966	0.151732	0.554658	44	5	HLA-A;WFDC2;HLA-E;DEFB1;WFDC10B	HLA-A;WFDC2;HLA-E;DEFB1	GO_Biological_Process_2021
3	positive regulation of growth (GO:0045927)	0.616379	1.30076	0.12277	0.554657	76	11	CIB1;SLC44A4;HPN;PLCB1;EGFR;ERBB2;MMP14;TGFB2;TGFBR1;CXCL16;AKT1	CIB1;SLC44A4;HPN;PLCB1;EGFR;ERBB2;MMP14	GO_Biological_Process_2021
3	regulation of interleukin-8 production (GO:0032677)	0.624054	1.30547	0.131113	0.554638	81	12	SERPINE1;PYCARD;ANXA4;CD74;TLR2;F3;AFAP1L2;BCL3;RELA;LGALS9;MAP2K5;NOD2	SERPINE1;PYCARD;ANXA4;CD74;TLR2	GO_Biological_Process_2021
3	glucose 6-phosphate metabolic process (GO:0051156)	0.716326	1.30038	0.150474	0.554635	23	5	HK2;HKDC1;DERA;G6PC3;RBKS	HK2;HKDC1	GO_Biological_Process_2021
3	regulation of activated T cell proliferation (GO:0046006)	0.667937	1.32108	0.118736	0.554617	34	8	IL18;CD24;PYCARD;HHLA2;SCRIB;IGF2;LGALS9;PRKAR1A	IL18;CD24;PYCARD	GO_Biological_Process_2021
3	regulation of sodium ion transmembrane transport (GO:1902305)	0.721841	1.32283	0.125307	0.554448	28	5	FXYD3;NEDD4L;DLG1;SCN5A;SCN1B	FXYD3;NEDD4L	GO_Biological_Process_2021
3	cellular metal ion homeostasis (GO:0006875)	0.601154	1.30522	0.112953	0.55417	104	14	ATP2C2;PKHD1;ATP13A3;NEDD4L;EDN1;ATP1B1;SLC30A1;STC2;ATP2A2;STIM1;CD40;DMPK;NPTN;ATP2C1	ATP2C2;PKHD1;ATP13A3;NEDD4L;EDN1;ATP1B1	GO_Biological_Process_2021
3	sarcomere organization (GO:0045214)	0.711024	1.29902	0.142686	0.553981	28	5	KRT19;TPM1;FHOD3;TNNT1;OBSCN	KRT19;TPM1;FHOD3	GO_Biological_Process_2021
3	regulation of catabolic process (GO:0009894)	0.649692	1.29562	0.153846	0.553959	18	8	ITGB1;HPGD;NEDD4L;ZDHHC7;CHMP6;ZDHHC2;FURIN;HGS	ITGB1;HPGD;NEDD4L	GO_Biological_Process_2021
3	glycolipid metabolic process (GO:0006664)	0.644542	1.30451	0.145474	0.553893	52	9	B3GNT5;UGCG;NEU1;ASAH1;UGT8;ST8SIA6;CTSA;SMPD1;FUCA1	B3GNT5;UGCG;NEU1;ASAH1;UGT8;ST8SIA6	GO_Biological_Process_2021
3	transforming growth factor beta receptor signaling pathway (GO:0007179)	0.58108	1.32431	0.0758342	0.553715	89	24	PTPRK;SMAD3;LTBP2;ID1;ITGB1;HPGD;SMURF1;CGN;PARD3;ADAM9;ACVR1;SMAD6;NLK;TGFB2;PXN;TGFBR1;F11R;APPL2;SMAD7;SRC;SMAD5;SIRT1;FNTA;FURIN	PTPRK;SMAD3;LTBP2;ID1;ITGB1;HPGD;SMURF1;CGN;PARD3;ADAM9;ACVR1;SMAD6;NLK	GO_Biological_Process_2021
3	protein localization to cell-cell junction (GO:0150105)	0.687112	1.32089	0.121005	0.55366	15	7	ACTB;LSR;TJP2;TJP3;SCRIB;F11R;CGNL1	ACTB;LSR	GO_Biological_Process_2021
3	positive regulation of cytokine production involved in immune response (GO:0002720)	0.691883	1.30419	0.13109	0.553545	33	6	HLA-A;HLA-F;HLA-E;TNFRSF14;NOD2;FZD5	HLA-A;HLA-F;HLA-E;TNFRSF14	GO_Biological_Process_2021
3	Cardiac muscle contraction	0.576502	1.12432	0.334448	0.560316	87	7	CACNA1D;TPM1;ATP1B1;ATP2A2;CACNG4;SLC9A7;COX6B2	CACNA1D;TPM1;ATP1B1	KEGG_2021_Human
3	tumor necrosis factor-mediated signaling pathway (GO:0033209)	0.598968	1.28706	0.113497	0.560496	116	15	ACTN4;FOXO3;PTK2B;PYCARD;TNFRSF14;TRAF3;TRAF5;RELA;BIRC3;STAT1;COMMD7;CARD14;CD40;PSMC6;TNFSF13B	ACTN4;FOXO3;PTK2B;PYCARD	GO_Biological_Process_2021
3	chloride transport (GO:0006821)	0.679399	1.28666	0.138358	0.56056	76	7	FXYD3;GABRP;APOL1;ANO6;SLC12A9;SLC12A7;ANO9	FXYD3;GABRP;APOL1	GO_Biological_Process_2021
3	negative regulation of mitotic cell cycle (GO:0045930)	0.685743	1.28739	0.152425	0.560657	48	6	SMAD3;CDKN1C;ZFP36L1;FOXC1;SCRIB;NABP1	SMAD3;CDKN1C;ZFP36L1;FOXC1	GO_Biological_Process_2021
3	negative regulation of response to wounding (GO:1903035)	0.642751	1.27777	0.177243	0.569192	21	8	SERPINE1;CD109;CLDN3;FGF2;ALOX5;EPPK1;KLK8;CASK	SERPINE1;CD109	GO_Biological_Process_2021
3	regulation of protein phosphorylation (GO:0001932)	0.534702	1.27836	0.038	0.568377	266	46	VEGFA;CEBPB;PLAUR;KDR;WWTR1;CIB1;EFNA5;PTPN13;CD74;EGFR;EFNA1;PLXNB2;GAS6;MYADM;CLDN3;LEPR;ERBB2;LIMCH1;APP;OCLN;RB1CC1;SOX9;CCND3;FGF2;PDE8A;BMP2;FER;CSNK1D;IGF2;EPHB2;SEMA4D;PELI2;XDH;PTEN;AKT2;CARD14;PML;SIRT1;CD40;AXIN1;STAT2;ACVR2A;AKT1;NPTN;TESK1;CLIP3	VEGFA;CEBPB;PLAUR;KDR;WWTR1;CIB1;EFNA5;PTPN13;CD74;EGFR;EFNA1;PLXNB2;GAS6;MYADM;CLDN3;LEPR;ERBB2;LIMCH1;APP;OCLN;RB1CC1;SOX9;CCND3;FGF2	GO_Biological_Process_2021
3	regulation of leukocyte chemotaxis (GO:0002688)	0.707986	1.27736	0.165025	0.56804	19	5	PTK2B;MTUS1;CAMK1D;IL6R;MST1	PTK2B;MTUS1	GO_Biological_Process_2021
3	regulation of cell-substrate adhesion (GO:0010810)	0.6168	1.26954	0.143915	0.567663	43	10	SPOCK1;PKHD1;NPNT;MYADM;NF1;TBCD;DMTN;PDGFB;ATXN3;NDNF	SPOCK1;PKHD1;NPNT;MYADM	GO_Biological_Process_2021
3	mesoderm development (GO:0007498)	0.681621	1.27026	0.189573	0.567616	20	5	VEGFA;FOXC2;MEST;IKZF3;TBX6	VEGFA	GO_Biological_Process_2021
3	Lung fibrosis WP3624	0.543145	1.17103	0.255081	0.567517	63	16	CEBPB;FAM13A;CTGF;SERPINA1;EDN1;SKIL;ATP11A;TGFA;FGF2;PLAU;CXCL8;CXCL2;MMP2;PDGFB;SMAD7;MECP2	CEBPB;FAM13A;CTGF;SERPINA1;EDN1;SKIL;ATP11A	WikiPathways_2019_Human
3	negative regulation of binding (GO:0051100)	0.578585	1.26993	0.131552	0.567475	88	16	ACTB;TMBIM6;CDKN1A;SORL1;CPNE1;SP100;PDGFB;MITD1;RSF1;DISC1;WAPL;GSK3B;MDFI;DNAJB2;AKT1;CTNNBIP1	ACTB;TMBIM6;CDKN1A;SORL1	GO_Biological_Process_2021
3	regulation of vacuole organization (GO:0044088)	0.65122	1.27067	0.167793	0.567415	22	7	ENO2;ANXA2;SCARB2;LAPTM4B;PIKFYVE;IFT88;MTM1	ENO2;ANXA2;SCARB2	GO_Biological_Process_2021
3	positive regulation of morphogenesis of an epithelium (GO:1905332)	0.669261	1.27186	0.171362	0.566978	23	6	VEGFA;WNT5B;NOG;SOX9;FGF2;LIF	VEGFA;WNT5B;NOG;SOX9;FGF2;LIF	GO_Biological_Process_2021
3	regulation of inflammatory response (GO:0050727)	0.544626	1.27742	0.0883534	0.56922	206	29	SERPINE1;SEMA7A;PPARD;IL18;ETS1;GRN;TLR2;MGLL;METRNL;RORA;APP;NR1D1;ALOX5;CASP4;RELA;PTGS2;CYLD;PTGES;BIRC3;NOD2;MAPK13;PROC;DNASE1;IL15;PDCD4;ZBP1;GGT1;CD200;DAGLA	SERPINE1;SEMA7A;PPARD;IL18;ETS1;GRN	GO_Biological_Process_2021
3	striated muscle tissue development (GO:0014706)	0.674683	1.27731	0.157714	0.566885	34	6	MYH14;SVIL;BMPR2;PGM5;IGSF8;ZBTB18	MYH14;SVIL;BMPR2	GO_Biological_Process_2021
3	intrinsic apoptotic signaling pathway in response to DNA damage (GO:0008630)	0.607938	1.26946	0.176034	0.566732	51	10	PYCARD;CRIP1;EPHA2;BCL2L1;TP73;BCL3;DYRK2;BCL2L11;PML;SIRT1	PYCARD;CRIP1;EPHA2;BCL2L1	GO_Biological_Process_2021
3	negative regulation of ossification (GO:0030279)	0.678992	1.27165	0.15331	0.566532	24	6	RBPJ;PTK2B;BCOR;SMAD6;SOX9;TRPM4	RBPJ;PTK2B;BCOR;SMAD6;SOX9	GO_Biological_Process_2021
3	Apoptosis-related network due to altered Notch3 in ovarian cancer WP2864	0.536075	1.17332	0.253579	0.566136	53	16	PTK2B;ETS1;THBS1;TNFRSF10B;CDKN1A;CTNNA1;APP;NFKB1;SOCS3;NET1;BCL3;SMAD7;RIPK2;CARD14;AXIN1;AKT1	PTK2B;ETS1;THBS1;TNFRSF10B;CDKN1A;CTNNA1;APP;NFKB1;SOCS3;NET1	WikiPathways_2019_Human
3	establishment or maintenance of epithelial cell apical/basal polarity (GO:0045197)	0.599196	1.26929	0.173777	0.566105	32	12	MTCL1;EZR;PARD3B;MYO9A;PARD3;ERBIN;SYNE4;SCRIB;DLG1;CAMSAP3;MARK2;PRKCI	MTCL1;EZR;PARD3B;MYO9A;PARD3;ERBIN	GO_Biological_Process_2021
3	central nervous system development (GO:0007417)	0.530318	1.27573	0.048	0.565942	268	53	SPOCK1;SLC2A1;NFIB;LSR;VCAN;B3GNT5;KLK6;AMIGO2;GRHL2;SCTR;SOX4;ZFHX3;CDH2;SHROOM2;PLXNB2;DSCAML1;PDGFC;PITPNM1;NMUR2;WWP1;POU6F2;ANKLE2;UGT8;SOX9;IL1RAPL2;BPTF;ATP6AP2;SCIN;SPINK5;ADGRG1;NF1;CDK5R1;NRCAM;PAFAH1B3;CHD7;ADAM23;AATK;ATN1;PTEN;SOX12;NCKAP1;SERPINI1;TBX6;ALDH5A1;HAPLN3;CELSR1;RAB3GAP1;NCOA6;AFF2;SMG9;RAB18;ROGDI;HAP1	SPOCK1;SLC2A1;NFIB;LSR;VCAN;B3GNT5;KLK6;AMIGO2;GRHL2;SCTR;SOX4;ZFHX3;CDH2;SHROOM2;PLXNB2;DSCAML1;PDGFC;PITPNM1;NMUR2;WWP1;POU6F2;ANKLE2;UGT8;SOX9;IL1RAPL2;BPTF;ATP6AP2;SCIN	GO_Biological_Process_2021
3	positive regulation of chemotaxis (GO:0050921)	0.617104	1.2772	0.167914	0.565941	45	10	VEGFA;KDR;THBS1;F3;FGF2;MET;PDGFB;SMOC2;IL6R;STX3	VEGFA;KDR;THBS1	GO_Biological_Process_2021
3	androgen metabolic process (GO:0008209)	0.697066	1.27941	0.155666	0.565753	21	5	UGT2B7;HSD17B11;CYP19A1;HSD17B3;SRD5A3	UGT2B7;HSD17B11	GO_Biological_Process_2021
3	artery morphogenesis (GO:0048844)	0.634139	1.27152	0.158297	0.565737	30	9	VEGFA;ADAMTS9;HPGD;BMPR2;NOG;TGFB2;NF1;TGFBR1;SMAD7	VEGFA;ADAMTS9;HPGD	GO_Biological_Process_2021
3	vascular transport (GO:0010232)	0.610644	1.28054	0.148225	0.56573	84	11	SLC2A1;SLC29A1;SLC38A1;SLC7A2;ABCC4;LEPR;SLC22A3;SLC16A7;ABCB1;SLC16A12;SLC2A13	SLC2A1;SLC29A1;SLC38A1;SLC7A2;ABCC4;LEPR;SLC22A3	GO_Biological_Process_2021
3	actin crosslink formation (GO:0051764)	0.667886	1.27227	0.151616	0.566812	12	7	BAIAP2L1;BAIAP2L2;FLNA;GAS2L3;GAS2;LCP1;BAIAP2	BAIAP2L1;BAIAP2L2;FLNA	GO_Biological_Process_2021
3	Endochondral Ossification WP474	0.535589	1.17784	0.255385	0.569466	64	16	VEGFA;CDKN1C;CHST11;SOX9;FGFR3;FGF2;TGFB2;SCIN;IGF1R;PLAU;IGF2;STAT1;THRA;IFT88;KIF3A;AKT1	VEGFA;CDKN1C;CHST11;SOX9;FGFR3;FGF2;TGFB2;SCIN;IGF1R;PLAU	WikiPathways_2019_Human
3	TP53 Regulates Transcription of Cell Death Genes Homo sapiens R-HSA-5633008	0.640486	1.40861	0.0491803	0.570658	43	15	NDRG1;PERP;TP53I3;TNFRSF10B;TP53BP2;STEAP3;TP73;CASP10;BBC3;CRADD;TNFRSF10D;TP63;TNFRSF10A;TNFRSF10C;TP53INP1	NDRG1;PERP;TP53I3;TNFRSF10B;TP53BP2	Reactome_2016
3	neuron development (GO:0048666)	0.553684	1.26633	0.103935	0.570852	143	25	PPP1R9A;GLI2;UGCG;FLRT3;B4GALT5;SLC44A4;APP;TGFB2;L1CAM;RAPGEF2;PTPRM;CDK5R1;TBCD;LGI4;WNK1;RP1;TENM3;PRMT1;GSK3B;SAMD14;RP1L1;NEDD4;STX3;PPP1R9B;FRYL	PPP1R9A;GLI2;UGCG;FLRT3;B4GALT5;SLC44A4	GO_Biological_Process_2021
3	Sudden Infant Death Syndrome (SIDS) Susceptibility Pathways WP706	0.513771	1.16452	0.245703	0.575665	158	21	VEGFA;CEBPB;NR3C1;HDAC9;CHRM2;IL1RN;RORA;NFKB1;POU5F1;TP73;SPTBN1;CXCL8;MAOA;SNAP25;POU2F2;MECP2;SP1;HADHB;SCN5A;IL6R;PRKAR1A	VEGFA;CEBPB;NR3C1;HDAC9;CHRM2;IL1RN	WikiPathways_2019_Human
3	Regulation of Actin Cytoskeleton WP51	0.496756	1.17786	0.191	0.57497	150	36	ACTB;MAP2K1;EZR;EGFR;CHRM2;BCAR1;FGFR4;DOCK1;GNA13;ACTN1;ITGA1;FGF14;DIAPH1;RASSF7;FGF13;FGFR3;FGF2;SOS1;PDGFB;PXN;VIL1;PAK4;BAIAP2;MYLK;RDX;PIK3CA;NCKAP1;SSH3;BRAF;ARHGEF4;PIP4K2C;PPP1R12A;ARHGAP35;PIP4K2B;PIK3C3;CSK	ACTB;MAP2K1;EZR;EGFR;CHRM2;BCAR1;FGFR4;DOCK1;GNA13;ACTN1;ITGA1;FGF14;DIAPH1;RASSF7;FGF13;FGFR3;FGF2	WikiPathways_2019_Human
3	positive regulation of developmental growth (GO:0048639)	0.584797	1.26134	0.146417	0.574958	52	14	SEMA7A;PLCB1;RIMS2;SMURF1;NEDD4L;SYT17;SHTN1;MAP3K13;L1CAM;AGRN;ITSN2;RUFY3;SEMA4D;RASAL1	SEMA7A;PLCB1;RIMS2;SMURF1;NEDD4L;SYT17;SHTN1;MAP3K13	GO_Biological_Process_2021
3	Classical pathway of steroidogenesis, including diseases WP4523	0.641278	1.16671	0.285057	0.574701	15	5	HSD11B2;POR;CYB5A;CYP19A1;HSD17B3	HSD11B2	WikiPathways_2019_Human
3	regulation of tyrosine phosphorylation of STAT protein (GO:0042509)	0.589614	1.26422	0.170279	0.574696	68	14	VEGFA;IL18;FGFR3;LIF;SOCS3;PPP2R1A;ARL2BP;CNOT7;CD40;PTK6;PARP9;IL6R;IL15;PARP14	VEGFA;IL18	GO_Biological_Process_2021
3	AGE-RAGE signaling pathway in diabetic complications	0.474887	1.10994	0.318	0.574586	100	31	SERPINE1;VEGFA;SMAD3;PLCB1;EDN1;AKT3;THBD;MAPK10;F3;DIAPH1;PIM1;NFKB1;COL1A1;TGFB2;CXCL8;MMP2;COL4A3;RELA;TGFBR1;STAT1;PLCG1;MAPK12;MAPK13;AKT2;PLCB3;COL4A4;PIK3CA;MAPK11;PLCB2;MAPK14;AKT1	SERPINE1;VEGFA;SMAD3;PLCB1;EDN1;AKT3;THBD;MAPK10;F3;DIAPH1;PIM1;NFKB1;COL1A1;TGFB2	KEGG_2021_Human
3	H4 histone acetyltransferase complex (GO:1902562)	-0.428369	-1.08969	0.338028	0.574293	25	6	KANSL1;KANSL1L;PHF20L1;MSL1;KANSL3;MBIP	KANSL1;KANSL1L;PHF20L1;MSL1;KANSL3;MBIP	GO_Cellular_Component_2021
3	Pathways Affected in Adenoid Cystic Carcinoma WP3651	0.524121	1.16334	0.262944	0.573941	65	17	NFIB;FOXO3;FGFR4;ERBIN;ERBB2;BCOR;KANSL1;TLK1;DTX4;CTBP1;KMT2C;FBXW7;PTEN;KDM6B;ATRX;PIK3CA;AKT1	NFIB;FOXO3;FGFR4;ERBIN;ERBB2;BCOR	WikiPathways_2019_Human
3	CDO in myogenesis Homo sapiens R-HSA-375170	0.675313	1.39205	0.0605739	0.573939	29	10	SPAG9;MEF2A;TCF12;CDH2;CTNNA1;CDON;MAPK12;NEO1;MAPK11;MAPK14	SPAG9;MEF2A;TCF12;CDH2;CTNNA1	Reactome_2016
3	positive regulation of MAP kinase activity (GO:0043406)	0.599639	1.26201	0.169753	0.573783	69	12	VEGFA;CD24;EGFR;EDN1;PDGFC;ERBB2;FGF2;PDGFB;TPD52L1;NOD2;PDCD10;CD40	VEGFA;CD24;EGFR;EDN1;PDGFC;ERBB2	GO_Biological_Process_2021
3	embryonic skeletal system development (GO:0048706)	0.693069	1.26417	0.174289	0.573592	35	5	HOXB3;WNT11;DSCAML1;NOG;COL1A1	HOXB3;WNT11;DSCAML1;NOG;COL1A1	GO_Biological_Process_2021
3	positive regulation of chemokine production (GO:0032722)	0.625764	1.26331	0.180645	0.572887	53	9	IL18;PYCARD;CD74;TLR2;IL7;APP;ALOX15B;LGALS9;IL6R	IL18;PYCARD;CD74;TLR2;IL7;APP;ALOX15B	GO_Biological_Process_2021
3	Misspliced GSK3beta mutants stabilize beta-catenin Homo sapiens R-HSA-5339716	-0.515205	-1.26832	0.128205	0.572754	15	5	PPP2R1A;CSNK1A1;PPP2CB;AXIN1;GSK3B	PPP2R1A;CSNK1A1;PPP2CB;AXIN1;GSK3B	Reactome_2016
3	regulation of cell communication (GO:0010646)	0.66741	1.26302	0.180571	0.5727	38	6	IGFBP7;UGCG;MGLL;CXADR;GRK2;TYMP	IGFBP7;UGCG	GO_Biological_Process_2021
3	dendrite self-avoidance (GO:0070593)	0.699533	1.26407	0.182822	0.572691	16	5	PALLD;VSTM2L;DSCAML1;EMB;NPTN	PALLD;VSTM2L;DSCAML1	GO_Biological_Process_2021
3	positive regulation of protein catabolic process (GO:0045732)	0.595743	1.2628	0.159629	0.572317	85	13	EZR;SMURF1;NEDD4L;SORL1;ADAM9;WWP1;RDX;SNX33;AXIN1;GSK3A;GSK3B;FURIN;NEDD4	EZR;SMURF1;NEDD4L;SORL1;ADAM9;WWP1	GO_Biological_Process_2021
3	cell-cell junction assembly (GO:0007043)	0.569596	1.26557	0.12551	0.572293	66	17	ACTB;PATJ;JUP;PKP4;PARD6B;CDH2;CTNNA1;CLDN12;TBCD;PKP3;GJC1;CTNND1;PKP2;SMAD7;CDHR3;ARVCF;GJB1	ACTB;PATJ;JUP;PKP4;PARD6B;CDH2;CTNNA1	GO_Biological_Process_2021
3	negative regulation of transmembrane receptor protein serine/threonine kinase signaling pathway (GO:0090101)	0.555973	1.26524	0.116583	0.572247	108	22	SMAD3;VASN;CD109;PMEPA1;SMURF1;SORL1;SKIL;BMPR2;ACVR1;FSTL3;SMAD6;NOG;BMP2;SNX25;UBE2D3;TGFBR1;SMAD7;SMAD5;BMPR1B;SIRT1;ACVR2A;LEMD2	SMAD3;VASN;CD109;PMEPA1;SMURF1;SORL1;SKIL;BMPR2;ACVR1;FSTL3;SMAD6	GO_Biological_Process_2021
3	Signaling by NOTCH1 Homo sapiens R-HSA-1980143	0.649682	1.41083	0.0513347	0.572101	72	15	RBPJ;TBL1XR1;HDAC9;MAML2;NEURL1B;DTX4;CDK8;HDAC8;HDAC5;DTX2;FBXW7;TLE1;HDAC7;JAG2;HDAC10	RBPJ;TBL1XR1;HDAC9;MAML2	Reactome_2016
3	regulation of lipid metabolic process (GO:0019216)	0.569703	1.26391	0.162411	0.571991	92	16	PPARD;TBL1XR1;IRS2;NCOA2;FGFR4;RORA;NR1D1;PLPP1;SP1;HELZ2;MBOAT7;SIN3A;NCOA6;BBS4;CYP51A1;ACACB	PPARD;TBL1XR1;IRS2;NCOA2	GO_Biological_Process_2021
3	MAPK Cascade WP422	0.57024	1.17348	0.26455	0.571146	29	10	MAP2K1;MAP3K2;MAPK10;MAP3K1;MAPK12;PLCB3;BRAF;SIPA1;MAPK14;MAP3K12	MAP2K1;MAP3K2	WikiPathways_2019_Human
3	cell-cell junction organization (GO:0045216)	0.549389	1.27553	0.0832497	0.565392	82	32	CDH1;PKHD1;SMAD3;JUP;PKP4;SDK1;PARD6B;CDH2;CLDN1;MYADM;CTNNA1;TJP2;TJP3;NECTIN3;DSG2;OCLN;CXADR;NECTIN2;NECTIN4;TGFB2;CDH3;PKP3;GJC1;CTNND1;PKP2;CDHR3;PVR;MARVELD2;ARVCF;MARVELD3;CSK;PRKCI	CDH1;PKHD1;SMAD3;JUP;PKP4;SDK1;PARD6B;CDH2;CLDN1;MYADM;CTNNA1;TJP2;TJP3;NECTIN3;DSG2;OCLN;CXADR;NECTIN2;NECTIN4;TGFB2	GO_Biological_Process_2021
3	tight junction assembly (GO:0120192)	0.591134	1.31943	0.0731707	0.549088	56	19	LSR;CLDN4;PATJ;GRHL2;CLDN10;PARD6B;CLDN1;CLDN3;PARD3;OCLN;CLDN12;CLDN23;TBCD;F11R;DLG1;CLDN9;MARVELD2;MARVELD3;PRKCI	LSR;CLDN4;PATJ;GRHL2;CLDN10;PARD6B;CLDN1;CLDN3;PARD3	GO_Biological_Process_2021
3	regulation of viral transcription (GO:0046782)	0.671293	1.27664	0.168786	0.56528	41	6	ZFP36;SUPT5H;POLR2H;RSF1;HEXIM1;NELFA	ZFP36	GO_Biological_Process_2021
3	regulation of cyclin-dependent protein kinase activity (GO:1904029)	0.624951	1.2763	0.154616	0.565207	54	9	ACTB;CDKN1C;CDKN1A;CAMK2N1;CCND3;CCNG2;CDK5R1;MNAT1;CCNI	ACTB;CDKN1C;CDKN1A;CAMK2N1	GO_Biological_Process_2021
3	negative regulation of neuron death (GO:1901215)	0.580899	1.28799	0.114604	0.562766	98	19	PTK2B;GRN;TOX3;HLA-F;SORL1;VSTM2L;RASA1;CPEB4;NDNF;FOXQ1;GSK3B;SLC30A10;AKT1;NAIP;SULT1A3;NFATC4;CD200;CHMP4B;PRKCI	PTK2B;GRN;TOX3;HLA-F;SORL1;VSTM2L	GO_Biological_Process_2021
3	negative regulation of endothelial cell migration (GO:0010596)	0.644177	1.27448	0.18232	0.562664	38	8	ADAMTS9;THBS1;JUP;FGF2;PTPRM;SP100;MECP2;NR2F2	ADAMTS9;THBS1;JUP	GO_Biological_Process_2021
3	positive regulation of cysteine-type endopeptidase activity (GO:2001056)	0.615563	1.28389	0.150215	0.562651	62	10	PERP;PYCARD;TNFSF10;DAPK1;UACA;ACVR1C;RIPK2;SIRT1;TBC1D10A;CASP8	PERP;PYCARD;TNFSF10	GO_Biological_Process_2021
3	positive regulation of interleukin-8 production (GO:0032757)	0.644293	1.31116	0.134929	0.562576	61	9	SERPINE1;PYCARD;CD74;TLR2;F3;AFAP1L2;RELA;LGALS9;NOD2	SERPINE1;PYCARD;CD74;TLR2	GO_Biological_Process_2021
3	skeletal muscle contraction (GO:0003009)	0.693114	1.3075	0.152761	0.562466	20	6	MYH14;TNNT1;TNNI2;TNNC2;CCDC78;STAC	MYH14	GO_Biological_Process_2021
3	transport across blood-brain barrier (GO:0150104)	0.610644	1.28849	0.138947	0.562281	86	11	SLC2A1;SLC29A1;SLC38A1;SLC7A2;ABCC4;LEPR;SLC22A3;SLC16A7;ABCB1;SLC16A12;SLC2A13	SLC2A1;SLC29A1;SLC38A1;SLC7A2;ABCC4;LEPR;SLC22A3	GO_Biological_Process_2021
3	regulation of programmed cell death (GO:0043067)	0.556435	1.31249	0.049	0.562267	194	37	NDRG1;ACTN4;PERP;TGM2;RTN4;TP53I3;AMIGO2;TOX3;TNFRSF10B;TP53BP2;USP36;BCAR1;ACTN1;ASAH1;STEAP3;SOX9;TP73;CASP10;DAPK1;BCL3;BIRC3;BCL2L11;STAT1;CRADD;BEX2;IKZF3;SIRT1;FANK1;PTPN6;TNFRSF10D;TP63;MAGED1;TNFRSF10A;AKT1;JAK3;TNFRSF10C;TP53INP1	NDRG1;ACTN4;PERP;TGM2;RTN4;TP53I3;AMIGO2;TOX3;TNFRSF10B;TP53BP2;USP36;BCAR1	GO_Biological_Process_2021
3	mRNA metabolic process (GO:0016071)	0.714779	1.28329	0.145065	0.562086	95	5	ZFP36;PCF11;SRSF9;DHX15;SCAF11	ZFP36	GO_Biological_Process_2021
3	epidermis development (GO:0008544)	0.593882	1.28784	0.124358	0.561915	83	15	LAMC2;LAMB3;UGCG;GRHL2;LAMA3;EVPL;KLK7;SCEL;WNT10A;SPINK5;ATP2A2;FLOT2;OVOL1;KRT15;ATP2C1	LAMC2;LAMB3;UGCG;GRHL2;LAMA3	GO_Biological_Process_2021
3	positive regulation of dendrite extension (GO:1903861)	0.701564	1.3095	0.129825	0.562771	17	6	RIMS2;SMURF1;NEDD4L;SYT17;ITSN2;RASAL1	RIMS2;SMURF1;NEDD4L;SYT17	GO_Biological_Process_2021
3	respiratory system development (GO:0060541)	0.689321	1.30888	0.146853	0.561902	35	6	VEGFA;GLI2;ITGA3;FGF2;CHD7;SPEF2	VEGFA;GLI2	GO_Biological_Process_2021
3	intrinsic apoptotic signaling pathway in response to endoplasmic reticulum stress (GO:0070059)	0.639797	1.28748	0.146769	0.561773	29	8	ERO1A;CEBPB;TNFRSF10B;TRIB3;CASP4;PPP1R15A;BBC3;BRSK2	ERO1A;CEBPB;TNFRSF10B	GO_Biological_Process_2021
3	neuron projection morphogenesis (GO:0048812)	0.561468	1.31104	0.0552764	0.561398	140	30	ACTB;MEF2A;TRIO;MAP4K4;FLRT3;KLF7;ALCAM;PARD6B;DCDC2;PLXNB1;PARD3;DSCAML1;SHTN1;APP;CPNE1;RAB10;NRCAM;FARP1;EPHB2;WNT7A;BAIAP2;ZDHHC17;ANKRD27;PTEN;NCKAP1;BRSK2;KLK8;ALS2;MYO16;BRSK1	ACTB;MEF2A;TRIO;MAP4K4;FLRT3;KLF7;ALCAM;PARD6B;DCDC2;PLXNB1;PARD3;DSCAML1	GO_Biological_Process_2021
3	positive regulation of mitochondrion organization (GO:0010822)	0.612608	1.30943	0.115542	0.561378	58	14	PLAUR;KDR;PYCARD;TNFSF10;SPIRE1;BBC3;BCL2L11;BIK;MFF;MLLT11;HTT;GSK3A;GSK3B;HIP1R	PLAUR;KDR;PYCARD;TNFSF10;SPIRE1	GO_Biological_Process_2021
3	homophilic cell adhesion via plasma membrane adhesion molecules (GO:0007156)	0.563626	1.28318	0.107538	0.561199	60	23	CDH1;CEACAM1;PALLD;ITGB1;AMIGO2;SDK1;CDH2;PLXNB2;VSTM2L;DSCAML1;NECTIN3;DSG2;NECTIN2;NECTIN4;MPZL2;L1CAM;PTPRM;IGSF11;OBSL1;EMB;PVR;TENM3;NPTN	CDH1;CEACAM1;PALLD;ITGB1;AMIGO2;SDK1;CDH2;PLXNB2;VSTM2L;DSCAML1;NECTIN3;DSG2;NECTIN2;NECTIN4;MPZL2	GO_Biological_Process_2021
3	Relaxin signaling pathway	0.4796	1.11625	0.289579	0.561143	129	32	VEGFA;MAP2K1;CREB5;PLCB1;EGFR;GNAS;GNGT1;EDN1;AKT3;MAPK10;NFKB1;COL1A1;SOS1;GNAI1;MMP2;COL4A3;RELA;SHC2;TGFBR1;GNB4;MAPK12;SRC;MAPK13;AKT2;PLCB3;ADCY6;COL4A4;PIK3CA;MAPK11;PLCB2;MAPK14;AKT1	VEGFA;MAP2K1;CREB5;PLCB1;EGFR;GNAS;GNGT1;EDN1;AKT3	KEGG_2021_Human
3	cellular senescence (GO:0090398)	0.697577	1.3136	0.121005	0.561089	27	6	MAP2K1;CDKN1A;ULK3;PML;SIRT1;MAPK14	MAP2K1;CDKN1A	GO_Biological_Process_2021
3	regulation of keratinocyte differentiation (GO:0045616)	0.643691	1.28471	0.152655	0.560958	34	8	ZFP36;GRHL2;ZFP36L1;FOXC1;SRSF6;NUMA1;ABCA12;CTSK	ZFP36;GRHL2;ZFP36L1;FOXC1	GO_Biological_Process_2021
3	glial cell differentiation (GO:0010001)	0.718205	1.31241	0.142005	0.560905	29	5	NFIB;SOX4;CDH2;ADGRG6;SOX9	NFIB;SOX4;CDH2;ADGRG6	GO_Biological_Process_2021
3	positive regulation of T cell mediated cytotoxicity (GO:0001916)	0.694709	1.30749	0.124122	0.560882	26	6	HLA-A;HLA-B;HLA-F;HLA-E;NECTIN2;PVR	HLA-A;HLA-B;HLA-F;HLA-E	GO_Biological_Process_2021
3	negative regulation of epithelial cell migration (GO:0010633)	0.631324	1.31301	0.128661	0.561798	35	11	ADAMTS9;THBS1;TACSTD2;PTPRM;SP100;EPPK1;MCC;PTEN;NR2F2;MARVELD3;EVL	ADAMTS9;THBS1;TACSTD2	GO_Biological_Process_2021
3	regulation of protein exit from endoplasmic reticulum (GO:0070861)	0.680534	1.28203	0.138498	0.562799	13	6	CD81;SORL1;SEC16B;BRSK2;TMEM30A;TMEM30B	CD81;SORL1	GO_Biological_Process_2021
3	regulation of potassium ion transmembrane transport (GO:1901379)	0.623063	1.28346	0.158065	0.562835	54	10	STK39;FLNA;CACNA1D;NEDD4L;KCNJ15;KCNN4;DLG1;NEDD4;KCNMB4;KCNMB3	STK39;FLNA;CACNA1D;NEDD4L;KCNJ15;KCNN4	GO_Biological_Process_2021
3	positive regulation of protein serine/threonine kinase activity (GO:0071902)	0.568599	1.2824	0.102926	0.562847	106	21	VEGFA;MAP2K1;CIB1;CD24;EGFR;EDN1;CALM3;PDGFC;ERBB2;CCND3;FGF2;RAPGEF2;PDGFB;TPD52L1;NOD2;SRC;PDCD10;SIRT1;CD40;ETAA1;AKT1	VEGFA;MAP2K1;CIB1;CD24;EGFR;EDN1;CALM3;PDGFC;ERBB2	GO_Biological_Process_2021
3	triglyceride biosynthetic process (GO:0019432)	0.700902	1.2692	0.178443	0.565145	18	5	AGMO;MOGAT1;MOGAT3;DGAT1;LPIN3	AGMO;MOGAT1	GO_Biological_Process_2021
3	negative regulation of cellular process (GO:0048523)	0.512053	1.27713	0.012	0.564844	566	107	PODXL;IGFBP7;MAP2K1;TMBIM6;PTPRK;DCBLD2;TGFBI;PKHD1;SMAD3;BST2;PTK2B;ETS1;RERG;RTN4;CLMN;CIB1;VAMP8;HPGD;RHOB;CDKN1A;SOX4;TP53BP2;WNT11;CAMK2N1;TLR2;CXCL1;PLXNB2;CDA;PLXNB1;TOB1;CLDN3;BMPR2;TP53I13;ARHGDIB;ARHGDIA;ACTN1;ITGA1;SMAD6;APP;VPS13C;RASA1;FGF2;DLC1;ALOX15B;TGFB2;SCIN;SULT2B1;PDE8A;BMP2;CXCL8;JADE1;ALOX5;RAPGEF2;ADGRG1;SERTAD3;SRSF6;SP100;CHMP2A;COL4A3;COL18A1;PPP2R1A;TFAP2A;IRF6;EPHB2;C…	PODXL;IGFBP7;MAP2K1;TMBIM6;PTPRK;DCBLD2;TGFBI;PKHD1;SMAD3;BST2;PTK2B;ETS1;RERG;RTN4;CLMN;CIB1;VAMP8;HPGD;RHOB;CDKN1A;SOX4;TP53BP2;WNT11;CAMK2N1;TLR2;CXCL1;PLXNB2;CDA;PLXNB1;TOB1;CLDN3;BMPR2;TP53I13;ARHGDIB;ARHGDIA;ACTN1;ITGA1	GO_Biological_Process_2021
3	acylglycerol homeostasis (GO:0055090)	0.704814	1.27356	0.154982	0.564688	25	5	ANGPTL4;IL18;RORA;PNPLA8;SCARB1	ANGPTL4;IL18	GO_Biological_Process_2021
3	substrate adhesion-dependent cell spreading (GO:0034446)	0.6544	1.27542	0.173815	0.564515	48	7	LAMB3;LAMA5;EFNA1;ITGAV;FER;PXN;EPHA1	LAMB3;LAMA5;EFNA1;ITGAV	GO_Biological_Process_2021
3	regulation of axonogenesis (GO:0050770)	0.57491	1.2733	0.150461	0.564397	51	17	LINGO1;RTN4;CDH2;PLXNB2;PLXNB1;ARHGDIA;KIF13B;MCF2;RUFY3;PTEN;BRSK2;CHODL;PLXNA3;GSK3B;MARK2;BRSK1;ARHGAP35	LINGO1;RTN4;CDH2;PLXNB2;PLXNB1;ARHGDIA	GO_Biological_Process_2021
3	adenylate cyclase-modulating G protein-coupled receptor signaling pathway (GO:0007188)	0.596851	1.28016	0.132017	0.56437	165	13	AKAP12;SCTR;CACNA1D;GNAS;CHRM2;ADGRG6;GNA13;ADRA1B;ADGRG1;GNAI1;NPY1R;ADCY6;ADGRE3	AKAP12;SCTR;CACNA1D;GNAS;CHRM2;ADGRG6;GNA13	GO_Biological_Process_2021
3	regulation of establishment of planar polarity (GO:0090175)	0.627948	1.27482	0.15778	0.564067	88	9	PKHD1;WNT11;SMURF1;PRICKLE1;WNT7A;CELSR1;PSMC6;FZD5;DAAM1	PKHD1;WNT11;SMURF1	GO_Biological_Process_2021
3	positive regulation of fat cell differentiation (GO:0045600)	0.602136	1.28135	0.122027	0.563979	51	13	ZFP36;CEBPB;PPARD;SULT1E1;ZFP36L1;METRNL;PIM1;BMP2;RREB1;PTGS2;TRPM4;CREBL2;AKT1	ZFP36;CEBPB;PPARD;SULT1E1;ZFP36L1;METRNL;PIM1	GO_Biological_Process_2021
3	positive regulation of signaling (GO:0023056)	0.643357	1.26852	0.178611	0.563943	38	7	RIMS2;ANXA2;EDN1;SCRIB;NMB;CLSTN1;CLSTN3	RIMS2;ANXA2;EDN1	GO_Biological_Process_2021
3	positive regulation of translation (GO:0045727)	0.596299	1.2692	0.151042	0.563905	100	13	SAMD4A;AGO2;THBS1;SOX4;PLXNB2;ERBB2;LARP4B;BCL3;PLD1;LARP1;YTHDF3;YTHDF1;HNRNPD	SAMD4A;AGO2;THBS1;SOX4;PLXNB2;ERBB2	GO_Biological_Process_2021
3	negative regulation of blood coagulation (GO:0030195)	0.653553	1.30964	0.10687	0.563843	40	8	SERPINE1;PLAUR;EDN1;THBD;F3;PLAU;PDGFB;PROC	SERPINE1;PLAUR;EDN1;THBD;F3	GO_Biological_Process_2021
3	AXIN mutants destabilize the destruction complex, activating WNT signaling Homo sapiens R-HSA-4839735	-0.515205	-1.29679	0.101523	0.563777	14	5	PPP2R1A;CSNK1A1;PPP2CB;AXIN1;GSK3B	PPP2R1A;CSNK1A1;PPP2CB;AXIN1;GSK3B	Reactome_2016
3	negative regulation of cell migration (GO:0030336)	0.556523	1.31131	0.062	0.563749	144	34	SERPINE1;CDH1;FOXO3;PTPRK;BST2;RHOB;TACSTD2;CD74;WNT11;ZMYND8;TPM1;CLDN3;ARHGDIB;LIMCH1;MCTP1;MITF;NOG;FGF2;DLC1;ALOX15B;CLASP1;ADGRG1;NF1;EPPK1;RAP2B;EPHA1;ACVR1C;MCC;SMAD7;PTEN;MAPK15;MARVELD3;TP53INP1;EVL	SERPINE1;CDH1;FOXO3;PTPRK;BST2;RHOB;TACSTD2;CD74;WNT11;ZMYND8;TPM1;CLDN3;ARHGDIB;LIMCH1;MCTP1;MITF;NOG;FGF2;DLC1;ALOX15B;CLASP1	GO_Biological_Process_2021
3	DNA Damage/Telomere Stress Induced Senescence Homo sapiens R-HSA-2559586	0.745777	1.40758	0.0899149	0.56345	59	5	HIST1H2AC;CDKN1A;HIST1H2BD;HIST2H2BE;RAD50	HIST1H2AC;CDKN1A;HIST1H2BD;HIST2H2BE	Reactome_2016
3	monocarboxylic acid metabolic process (GO:0032787)	0.582901	1.30767	0.0962513	0.563448	143	20	FA2H;SLC16A3;PPARD;PNPLA8;ACOT11;KYNU;MCCC2;PCCA;CYP4F12;CKB;CYP2C9;ACSF2;HYI;CYP27C1;MCCC1;PER2;GGT1;ACSM1;BCO2;CPT1B	FA2H;SLC16A3;PPARD	GO_Biological_Process_2021
3	positive regulation of glucose metabolic process (GO:0010907)	0.665454	1.27539	0.167416	0.563316	14	7	NNMT;IRS2;IRS1;AKT2;SIRT1;AKT1;ARPP19	NNMT;IRS2	GO_Biological_Process_2021
3	cellular response to retinoic acid (GO:0071300)	0.712875	1.2747	0.170398	0.563159	43	5	PTK2B;WNT5B;WNT11;SOX9;PTK6	PTK2B;WNT5B;WNT11	GO_Biological_Process_2021
3	keratan sulfate metabolic process (GO:0042339)	0.67926	1.31022	0.140698	0.563127	33	7	ST3GAL1;LUM;B4GALT5;B4GALT4;B4GALT1;B3GNT3;B3GNT7	ST3GAL1;LUM;B4GALT5	GO_Biological_Process_2021
3	positive regulation of intracellular protein transport (GO:0090316)	0.535835	1.26908	0.07	0.563082	148	36	CDH1;CD81;SMAD3;MTCL1;CIB1;FLNA;JUP;TP53BP2;NPEPPS;USP36;SORL1;GAS6;ERBB2;BCAS3;CEP290;PSEN1;TP73;TRIM28;UBE2D3;SEC16B;BBC3;RUFY3;UBR5;MFF;FBXW7;RAPGEF3;AKT2;PDCD10;ZDHHC2;TP63;GSK3A;GSK3B;CASP8;TMEM30A;FZD5;TMEM30B	CDH1;CD81;SMAD3;MTCL1;CIB1;FLNA;JUP;TP53BP2;NPEPPS;USP36;SORL1;GAS6	GO_Biological_Process_2021
3	Arachidonic acid metabolism	-0.323061	-1.04183	0.354839	0.562889	61	10	ALOX15B;CYP4F3;ALOX5;PLA2G4C;PTGS2;PTGES;CYP2C9;LTA4H;GGT1;PLB1	ALOX15B;CYP4F3;ALOX5;PLA2G4C;PTGS2;PTGES;CYP2C9;LTA4H;GGT1;PLB1	KEGG_2021_Human
[truncated: 10,733 more rows]
