# Supplementary material for: Transcriptomic Plasticity Is a Hallmark of Metastatic Pancreatic Cancer
Source: Cancer Res. 2025 Dec 11;86(7):1769–96. doi: 10.1158/0008-5472.CAN-25-1117 (PMC13044532; doi:10.1158/0008-5472.CAN-25-1117)
Supplement: Table S6 — Gene set enrichment analysis (GSEA) scores for Leiden cluster gene programs that were significantly enriched at FDR < 0.05 [file can-25-1117_table_s6_suppst6.xlsx]

## Sheet: 6.LeidenGSEAsig
Supplementary Table 6 | GSEA scores of significantly enriched (FDR < 0.05) Leiden cluster genes.
Leiden_cluster	Term	ES	NES	p_value	FDR	Geneset_size	Matched_size	Genes	Ledge_genes	Database
1	Mesenchymal	0.817368	1.45032	0.0295359	0.0295359	143	9	TIMP3;COL6A3;ADAM19;COL7A1;MMP10;ADAMTSL3;ADAMTS12;ADAM8;ADAMTS15	TIMP3;COL6A3;ADAM19;COL7A1	Epi_Mes
1	pancreas_development	0.865085	1.41348	0.038961	0.038961	81	5	PRSS23;VCAN;FAM162A;BNIP3;TUBA1A	PRSS23;VCAN;FAM162A;BNIP3	Pancreas_Development
1	Apoptosis	0.934742	1.5402	0.00472255	0.0419501	161	5	TIMP3;SQSTM1;HMOX1;CD69;TNF	TIMP3;SQSTM1	MSigDB_Hallmark_2020
2	Arginine and proline metabolism	-0.704142	-1.73947	0.0176471	0.027927	50	5	CKMT1A;NOS3;ALDH2;PRODH2;PYCR1	CKMT1A;NOS3;ALDH2;PRODH2;PYCR1	KEGG_2021_Human
2	Cholesterol Homeostasis	0.912473	1.46807	0.00932401	0.0326176	74	6	ACSS2;ACAT2;FADS2;FASN;TMEM97;TM7SF2	ACSS2;ACAT2;FADS2;FASN	MSigDB_Hallmark_2020
3	Squamoid_NatGen	0.673524	1.42161	0.005	0.0437378	200	32	DHRS9;PLAT;TXNIP;MUC5B;KRT19;PSCA;FXYD3;COL17A1;VILL;CLIC3;PLAC8;TP53I3;ST3GAL4;MIR210HG;TFCP2L1;PDE4C;GLUL;ALS2CL;MEGF6;MST1R;TRIM29;PTGDS;B3GALT5;PADI1;RASSF7;AMN;SCNN1A;RAPGEFL1;SMIM5;BIK;ADAM15;AQP5	DHRS9;PLAT;TXNIP;MUC5B;KRT19;PSCA;FXYD3;COL17A1;VILL;CLIC3;PLAC8;TP53I3;ST3GAL4;MIR210HG;TFCP2L1;PDE4C;GLUL;ALS2CL;MEGF6	PDAC_Subtypes_NG
3	Classical-like_NatGen	0.676859	1.4922	0	0.0243559	200	78	DHRS9;REG4;TFF1;CAPN8;SULT1C2;LGALS4;TSPAN8;ARL14;FER1L6;IQGAP2;SHROOM3;CDH17;DNM2;STK39;ERN2;MUC3A;RASEF;DUOX2;CYP3A5;KCNK1;FMO5;TM4SF20;MYO7B;DUOXA2;PLAC8;CCSER1;FAM177B;BTNL8;HSD17B2;SYTL2;MGAM2;NR3C2;TMEM45B;RHOBTB1;ARHGEF38;SIPA1L2;SYBU;GDA;PLS1;PIP5K1B;SLC40A1;REPS2;BCAS1;XKR9;NR5A2;HNF4G;PDZD3;FMN1;ATP10B;GCNT3;SCIN;CAPN9;PHGR1;MAP7;HNF4A;POF1B;TRIM2;STXBP6;HMGCS2;HEPH;TSPAN3;BLNK;NPNT;PIK…	DHRS9;REG4;TFF1;CAPN8;SULT1C2;LGALS4;TSPAN8;ARL14;FER1L6;IQGAP2;SHROOM3;CDH17;DNM2;STK39;ERN2;MUC3A;RASEF;DUOX2;CYP3A5;KCNK1;FMO5;TM4SF20;MYO7B;DUOXA2;PLAC8;CCSER1;FAM177B;BTNL8;HSD17B2;SYTL2;MGAM2;NR3C2;TMEM45B;RHOBTB1;ARHGEF38;SIPA1L2;SYBU;GDA;PLS1;PIP5K1B;SLC40A1;REPS2;BCAS1;XKR9;NR5A2;HNF4G;PDZD3;FMN1;ATP10B;GCNT3	PDAC_Subtypes_NG
3	Goblet CL0000160	0.824982	1.51159	0.0154185	0.0154185	14	7	AGR2;PSCA;S100P;WFDC2;LCN2;ZG16B;CXCL17	AGR2;PSCA;S100P;WFDC2;LCN2	Azimuth_Cell_Types_2021
3	MP19 Epithelial Senescence	0.751557	1.53761	0.00812183	0.0132529	50	18	AGR2;PDZK1IP1;SLPI;PSCA;ELF3;S100P;WFDC2;CLDN4;CEACAM6;CLIC3;LCN2;TSPAN1;PRSS22;CLDN7;MAL2;SERPINB1;CRABP2;CXCL17	AGR2;PDZK1IP1;SLPI;PSCA;ELF3;S100P;WFDC2;CLDN4;CEACAM6;CLIC3;LCN2;TSPAN1	Cancer_Metaprograms
3	pancreas_development	0.816009	1.5182	0.0130577	0.0130577	81	8	RBP4;EPCAM;KRT19;WFDC2;JUND;FBLIM1;DPP4;IHH	RBP4;EPCAM;KRT19;WFDC2	Pancreas_Development
3	G protein-coupled receptor activity (GO:0004930)	-0.533911	-1.67885	0.0185185	0.0297521	283	10	LGR6;RXFP4;CALCRL;ADGRL1;KISS1R;GPR35;AGTR1;FFAR4;ADGRB1;VIPR1	LGR6;RXFP4;CALCRL;ADGRL1;KISS1R;GPR35;AGTR1;FFAR4;ADGRB1;VIPR1	GO_Molecular_Function_2021
3	Apoptosis	0.871204	1.69062	0.0031881	0.00949595	161	9	PLAT;TXNIP;LGALS3;ERBB3;CASP1;BIK;RNASEL;RETSAT;PSEN2	PLAT;TXNIP;LGALS3	MSigDB_Hallmark_2020
3	MP40 Unassigned-I	0.791062	1.56131	0.00309917	0.00964296	50	12	TFF2;SLPI;PSCA;SDCBP2;CEACAM1;CD55;CEACAM6;CLIC3;LCN2;RAB11FIP1;KLF2;SMIM5	TFF2;SLPI;PSCA;SDCBP2;CEACAM1;CD55;CEACAM6;CLIC3;LCN2	Cancer_Metaprograms
3	basal	0.825404	1.67892	0	0.00308737	21	18	TFF2;REG4;AGR2;TFF3;TFF1;LGALS4;TSPAN8;CDH17;LYZ;AGR3;CEACAM6;CTSE;BTNL8;KRT20;VSIG2;MYO1A;CLRN3;PLA2G10	TFF2;REG4;AGR2;TFF3;TFF1;LGALS4;TSPAN8;CDH17;LYZ;AGR3;CEACAM6;CTSE;BTNL8	PDAC_Subtypes_NG
3	MP14 EMT-III	0.855477	1.6056	0.00323276	0.00362641	50	8	LGALS3;KRT19;S100P;FXYD3;S100A14;CLDN4;EZR;RAB11FIP1	LGALS3;KRT19;S100P;FXYD3;S100A14;CLDN4;EZR	Cancer_Metaprograms
3	MP30 PDAC-classical	0.784355	1.67019	0	0.00247255	50	37	TFF2;REG4;AGR2;TFF3;TFF1;LGALS4;TSPAN8;MUC5B;PDZK1IP1;PSCA;CDH17;MUC13;FXYD3;DUOX2;CEACAM1;LYZ;AGR3;CEACAM6;DUOXA2;PLAC8;CTSE;LINC01133;GPX2;TSPAN1;PDE4C;SLC40A1;GCNT3;SLC44A4;PHGR1;AKR7A3;VSIG2;CES2;DPCR1;CA2;PLA2G10;TCN1;CXCL17	TFF2;REG4;AGR2;TFF3;TFF1;LGALS4;TSPAN8;MUC5B;PDZK1IP1;PSCA;CDH17;MUC13;FXYD3;DUOX2;CEACAM1;LYZ;AGR3;CEACAM6;DUOXA2;PLAC8;CTSE;LINC01133;GPX2;TSPAN1	Cancer_Metaprograms
3	MP23 Secreted II	0.857405	1.70462	0	0.00395609	50	13	AGR2;TFF3;TSPAN8;MUC5B;PDZK1IP1;KRT19;SLPI;ELF3;WFDC2;CLDN4;LCN2;TSPAN1;GSTA1	AGR2;TFF3;TSPAN8;MUC5B;PDZK1IP1;KRT19;SLPI;ELF3;WFDC2;CLDN4;LCN2;TSPAN1	Cancer_Metaprograms
3	Adhesive_NatGen	0.73523	1.56819	0	0.00668931	200	34	DHRS9;PLAT;LGALS3;RHPN2;TMC5;CDH1;PTPRN2;CYSTM1;MUC13;MXD1;RASEF;EZR;IGFBP1;COL17A1;CEACAM1;AGR3;CD55;KCNK1;TSHZ2;COBL;RAB11FIP1;TIPARP;SLC45A4;P3H2;ST14;TSPAN3;SLC6A20;SERPINB1;PADI1;BLNK;RHOD;LGALS2;PLEKHG6;SFRP4	DHRS9;PLAT;LGALS3;RHPN2;TMC5;CDH1;PTPRN2;CYSTM1;MUC13;MXD1;RASEF;EZR;IGFBP1;COL17A1;CEACAM1;AGR3;CD55;KCNK1	PDAC_Subtypes_NG
4	MP1 Cell Cycle - G2/M	0.731094	1.52313	0	0.0101333	50	20	AURKB;GTSE1;ASPM;NUSAP1;NUF2;BIRC5;KIF2C;TACC3;UBE2C;CENPE;KIF23;CDK1;CDCA8;UBE2T;CDCA3;PBK;DLGAP5;DEPDC1;ZWINT;KNSTRN	AURKB;GTSE1;ASPM;NUSAP1;NUF2;BIRC5;KIF2C;TACC3;UBE2C;CENPE;KIF23;CDK1;CDCA8;UBE2T;CDCA3;PBK;DLGAP5	Cancer_Metaprograms
4	Sterol Regulatory Element-Binding Proteins (SREBP) signalling WP1982	0.854832	1.69576	0	0.000986496	69	12	HMGCS1;FDPS;SQLE;MVD;LDLR;LPIN1;LSS;INSIG1;IDI1;FASN;HMGCR;SREBF2	HMGCS1;FDPS;SQLE;MVD;LDLR;LPIN1;LSS;INSIG1;IDI1;FASN;HMGCR	WikiPathways_2019_Human
4	G2M	0.794728	1.65764	0	0	54	21	AURKB;ANLN;GTSE1;NUSAP1;NUF2;CKAP2L;BUB1;HJURP;BIRC5;KIF2C;TACC3;UBE2C;CENPE;KIF23;CDK1;TTK;PSRC1;CDCA8;CDCA3;DLGAP5;FAM64A	AURKB;ANLN;GTSE1;NUSAP1;NUF2;CKAP2L;BUB1;HJURP;BIRC5;KIF2C;TACC3;UBE2C;CENPE;KIF23;CDK1;TTK;PSRC1;CDCA8;CDCA3;DLGAP5	Cell_Cycle
4	GPCRs, Class A Rhodopsin-like WP455	-0.740106	-1.81542	0	0.0182482	257	6	GPR1;PTGFR;ADRB2;PTGER4;NPFFR1;PTGER1	GPR1;PTGFR;ADRB2;PTGER4;NPFFR1;PTGER1	WikiPathways_2019_Human
4	Squamoid_NatGen	0.779144	1.50778	0.0104712	0.024377	200	10	FDPS;PNPLA3;DHRS9;FLNB;COL17A1;CAPN2;SYTL1;SGSM3;GPR153;ECM1	FDPS;PNPLA3;DHRS9;FLNB	PDAC_Subtypes_NG
4	Proliferating Macrophage CL0000235	0.844532	1.46983	0.0138728	0.0255418	11	5	ANLN;NUSAP1;BIRC5;UBE2C;CDK1	ANLN;NUSAP1;BIRC5;UBE2C;CDK1	Azimuth_Cell_Types_2021
4	Classical-like_NatGen	0.885375	1.52093	0.00463499	0.0283864	200	5	ACSS2;DHRS9;LPIN1;FSIP2;RAB3B	ACSS2;DHRS9;LPIN1;FSIP2;RAB3B	PDAC_Subtypes_NG
4	spindle (GO:0005819)	0.782503	1.61066	0	0.0286946	192	18	AURKB;NUSAP1;CEP170;CKAP2L;BIRC5;KIF2C;TACC3;FBXO5;KIFC1;KIF23;CDK1;TTK;BUB1B;PSRC1;KNSTRN;CDC6;SKA1;CLTCL1	AURKB;NUSAP1;CEP170;CKAP2L;BIRC5;KIF2C;TACC3;FBXO5;KIFC1;KIF23;CDK1;TTK;BUB1B;PSRC1	GO_Cellular_Component_2021
4	Proliferating NK/T CL0000542	0.874835	1.50202	0.00931315	0.0313467	10	5	AURKB;NUSAP1;BIRC5;KIF2C;UBE2C	AURKB;NUSAP1;BIRC5;KIF2C;UBE2C	Azimuth_Cell_Types_2021
4	Cycling (G2/M)_NatGen	0.691099	1.54271	0	0.0404145	200	62	AURKB;ANLN;DIAPH3;GTSE1;ASPM;NUSAP1;KIF14;KIF18B;NUF2;IQGAP3;CKAP2L;BUB1;CIT;HJURP;WDR62;BRCA2;KIF15;STIL;NEIL3;BIRC5;KIF2C;GPSM2;TACC3;UBE2C;CENPE;FBXO5;KIFC1;DBF4B;KIF23;CDK1;TTK;BUB1B;PSRC1;PARPBP;CDCA8;UBE2T;CDCA3;PBK;CCDC150;PIF1;ARHGAP11A;DLGAP5;NCAPH;DEPDC1;TICRR;SHCBP1;CENPO;CHEK2;KMT5A;TROAP;CEP55;CENPI;POC1A;PRR11;SPC24;PLK4;KNSTRN;FAM72B;TRAIP;FBXO43;DNMT3B;SKA1	AURKB;ANLN;DIAPH3;GTSE1;ASPM;NUSAP1;KIF14;KIF18B;NUF2;IQGAP3;CKAP2L;BUB1;CIT;HJURP;WDR62;BRCA2;KIF15;STIL;NEIL3;BIRC5;KIF2C;GPSM2;TACC3;UBE2C;CENPE;FBXO5;KIFC1;DBF4B;KIF23;CDK1;TTK;BUB1B;PSRC1;PARPBP;CDCA8;UBE2T;CDCA3;PBK;CCDC150;PIF1;ARHGAP11A;DLGAP5;NCAPH;DEPDC1;TICRR;SHCBP1;CENPO;CHEK2;KMT5A;TROAP	PDAC_Subtypes_NG
4	Cycling CL0008024	0.808959	1.39302	0.0546512	0.0468266	10	5	BIRC5;UBE2C;CDK1;CDCA3;PBK	BIRC5;UBE2C;CDK1;CDCA3;PBK	Azimuth_Cell_Types_2021
4	MP40 Unassigned-I	0.903821	1.56314	0.0022779	0.0138667	50	5	ANXA1;LDLR;FLNB;LMO7;LAMC2	ANXA1;LDLR;FLNB;LMO7;LAMC2	Cancer_Metaprograms
4	Inflammatory Response	0.881693	1.61917	0.0010989	0.0175191	200	7	ITGA5;LDLR;DCBLD2;TPBG;AHR;TNFRSF9;PTGER4	ITGA5;LDLR;DCBLD2	MSigDB_Hallmark_2020
5	SASP	0.70556	1.42909	0.00702106	0.00702106	129	27	TNFAIP3;IGFBP2;FN1;SERPINE1;ICAM1;CCL20;TIMP1;LAMB1;CTSB;COL5A1;AREG;CX3CL1;RCAN1;NINJ1;ISG15;IL1A;MMP14;COL3A1;CSF1;COL1A1;IL1B;EREG;IL6;HGF;COL4A1;IL1R1;ACVRL1	TNFAIP3;IGFBP2;FN1;SERPINE1;ICAM1;CCL20;TIMP1;LAMB1;CTSB;COL5A1;AREG;CX3CL1;RCAN1;NINJ1;ISG15;IL1A	Senescence
5	Mesenchymal	0.671275	1.37392	0.00800801	0.00800801	143	32	TIMP3;COL6A1;COL6A3;FN1;VIM;TIMP1;COL9A3;COL6A2;COL5A1;COL18A1;COL1A2;COL5A2;MMP14;COL3A1;COL5A3;TIMP4;PCOLCE;ADAMTS12;COL1A1;COL4A5;COL12A1;COL11A1;MMP19;COL14A1;COL4A1;ADAMTS14;COL8A1;COL9A2;SPP1;MMP16;ADAM33;COL15A1	TIMP3;COL6A1;COL6A3;FN1;VIM;TIMP1;COL9A3;COL6A2;COL5A1;COL18A1;COL1A2	Epi_Mes
5	pancreas_development	0.7497	1.43875	0.0175077	0.0175077	81	12	IGFBP2;PHLDA1;MARCKS;ZFP36L1;FABP5;CLU;MAP1B;MFAP2;TEAD2;IGFBP5;TUBA1A;CTXN1	IGFBP2;PHLDA1;MARCKS;ZFP36L1;FABP5;CLU;MAP1B	Pancreas_Development
5	NOD-like receptor signaling pathway	0.806355	1.59934	0	0.0265328	181	19	NFKBIA;TNFAIP3;PLCB1;BIRC3;ITPR1;ITPR2;CXCL1;CXCL2;CTSB;CXCL8;CXCL3;CCL5;IL1B;PANX1;AIM2;TNF;IL6;ANTXR1;MAPK11	NFKBIA;TNFAIP3;PLCB1;BIRC3;ITPR1;ITPR2;CXCL1;CXCL2;CTSB;CXCL8	KEGG_2021_Human
5	Ribosomal_NatGen	0.886236	1.54254	0.00454545	0.0271502	200	6	S100A2;IFITM3;VIM;TIMP1;NPC2;PTGES	S100A2;IFITM3;VIM;TIMP1;NPC2	PDAC_Subtypes_NG
5	Glutamatergic synapse	0.90966	1.59343	0.0023015	0.0272612	114	6	PLCB1;ITPR1;ITPR2;GNG4;GNG11;GNG2	PLCB1;ITPR1;ITPR2	KEGG_2021_Human
5	Growth hormone synthesis, secretion and action	0.939461	1.58451	0	0.0287872	119	5	PLCB1;ITPR1;ITPR2;SSTR2;MAPK11	PLCB1;ITPR1;ITPR2	KEGG_2021_Human
5	Gastric acid secretion	0.909797	1.60293	0.00223464	0.0326024	76	6	PLCB1;ITPR1;ITPR2;HRH2;CAMK2A;SSTR2	PLCB1;ITPR1;ITPR2	KEGG_2021_Human
5	Dopaminergic synapse	0.843701	1.56019	0.00421496	0.0460794	132	9	PLCB1;ITPR1;ITPR2;PPP2R2B;GNG4;CAMK2A;GNG11;GNG2;MAPK11	PLCB1;ITPR1;ITPR2	KEGG_2021_Human
5	Small cell lung cancer	0.873912	1.60484	0	0.0463023	92	9	NFKBIA;FN1;LAMA4;BIRC3;LAMB1;TRAF1;COL4A5;GADD45G;COL4A1	NFKBIA;FN1;LAMA4;BIRC3;LAMB1;TRAF1	KEGG_2021_Human
6	nucleus (GO:0005634)	0.957548	1.41529	0.00649351	0.0127864	4484	5	IZUMO4;ANKRD2;DES;MYF6;HSPB7	IZUMO4	GO_Cellular_Component_2021
7	defense response to symbiont (GO:0140546)	0.916689	1.65082	0	0.0224991	124	14	OASL;DDX58;IFIT2;IFIT1;RSAD2;IFIT3;IFIH1;PMAIP1;ISG15;IFITM3;IFITM2;IFI16;F2RL1;TLR2	OASL;DDX58;IFIT2;IFIT1;RSAD2;IFIT3;IFIH1;PMAIP1;ISG15	GO_Biological_Process_2021
7	Interferon Alpha Response	0.886234	1.62484	0	0.0104773	97	13	OASL;IFIT2;RSAD2;IFIT3;DDX60;IFIH1;HERC6;ISG15;TXNIP;IFITM3;IFITM2;CMPK2;LGALS3BP	OASL;IFIT2;RSAD2;IFIT3;DDX60;IFIH1;HERC6;ISG15;TXNIP;IFITM3	MSigDB_Hallmark_2020
7	defense response to virus (GO:0051607)	0.916689	1.674	0	0.0102269	133	14	OASL;DDX58;IFIT2;IFIT1;RSAD2;IFIT3;IFIH1;PMAIP1;ISG15;IFITM3;IFITM2;IFI16;F2RL1;TLR2	OASL;DDX58;IFIT2;IFIT1;RSAD2;IFIT3;IFIH1;PMAIP1;ISG15	GO_Biological_Process_2021
7	SASP	0.765244	1.44756	0.01417	0.01417	129	19	IFIT2;IFIT3;ISG15;PLAT;IGFBP3;TIMP1;FN1;CCL20;NAMPT;CTSB;IL7R;MMP7;IGFBP6;COL3A1;PNRC1;CXCL12;TNFSF11;TNFRSF11B;IL1R1	IFIT2;IFIT3;ISG15;PLAT;IGFBP3;TIMP1;FN1	Senescence
7	RNA binding (GO:0003723)	0.881469	1.66808	0	0.00288496	1406	27	HERC5;OASL;DDX58;IFIT2;IFIT1;ZC3HAV1;IFIT3;DDX60;IFIH1;SORBS2;TPT1;TMSB4X;EEF1A1;SLPI;TNS1;ZFP36L1;IFI16;GRN;LRP1;CANX;PCBP3;EIF3G;NOVA1;DHFR2;C4BPA;RBMS3;NUDT16	HERC5;OASL;DDX58;IFIT2;IFIT1;ZC3HAV1;IFIT3;DDX60;IFIH1;SORBS2;TPT1;TMSB4X	GO_Molecular_Function_2021
7	Interferon Signaling Homo sapiens R-HSA-913531	0.913882	1.63384	0	0.042512	196	11	HERC5;OASL;DDX58;IFIT2;IFIT1;RSAD2;IFIT3;ISG15;MT2A;IFITM3;IFITM2	HERC5;OASL;DDX58;IFIT2;IFIT1;RSAD2;IFIT3;ISG15;MT2A;IFITM3	Reactome_2016
7	Interferon Gamma Response	0.835751	1.58519	0	0.0267171	200	27	OASL;DDX58;IFIT2;IFIT1;RSAD2;IFIT3;DDX60;IFIH1;HERC6;ISG15;TXNIP;MT2A;IFITM3;HIF1A;SOD2;IFITM2;TNFSF10;NAMPT;ARID5B;CFH;CMPK2;LGALS3BP;C1R;PTGS2;LYSMD2;ST8SIA4;AUTS2	OASL;DDX58;IFIT2;IFIT1;RSAD2;IFIT3;DDX60;IFIH1;HERC6;ISG15;TXNIP;MT2A;IFITM3;HIF1A;SOD2;IFITM2	MSigDB_Hallmark_2020
7	basal-like B	0.903817	1.63406	0.00208117	0.00477365	207	10	HERC5;IFIT1;RSAD2;PMAIP1;RHEBL1;RARRES3;MMP7;CMPK2;TGM2;PPIL6	HERC5;IFIT1;RSAD2;PMAIP1;RHEBL1	PDAC_Subtypes_NG
8	MP18 Interferon/MHC-II (II)	0.790067	1.66207	0.015625	0.0484369	50	15	MT2A;MT1X;LGALS3BP;MMP7;WFDC2;NNMT;C10ORF10;CD74;IFI6;UCHL1;C3;ALDH1A1;SERPING1;C1S;RARRES2	MT2A;MT1X;LGALS3BP;MMP7;WFDC2;NNMT;C10ORF10;CD74;IFI6;UCHL1	Cancer_Metaprograms
8	MP25 Astrocytes	0.796764	1.6838	0.0167015	0.0441027	50	12	MT2A;MT1X;ZFP36;IGFBP7;PON2;RASSF4;F3;ITM2C;PLTP;GRAMD3;GATM;ID3	MT2A;MT1X;ZFP36;IGFBP7;PON2;RASSF4;F3	Cancer_Metaprograms
8	peroxisome (GO:0005777)	-0.595953	-1.78637	0.0105263	0.0416185	128	8	NUDT19;MFF;EHHADH;PEX5;PEX13;PIK3C3;TYSND1;PIPOX	NUDT19;MFF;EHHADH;PEX5;PEX13;PIK3C3;TYSND1;PIPOX	GO_Cellular_Component_2021
8	pancreas_development	0.690618	1.5135	0.0293225	0.0293225	81	20	SLC16A3;KRT18;VCAN;KRT7;WFDC2;NAV2;EPCAM;SOX4;CD24;ZFP36L1;SPINT2;SPINK1;TGIF1;BCAM;MAPK13;F11R;CPM;RBP1;RAB25;DDAH2	SLC16A3;KRT18;VCAN;KRT7;WFDC2;NAV2;EPCAM;SOX4;CD24	Pancreas_Development
8	HLA_I	0.858607	1.57219	0.0283353	0.0283353	8	5	HLA-A;HLA-B;HLA-C;HLA-F;TAP1	HLA-A;HLA-B;HLA-C;HLA-F	HLA
8	MP14 EMT-III	0.805308	1.73622	0	0.0273234	50	19	IFI27;FXYD3;KRT18;MMP7;KRT8;KRT7;CLDN4;C19ORF33;RAB11FIP1;EZR;FLNA;IL32;CRIP1;S100A14;CD24;ANXA2;CRIP2;MYADM;ANXA3	IFI27;FXYD3;KRT18;MMP7;KRT8;KRT7;CLDN4;C19ORF33;RAB11FIP1;EZR;FLNA;IL32;CRIP1;S100A14;CD24;ANXA2;CRIP2	Cancer_Metaprograms
8	MP39 Metal-response	0.821022	1.75212	0.00620476	0.025762	50	16	MT2A;LOX;MT1X;MT1E;CEBPB;TGFBI;MMP7;VCAN;SOX4;C10ORF10;MT1A;EDN1;MT1M;MT1F;FSTL3;C1S	MT2A;LOX;MT1X;MT1E;CEBPB;TGFBI;MMP7;VCAN;SOX4;C10ORF10;MT1A;EDN1;MT1M	Cancer_Metaprograms
8	SASP	0.717648	1.63145	0.005	0.0126917	129	34	SERPINE1;VEGFA;COL5A1;IGFBP7;LAMB1;TIMP2;PLAUR;MMP7;IL18;EGFR;TNFAIP2;NFKB1;MMP14;PSEN1;PLAU;COL1A1;FOSL2;TAP1;IL7R;STAT1;TAPBP;XAF1;IL1R1;IL15;FGF2;IL2RG;MX2;MX1;KDM6B;CCL2;CX3CL1;CD40;PVR;FGF7	SERPINE1;VEGFA;COL5A1;IGFBP7;LAMB1;TIMP2;PLAUR;MMP7;IL18	Senescence
8	MP16 MES (glioma)	0.85222	1.80807	0.00206186	0.0120649	50	15	AKAP12;IGFBP7;CREB5;FRMD5;WWTR1;IL1RAP;IGF2BP2;ELL2;SAMD4A;MIR4435-2HG;F3;ANXA2;NRP2;ACTN1;TNC	AKAP12;IGFBP7;CREB5;FRMD5;WWTR1;IL1RAP;IGF2BP2;ELL2;SAMD4A;MIR4435-2HG;F3;ANXA2;NRP2;ACTN1	Cancer_Metaprograms
8	TNF-NFkB signaling_NatGen	0.759022	1.79628	0	0.0105029	200	104	SERPINE1;ITGA2;ADAMTS9;CDK14;AKAP12;CDH1;BICC1;FNDC3B;LAMC2;LAMB3;RBMS1;GRB10;MACC1;TANC2;SEMA3C;MYO5B;DCBLD2;MYO1E;BCAR3;PPARD;TGFBI;FRMD6;CREB5;MMP7;IL18;SEMA7A;CASC15;PMEPA1;FRMD5;FGD6;MAP4K4;TRIO;ETS1;INPP4B;ITGB1;ITGB6;SAMD4A;PALLD;HDAC9;TPM1;NAV2;HIVEP2;ITGB8;JUP;KLF7;DIP2B;GLIS3;PICALM;MIR4435-2HG;SOX4;MAP3K9;IL32;F3;THBS1;CXCL1;SKIL;COL22A1;CLDN1;FBXL2;SLC22A3;TMCC1;EDN1;ACTN1;TNFAIP2;CAM…	SERPINE1;ITGA2;ADAMTS9;CDK14;AKAP12;CDH1;BICC1;FNDC3B;LAMC2;LAMB3;RBMS1;GRB10;MACC1;TANC2;SEMA3C;MYO5B;DCBLD2;MYO1E;BCAR3;PPARD;TGFBI;FRMD6;CREB5;MMP7;IL18;SEMA7A;CASC15;PMEPA1;FRMD5;FGD6;MAP4K4;TRIO;ETS1;INPP4B;ITGB1;ITGB6;SAMD4A;PALLD;HDAC9;TPM1;NAV2;HIVEP2;ITGB8;JUP;KLF7;DIP2B;GLIS3;PICALM;MIR4435-2HG;SOX4;MAP3K9;IL32;F3;THBS1;CXCL1;SKIL;COL22A1;CLDN1;FBXL2;SLC22A3;TMCC1;EDN1;ACTN1;TNFAIP2;CAM…	PDAC_Subtypes_NG
8	MP13 EMT-II	0.810788	1.82687	0	0.0101132	50	32	MT2A;SERPINE1;LAMC2;LAMB3;IGFBP7;KRT17;PLAUR;DCBLD2;TGFBI;MMP7;PMEPA1;TGM2;KRT7;ITGB1;ITGB6;TPM1;ITGA3;LAMA3;CST6;FLNA;IL32;F3;THBS1;C15ORF48;CDA;ITGAV;ANXA3;FSTL3;PLAU;TNC;RHOD;RBP1	MT2A;SERPINE1;LAMC2;LAMB3;IGFBP7;KRT17;PLAUR;DCBLD2;TGFBI;MMP7;PMEPA1;TGM2;KRT7;ITGB1;ITGB6;TPM1;ITGA3;LAMA3;CST6;FLNA;IL32;F3;THBS1	Cancer_Metaprograms
8	Pancreas ductal	0.849798	1.57786	0.00693642	0.00693642	10	6	IGFBP7;MMP7;KRT7;SERPINA1;CFTR;SERPING1	IGFBP7;MMP7;KRT7;SERPINA1	Azimuth_Pancreas_Cells
8	MP40 Unassigned-I	0.805641	1.78889	0.0010101	0.013573	50	24	MT1X;SLC2A1;LAMC2;KRT17;SLC16A3;EPS8L1;TIMP2;PLAUR;MMP7;SDCBP2;RAB11FIP1;CST6;APOL1;IL32;F3;KLK6;IL1RN;KLK10;C15ORF48;KLK11;ISG20;CLDN23;KLK7;SMIM5	MT1X;SLC2A1;LAMC2;KRT17;SLC16A3;EPS8L1;TIMP2;PLAUR;MMP7;SDCBP2;RAB11FIP1;CST6;APOL1;IL32;F3;KLK6;IL1RN;KLK10;C15ORF48	Cancer_Metaprograms
8	MP6 Hypoxia	0.934472	1.91473	0	0.00319364	50	10	MT2A;MT1X;VEGFA;SLC2A1;AKAP12;ERO1A;SLC16A3;ENO2;PFKFB3;PFKP	MT2A;MT1X;VEGFA;SLC2A1;AKAP12;ERO1A;SLC16A3;ENO2;PFKFB3	Cancer_Metaprograms
9	ErbB Signaling Pathway WP673	-0.66259	-1.81644	0.0136054	0.0464191	91	6	NRG4;CAMK2G;SHC3;CDKN1B;MAPK9;PAK1	NRG4;CAMK2G;SHC3;CDKN1B;MAPK9;PAK1	WikiPathways_2019_Human
9	cullin-RING ubiquitin ligase complex (GO:0031461)	0.76442	1.71867	0.00101937	0.0489579	157	17	UBE2C;UBE2S;CKS2;CCNF;CKS1B;ANAPC11;DTL;BUB1B;DCAF15;FBXL5;KLHL22;DDB2;FBXO48;ANAPC15;ANKRD9;ANAPC7;FBXO4	UBE2C;UBE2S;CKS2;CCNF;CKS1B;ANAPC11;DTL	GO_Cellular_Component_2021
9	Gastric Cancer Network 2 WP2363	0.81371	1.69559	0.00106838	0.0471623	31	10	TOP2A;UBE2C;ATAD2;RFC4;RFC3;FANCI;UBE2T;CHTF18;LBR;DSCC1	TOP2A;UBE2C;ATAD2;RFC4;RFC3;FANCI;UBE2T	WikiPathways_2019_Human
9	cyclin-dependent protein kinase holoenzyme complex (GO:0000307)	0.813202	1.68393	0.00107759	0.0413191	30	9	CCNB1;CKS2;CCNF;CKS1B;CCNE2;CCNB2;CDK1;CCNA2;CCNE1	CCNB1;CKS2;CCNF;CKS1B;CCNE2;CCNB2;CDK1	GO_Cellular_Component_2021
9	Glycolysis	0.698636	1.65633	0	0.0412628	200	28	TXN;HMMR;TFF3;STMN1;AURKA;KIF20A;DEPDC1;NASP;CDK1;PAM;FUT8;CENPA;HS6ST2;ME1;TSTA3;MDH1;PKP2;GUSB;PAXIP1;CLDN3;POLR3K;ALDH9A1;B3GNT3;GOT1;CHST4;CACNA1H;GOT2;ALDH7A1	TXN;HMMR;TFF3;STMN1;AURKA;KIF20A;DEPDC1;NASP;CDK1;PAM;FUT8;CENPA;HS6ST2	MSigDB_Hallmark_2020
9	Proliferating NK/T CL0000542	0.865659	1.81479	0	0	10	10	TOP2A;UBE2C;CENPF;HMGB2;NUSAP1;AURKB;SMC4;H2AFV;BIRC5;KIF2C	TOP2A;UBE2C;CENPF;HMGB2;NUSAP1;AURKB;SMC4;H2AFV	Azimuth_Cell_Types_2021
9	MP3 Cell Cylce HMG-rich	0.771552	1.83788	0	0	50	27	H2AFZ;TUBA1B;HMGB1;HMGB2;STMN1;RAN;HIST1H4C;CKS1B;MCM7;ANAPC11;TUBB;H2AFV;SNRPG;UQCRQ;ATP5G1;HMGN2;SLC25A5;PCNA;SIVA1;SNRPB;RANBP1;SNRPE;LSM4;TYMS;TK1;SNRPD1;ANP32B	H2AFZ;TUBA1B;HMGB1;HMGB2;STMN1;RAN;HIST1H4C;CKS1B;MCM7;ANAPC11;TUBB;H2AFV;SNRPG;UQCRQ;ATP5G1;HMGN2;SLC25A5;PCNA;SIVA1;SNRPB;RANBP1;SNRPE;LSM4;TYMS	Cancer_Metaprograms
9	MP1 Cell Cycle - G2/M	0.822057	2.00265	0	0	50	49	TOP2A;ASPM;UBE2C;CENPF;PTTG1;NUF2;CCNB1;HMMR;UBE2S;TUBA1B;CKS2;HMGB2;TPX2;CENPE;STMN1;NUSAP1;AURKA;CKAP2;KPNA2;AURKB;GTSE1;HIST1H4C;CKS1B;KIF20B;KIF23;PLK1;SMC4;DLGAP5;KNSTRN;DEPDC1;PRC1;CDC20;MKI67;CCNB2;CDK1;CENPW;BIRC5;ECT2;CENPA;UBE2T;KIF2C;CDCA3;CDKN3;CDCA8;MAD2L1;CCNA2;PBK;TACC3;ZWINT	TOP2A;ASPM;UBE2C;CENPF;PTTG1;NUF2;CCNB1;HMMR;UBE2S;TUBA1B;CKS2;HMGB2;TPX2;CENPE;STMN1;NUSAP1;AURKA;CKAP2;KPNA2;AURKB;GTSE1;HIST1H4C;CKS1B;KIF20B;KIF23;PLK1;SMC4;DLGAP5;KNSTRN;DEPDC1;PRC1;CDC20;MKI67;CCNB2;CDK1;CENPW;BIRC5;ECT2;CENPA;UBE2T	Cancer_Metaprograms
9	Basaloid_NatGen	0.863711	1.87635	0	0	200	13	TXN;CFL1;TUBA1B;POLR2L;ANAPC11;COX6C;TUBB;UQCRQ;H2AFJ;SFN;BANF1;MZT2A;CRIP1	TXN;CFL1;TUBA1B;POLR2L;ANAPC11;COX6C;TUBB;UQCRQ;H2AFJ;SFN;BANF1	PDAC_Subtypes_NG
9	G2M	0.792578	1.94439	0	0	54	54	TOP2A;UBE2C;CENPF;HN1;ANLN;NUF2;HMMR;CKAP2L;CKS2;BUB1;HMGB2;TPX2;CENPE;TUBB4B;PSRC1;NUSAP1;AURKA;CKAP2;CDCA2;AURKB;GTSE1;CKS1B;GAS2L3;KIF20B;HJURP;KIF23;SMC4;DLGAP5;G2E3;CDC25C;CDC20;MKI67;CCNB2;CDK1;CBX5;BIRC5;ECT2;CENPA;TTK;NDC80;CKAP5;NEK2;KIF2C;CDCA3;CDCA8;KIF11;NCAPD2;RANGAP1;ANP32E;TMPO;TACC3;FAM64A;LBR;CTCF	TOP2A;UBE2C;CENPF;HN1;ANLN;NUF2;HMMR;CKAP2L;CKS2;BUB1;HMGB2;TPX2;CENPE;TUBB4B;PSRC1;NUSAP1;AURKA;CKAP2;CDCA2;AURKB;GTSE1;CKS1B;GAS2L3;KIF20B;HJURP;KIF23;SMC4;DLGAP5;G2E3;CDC25C;CDC20;MKI67;CCNB2;CDK1;CBX5;BIRC5;ECT2;CENPA;TTK;NDC80;CKAP5;NEK2	Cell_Cycle
9	S	0.667893	1.60106	0	0	43	36	HELLS;ATAD2;CDCA7;CLSPN;BRIP1;POLD3;POLA1;CDC45;DTL;MCM4;CCNE2;NASP;PRIM1;MCM5;PCNA;RRM2;MSH2;EXO1;GINS2;MCM6;TYMS;WDR76;UNG;RRM1;CASP8AP2;RAD51AP1;CDC6;MCM2;UHRF1;BLM;CHAF1B;E2F8;RFC2;DSCC1;RPA2;RAD51	HELLS;ATAD2;CDCA7;CLSPN;BRIP1;POLD3;POLA1;CDC45;DTL;MCM4;CCNE2;NASP;PRIM1;MCM5;PCNA;RRM2;MSH2;EXO1;GINS2;MCM6;TYMS;WDR76;UNG;RRM1;CASP8AP2;RAD51AP1;CDC6;MCM2	Cell_Cycle
9	CD4+ Proliferating T CL0000896	0.823245	1.77871	0	0.000731172	13	12	TOP2A;ASPM;CENPF;PTTG1;TPX2;NUSAP1;MKI67;BIRC5;RRM2;CENPM;TYMS;ZWINT	TOP2A;ASPM;CENPF;PTTG1;TPX2;NUSAP1;MKI67;BIRC5;RRM2;CENPM	Azimuth_Cell_Types_2021
9	Proliferating Macrophage CL0000235	0.85258	1.7745	0	0.000822569	11	10	UBE2C;ANLN;H2AFZ;TPX2;STMN1;NUSAP1;KPNA2;CDK1;BIRC5;TYMS	UBE2C;ANLN;H2AFZ;TPX2;STMN1;NUSAP1;KPNA2;CDK1;BIRC5	Azimuth_Cell_Types_2021
9	Proliferating Basal CL0000646	0.865673	1.80387	0	0.00109676	10	10	TOP2A;CENPF;PTTG1;HMGB2;TPX2;CENPE;CKAP2;MKI67;BIRC5;NMU	TOP2A;CENPF;PTTG1;HMGB2;TPX2;CENPE;CKAP2;MKI67;BIRC5	Azimuth_Cell_Types_2021
9	Cycling (G2/M)_NatGen	0.670348	1.7372	0	0.00176153	200	172	TOP2A;ASPM;UBE2C;KIF14;CENPF;PTTG1;PIF1;ANLN;NUF2;CCNB1;HMMR;CEP70;UBE2S;CKAP2L;ARHGAP11B;CKS2;BUB1;HMGB2;TPX2;CENPE;GPSM2;TROAP;TUBB4B;PSRC1;NUSAP1;AURKA;CKAP2;DIAPH3;KIF20A;CDCA2;KIF18A;CCNF;KPNA2;AURKB;SCLT1;GTSE1;APOLD1;GAS2L3;KIF20B;HJURP;KIF23;PLK1;SMC4;DLGAP5;KNSTRN;EZH2;DEPDC1;PRC1;CCDC18;BRD8;H2AFV;FBXO5;CENPK;G2E3;KMT5A;CDC25C;CDC20;NLGN1;SPC25;HYLS1;IQGAP3;DBF4B;MXD3;DBF4;SPDL1;RAD21;M…	TOP2A;ASPM;UBE2C;KIF14;CENPF;PTTG1;PIF1;ANLN;NUF2;CCNB1;HMMR;CEP70;UBE2S;CKAP2L;ARHGAP11B;CKS2;BUB1;HMGB2;TPX2;CENPE;GPSM2;TROAP;TUBB4B;PSRC1;NUSAP1;AURKA;CKAP2;DIAPH3;KIF20A;CDCA2;KIF18A;CCNF;KPNA2;AURKB;SCLT1;GTSE1;APOLD1;GAS2L3;KIF20B;HJURP;KIF23;PLK1;SMC4;DLGAP5;KNSTRN;EZH2;DEPDC1;PRC1;CCDC18;BRD8;H2AFV;FBXO5;CENPK;G2E3;KMT5A;CDC25C;CDC20;NLGN1;SPC25;HYLS1;IQGAP3;DBF4B;MXD3;DBF4;SPDL1;RAD21;M…	PDAC_Subtypes_NG
9	RANKL/RANK (Receptor activator of NFKB (ligand)) Signaling Pathway WP2018	-0.821012	-2.23452	0	0.00232095	55	6	MAPK9;TRAF2;SYK;MITF;TNFRSF11A;LYN	MAPK9;TRAF2;SYK;MITF;TNFRSF11A;LYN	WikiPathways_2019_Human
9	pancreatic endocrine cell	0.783526	1.63354	0.00426439	0.00426439	10	10	TOP2A;UBE2C;CDC20;MKI67;CCNB2;CDK1;BIRC5;CDCA3;CDKN3;PBK	TOP2A;UBE2C;CDC20;MKI67;CCNB2;CDK1;BIRC5	Azimuth_Pancreas_Cells
9	basal	0.751676	1.67101	0.00208333	0.00587178	21	14	LGALS4;TFF1;TFF3;REG4;AGR2;CDH17;TSPAN8;CTSE;LYZ;CEACAM6;ANXA10;MYO1A;AGR3;VSIG2	LGALS4;TFF1;TFF3;REG4;AGR2;CDH17;TSPAN8	PDAC_Subtypes_NG
9	Cycling CL0008024	0.783526	1.65481	0.00321199	0.00658055	10	10	TOP2A;UBE2C;CDC20;MKI67;CCNB2;CDK1;BIRC5;CDCA3;CDKN3;PBK	TOP2A;UBE2C;CDC20;MKI67;CCNB2;CDK1;BIRC5	Azimuth_Cell_Types_2021
9	Gastric Cancer Network 1 WP2361	0.822749	1.78739	0	0.00884294	29	13	TOP2A;UBE2C;CENPF;H3F3A;TPX2;AURKA;KIF20B;MYBL2;MCM4;ECT2;E2F7;KIF15;CEP192	TOP2A;UBE2C;CENPF;H3F3A;TPX2;AURKA;KIF20B;MYBL2;MCM4	WikiPathways_2019_Human
9	MP23 Secreted II	0.90679	1.64724	0.00378788	0.0103718	50	5	TFF3;AGR2;TSPAN8;MUC5B;CD24	TFF3;AGR2;TSPAN8;MUC5B	Cancer_Metaprograms
9	Proliferating Natural Killer CL0000623	0.795234	1.5925	0.00776053	0.0120643	14	8	TOP2A;ASPM;STMN1;CLSPN;MKI67;PCNA;TYMS;SMC2	TOP2A;ASPM;STMN1;CLSPN;MKI67;PCNA	Azimuth_Cell_Types_2021
9	Arginine and proline metabolism	-0.69911	-1.99798	0	0.0401344	50	7	PRODH;ALDH9A1;GOT1;AGMAT;GOT2;MAOB;ALDH7A1	PRODH;ALDH9A1;GOT1;AGMAT;GOT2;MAOB;ALDH7A1	KEGG_2021_Human
9	microtubule (GO:0005874)	0.685441	1.67377	0	0.0380205	182	40	KIF14;TUBA1C;TUBA1B;TPX2;CENPE;TUBB4B;PSRC1;AURKA;KIF20A;KIF18A;AURKB;KIF20B;KIF23;PLK1;TUBB;PRC1;CDK1;BIRC5;KIF22;KIF2C;KIFC1;CDK5RAP2;CCT3;KIF18B;TBCD;KIF15;KIF11;KIF4A;ARHGEF2;SKA3;CALM3;SYBU;TBCC;MID1;KIF7;FAM161A;CCDC66;AKNA;SKA2;HAUS8	KIF14;TUBA1C;TUBA1B;TPX2;CENPE;TUBB4B;PSRC1;AURKA;KIF20A;KIF18A;AURKB;KIF20B;KIF23;PLK1;TUBB;PRC1	GO_Cellular_Component_2021
9	Cycling (S)_NatGen	0.589724	1.54114	0	0.0354508	200	183	HELLS;ANLN;ATAD2;PRKDC;FANCA;NUSAP1;MMS22L;CLSPN;DIAPH3;BRIP1;POLD3;POLA1;NDUFAF6;DDX11;SMC4;BRCA1;EZH2;CENPP;DNMT1;CDC45;DTL;CENPK;SPC25;MYBL2;IQGAP3;RFC4;RFC3;MCM3;MCM4;CHAF1A;FAM111B;MCM10;CCNE2;MKI67;NASP;ITGB3BP;ATAD5;PRIM1;TCF19;CDK1;LIG1;FAM111A;FANCI;MYO19;E2F1;NUP210;MCM5;FANCL;PSMC3IP;UBE2T;PCNA;CIT;CENPM;PRIM2;NCAPD3;MSH2;NDC80;RBL1;EXO1;CENPU;POLA2;E2F7;GINS2;LINC01572;TOPBP1;SLF1;NCA…	HELLS;ANLN;ATAD2;PRKDC;FANCA;NUSAP1;MMS22L;CLSPN;DIAPH3;BRIP1;POLD3;POLA1;NDUFAF6;DDX11;SMC4;BRCA1;EZH2;CENPP;DNMT1;CDC45;DTL;CENPK;SPC25;MYBL2;IQGAP3;RFC4;RFC3;MCM3;MCM4;CHAF1A;FAM111B;MCM10;CCNE2;MKI67;NASP;ITGB3BP;ATAD5;PRIM1;TCF19;CDK1;LIG1;FAM111A;FANCI;MYO19;E2F1;NUP210;MCM5;FANCL;PSMC3IP;UBE2T;PCNA;CIT;CENPM;PRIM2;NCAPD3;MSH2;NDC80;RBL1;EXO1;CENPU;POLA2;E2F7;GINS2;LINC01572;TOPBP1;SLF1;NCA…	PDAC_Subtypes_NG
9	Ribosomal_NatGen	0.69612	1.52302	0.015674	0.034526	200	13	TXN;RAN;POLR2L;ANAPC11;COX6C;UQCRQ;LSM3;LYZ;ZDHHC12;TIMM13;TIMM10;NDUFA2;TMEM160	TXN;RAN;POLR2L;ANAPC11;COX6C;UQCRQ	PDAC_Subtypes_NG
9	Reactive Oxygen Species Pathway	0.859645	1.64593	0.00461894	0.0342179	49	6	TXN;JUNB;NQO1;CDKN2D;ERCC2;GLRX2	TXN;JUNB;NQO1	MSigDB_Hallmark_2020
9	anaphase-promoting complex-dependent catabolic process (GO:0031145)	0.778515	1.7825	0.00101833	0.0438006	84	19	UBE2C;PTTG1;CCNB1;UBE2S;AURKA;AURKB;PLK1;ANAPC11;FBXO5;CDC20;CDK1;BUB3;BUB1B;PSME2;MAD2L1;PSMC3;ANAPC15;FZR1;ANAPC7	UBE2C;PTTG1;CCNB1;UBE2S;AURKA;AURKB;PLK1;ANAPC11;FBXO5;CDC20;CDK1;BUB3	GO_Biological_Process_2021
9	G2-M Checkpoint	0.667809	1.70288	0	0.0311987	200	102	TOP2A;UBE2C;CENPF;PTTG1;HMMR;UBE2S;CKS2;BUB1;TPX2;CENPE;STMN1;TROAP;NUSAP1;AURKA;CCNF;KPNA2;AURKB;CKS1B;KIF20B;KIF23;PLK1;SMC4;EZH2;PRC1;SRSF10;CDC45;FBXO5;KMT5A;CDC20;MYBL2;MCM3;DBF4;CHAF1A;KNL1;RAD21;MKI67;CCNB2;NASP;CDK1;BIRC5;E2F1;BUB3;HMGN2;MCM5;SRSF2;CENPA;TTK;PRIM2;NDC80;RBL1;EXO1;POLA2;NEK2;GINS2;UCK2;KIF22;DDX39A;KIF2C;CDKN3;MCM6;FANCC;TFDP1;DTYMK;ORC6;RAD54L;BARD1;CASP8AP2;CDC25B;MAD2L1…	TOP2A;UBE2C;CENPF;PTTG1;HMMR;UBE2S;CKS2;BUB1;TPX2;CENPE;STMN1;TROAP;NUSAP1;AURKA;CCNF;KPNA2;AURKB;CKS1B;KIF20B;KIF23;PLK1;SMC4;EZH2;PRC1;SRSF10;CDC45;FBXO5;KMT5A;CDC20;MYBL2;MCM3;DBF4;CHAF1A;KNL1;RAD21;MKI67;CCNB2;NASP;CDK1;BIRC5;E2F1;BUB3;HMGN2;MCM5;SRSF2;CENPA;TTK;PRIM2;NDC80;RBL1;EXO1;POLA2;NEK2;GINS2;UCK2;KIF22;DDX39A;KIF2C;CDKN3;MCM6;FANCC	MSigDB_Hallmark_2020
9	Apoptosis	0.804808	1.63767	0.00957447	0.0294375	161	9	TOP2A;HMGB2;BRCA1;CDC25B;BTG3;TGFBR3;CDKN1B;PAK1;CASP2	TOP2A;HMGB2;BRCA1	MSigDB_Hallmark_2020
9	regulation of mitotic metaphase/anaphase transition (GO:0030071)	0.844409	1.82413	0	0.0288568	26	11	UBE2C;CCNB1;CENPE;PLK1;ANAPC11;DLGAP5;FBXO5;CDK5RAP2;CDC6;ANAPC15;ANAPC7	UBE2C;CCNB1;CENPE;PLK1;ANAPC11;DLGAP5;FBXO5	GO_Biological_Process_2021
9	Polo-like kinase mediated events Homo sapiens R-HSA-156711	0.825281	1.77795	0	0.0283359	16	11	CENPF;CCNB1;PLK1;CDC25C;MYBL2;CCNB2;PKMYT1;LIN54;CDC25A;LIN52;FOXM1	CENPF;CCNB1;PLK1;CDC25C;MYBL2;CCNB2	Reactome_2016
9	MP2 Cell Cycle - G1/S	0.643208	1.56212	0	0.0267592	50	44	HELLS;ATAD2;HMGB2;CLSPN;HIST1H4C;MCM7;DNMT1;CDC45;CENPK;MYBL2;RFC4;MCM3;MCM4;CHAF1A;CDK1;E2F1;MCM5;PSMC3IP;UBE2T;PCNA;RRM2;CENPM;CENPU;GINS2;MCM6;TYMS;TMEM106C;ORC6;RRM1;MAD2L1;RAD51AP1;CDC6;MCM2;TK1;DHFR;UHRF1;DNAJC9;PKMYT1;RFC2;ZWINT;CDCA4;RNASEH2A;CDCA5;ASF1B	HELLS;ATAD2;HMGB2;CLSPN;HIST1H4C;MCM7;DNMT1;CDC45;CENPK;MYBL2;RFC4;MCM3;MCM4;CHAF1A;CDK1;E2F1;MCM5;PSMC3IP;UBE2T;PCNA;RRM2;CENPM;CENPU;GINS2;MCM6;TYMS;TMEM106C;ORC6;RRM1;MAD2L1;RAD51AP1;CDC6;MCM2	Cancer_Metaprograms
9	APC/C:Cdh1 mediated degradation of Cdc20 and other APC/C:Cdh1 targeted proteins in late mitosis/early G1 Homo sapiens R-HSA-174178	0.837954	1.80822	0	0.0257599	71	12	UBE2C;PTTG1;AURKA;AURKB;PLK1;ANAPC11;CDC20;PSME2;PSMC3;ANAPC15;FZR1;ANAPC7	UBE2C;PTTG1;AURKA;AURKB;PLK1;ANAPC11;CDC20	Reactome_2016
9	E2F Targets	0.628644	1.62269	0	0.0254957	200	132	TOP2A;PTTG1;HELLS;HMMR;UBE2S;ATAD2;PRKDC;CKS2;HMGB2;CENPE;STMN1;MMS22L;AURKA;RAN;DIAPH3;KPNA2;AURKB;CKS1B;MCM7;POLD3;PLK1;SMC4;BRCA1;TUBB;DLGAP5;EZH2;DEPDC1;DNMT1;CDC20;SPC25;MYBL2;RFC3;MCM3;MXD3;MCM4;RAD21;MKI67;CCNB2;NASP;TCF19;CDK1;LIG1;CBX5;BIRC5;MCM5;SRSF2;DEK;PSMC3IP;UBE2T;PCNA;CIT;RRM2;CENPM;PRIM2;MSH2;SNRPB;POLA2;RANBP1;KIF22;DDX39A;SMC6;KIF2C;RPA3;CDCA3;CDKN3;MCM6;BUB1B;PNN;CTPS1;UNG;ORC…	TOP2A;PTTG1;HELLS;HMMR;UBE2S;ATAD2;PRKDC;CKS2;HMGB2;CENPE;STMN1;MMS22L;AURKA;RAN;DIAPH3;KPNA2;AURKB;CKS1B;MCM7;POLD3;PLK1;SMC4;BRCA1;TUBB;DLGAP5;EZH2;DEPDC1;DNMT1;CDC20;SPC25;MYBL2;RFC3;MCM3;MXD3;MCM4;RAD21;MKI67;CCNB2;NASP;TCF19;CDK1;LIG1;CBX5;BIRC5;MCM5;SRSF2;DEK;PSMC3IP;UBE2T;PCNA;CIT;RRM2;CENPM;PRIM2;MSH2;SNRPB;POLA2;RANBP1;KIF22;DDX39A;SMC6;KIF2C;RPA3;CDCA3;CDKN3;MCM6;BUB1B	MSigDB_Hallmark_2020
9	Mitotic Spindle	0.651693	1.62461	0	0.0297897	199	58	TOP2A;CENPF;PIF1;ANLN;BUB1;TPX2;CENPE;NUSAP1;AURKA;DOCK4;KIF20B;KIF23;PLK1;SMC4;DLGAP5;PRC1;FBXO5;FGD4;EPB41L2;CCNB2;CDK1;BIRC5;ECT2;TTK;NDC80;CKAP5;NEK2;RAPGEF5;KIF22;KIF2C;FARP1;KNTC1;CDK5RAP2;TBCD;BRCA2;CNTRL;KIF15;KIF11;SAC3D1;KIF4A;CENPJ;ARHGEF2;RACGAP1;SHROOM2;SMC1A;TIAM1;SMC3;ARHGEF11;TUBGCP3;LMNB1;MID1;CEP131;CNTROB;CEP192;INCENP;PCNT;SASS6;CDC42EP1	TOP2A;CENPF;PIF1;ANLN;BUB1;TPX2;CENPE;NUSAP1;AURKA;DOCK4;KIF20B;KIF23;PLK1;SMC4;DLGAP5;PRC1;FBXO5;FGD4;EPB41L2;CCNB2;CDK1;BIRC5;ECT2;TTK;NDC80;CKAP5;NEK2;RAPGEF5;KIF22;KIF2C;FARP1;KNTC1	MSigDB_Hallmark_2020
9	MP30 PDAC-classical	0.697717	1.62404	0	0.0111497	50	25	LGALS4;TFF1;TFF3;REG4;MUC5AC;AGR2;CDH17;TSPAN8;GCNT3;MUC5B;GPX2;SLC44A4;PSCA;CTSE;VSIG1;LYZ;CEACAM6;ANXA10;AKR7A3;AGR3;MUC13;VSIG2;DPCR1;CES2;PHGR1	LGALS4;TFF1;TFF3;REG4;MUC5AC;AGR2;CDH17;TSPAN8;GCNT3;MUC5B;GPX2;SLC44A4;PSCA	Cancer_Metaprograms
10	CLEC7A (Dectin-1) signaling Homo sapiens R-HSA-5607764	0.858404	1.85814	0	0.0425605	99	10	ITPR1;UBB;ITPR3;PSME4;PSMA1;PSMD5;UBE2N;PRKCD;IKBKG;CARD9	ITPR1;UBB;ITPR3;PSME4;PSMA1	Reactome_2016
11	platelet alpha granule (GO:0031091)	0.820351	1.82242	0	0.00940867	90	9	SERPINE1;FN1;CLU;THBS2;SRGN;VWF;SERPING1;A2M;EGF	SERPINE1;FN1;CLU;THBS2	GO_Cellular_Component_2021
11	Coagulation	0.751497	1.77456	0.00105152	0.0123379	138	13	SERPINE1;FN1;CFH;CLU;COMP;APOC1;C1R;VWF;SERPING1;C3;HTRA1;CPQ;A2M	SERPINE1;FN1;CFH;CLU	MSigDB_Hallmark_2020
11	MP13 EMT-II	0.889233	1.80038	0.00114943	0.0019087	50	7	SERPINE1;TNC;MT2A;FN1;TGM2;IGFBP7;INHBA	SERPINE1;TNC;MT2A;FN1	Cancer_Metaprograms
11	platelet alpha granule lumen (GO:0031093)	0.821943	1.75865	0	0.0156811	67	8	SERPINE1;FN1;CLU;SRGN;VWF;SERPING1;A2M;EGF	SERPINE1;FN1;CLU	GO_Cellular_Component_2021
11	secretory granule lumen (GO:0034774)	0.76984	1.71327	0.00213675	0.0202112	316	10	SERPINE1;FN1;CLU;SRGN;SLPI;VWF;SERPING1;C3;A2M;EGF	SERPINE1;FN1;CLU	GO_Cellular_Component_2021
11	SASP	0.632532	1.48022	0.0280083	0.0280083	129	15	SERPINE1;NAMPT;FN1;ATF3;COL3A1;COL1A1;IL6;ICAM1;COL4A1;IL1R1;IGFBP7;CXCL12;RCAN1;CSF1;EGF	SERPINE1;NAMPT;FN1	Senescence
11	Adhesive_NatGen	0.853078	1.62463	0.00366748	0.0299076	200	5	NAMPT;TSHZ2;SOX5;ATF3;EGR3	NAMPT;TSHZ2;SOX5	PDAC_Subtypes_NG
11	classical-like B	0.865476	1.66833	0.00123457	0.0326264	201	5	CHRM3;PLCB1;HECW2;GAS2;CGNL1	CHRM3;PLCB1	PDAC_Subtypes_NG
11	TYROBP Causal Network WP3945	-0.680617	-1.79541	0.00699301	0.0384956	61	6	APBB1IP;ABCC4;C3;TGFBR1;HLX;SPP1	APBB1IP;ABCC4;C3;TGFBR1;HLX;SPP1	WikiPathways_2019_Human
11	Pancreatic secretion	0.857314	1.7321	0	0.0472155	102	6	CHRM3;SLC26A3;PLCB1;PLA2G2A;CTRB2;CTRB1	CHRM3;SLC26A3;PLCB1	KEGG_2021_Human
12	Proliferating NK/T CL0000542	0.716026	1.83514	0.00229358	0.00592729	10	10	CENPF;UBE2C;TOP2A;KIF2C;AURKB;NUSAP1;HMGB2;SMC4;H2AFV;BIRC5	CENPF;UBE2C;TOP2A;KIF2C;AURKB;NUSAP1;HMGB2;SMC4	Azimuth_Cell_Types_2021
12	CD4+ Proliferating T CL0000896	0.766505	2.00523	0	0	13	11	CENPF;ASPM;TOP2A;TPX2;PTTG1;MKI67;NUSAP1;ZWINT;RRM2;TYMS;BIRC5	CENPF;ASPM;TOP2A;TPX2;PTTG1;MKI67;NUSAP1	Azimuth_Cell_Types_2021
12	S	0.588262	1.83185	0	0	43	32	HELLS;BRIP1;POLD3;CLSPN;ATAD2;POLA1;MCM4;CDCA7;NASP;DTL;CDC45;EXO1;CCNE2;RFC2;RAD51AP1;PRIM1;DSCC1;MCM5;CASP8AP2;PCNA;WDR76;CDC6;GMNN;UHRF1;UNG;MSH2;RRM2;TYMS;SLBP;MCM6;RRM1;BLM	HELLS;BRIP1;POLD3;CLSPN;ATAD2;POLA1;MCM4;CDCA7;NASP;DTL;CDC45;EXO1;CCNE2;RFC2;RAD51AP1	Cell_Cycle
12	pancreas_development	0.661737	1.58697	0.0285714	0.0285714	81	8	HMGA2;FERMT1;MAP1B;KRT18;PHLDA1;CMTM8;KRT7;FBLIM1	HMGA2;FERMT1;MAP1B;KRT18;PHLDA1	Pancreas_Development
12	Squamoid_NatGen	0.51127	1.60563	0.0141557	0.0356177	200	32	MUC5AC;SYTL1;VILL;PLEC;NBEAL2;ARHGEF16;ACADVL;FLNB;ITGB4;COL6A1;MST1R;TRABD;KAT2A;LAMA5;PLXNB2;PKM;TRIP10;RHPN1;NAPRT;FDPS;MGMT;CAPN2;MMP28;ADAM15;ARHGAP27;KRT7;PIEZO1;FBXW5;ENGASE;INF2;SMTN;CPSF1	MUC5AC;SYTL1;VILL;PLEC;NBEAL2;ARHGEF16;ACADVL;FLNB;ITGB4;COL6A1;MST1R;TRABD;KAT2A;LAMA5;PLXNB2	PDAC_Subtypes_NG
12	G2M	0.562675	1.9119	0	0	54	48	CENPF;UBE2C;TOP2A;ANLN;CDCA8;CENPE;CDC25C;KIF2C;CBX5;PSRC1;TPX2;BUB1;NUF2;AURKB;CKAP5;MKI67;CKAP2;NUSAP1;AURKA;KIF20B;CKAP2L;TMPO;CDK1;GTSE1;GAS2L3;HMGB2;SMC4;RANGAP1;DLGAP5;ECT2;HJURP;CDCA2;NDC80;CKS2;HMMR;CCNB2;TACC3;HN1;KIF23;TTK;KIF11;CKS1B;LBR;G2E3;NCAPD2;TUBB4B;BIRC5;CDCA3	CENPF;UBE2C;TOP2A;ANLN;CDCA8;CENPE;CDC25C;KIF2C;CBX5;PSRC1;TPX2;BUB1;NUF2;AURKB;CKAP5;MKI67;CKAP2;NUSAP1;AURKA;KIF20B;CKAP2L;TMPO;CDK1;GTSE1;GAS2L3;HMGB2;SMC4;RANGAP1;DLGAP5;ECT2;HJURP;CDCA2;NDC80;CKS2;HMMR;CCNB2	Cell_Cycle
12	classical-like A	0.494376	1.6677	0.00200401	0.0283136	338	54	MUC5AC;CAPN8;ADAMTS9;UST;DYNC2H1;IQGAP2;ANKRD36C;VILL;VSIG1;ONECUT3;PNMA2;CLDN18;CREB3L1;PLCH1;NRG4;GREB1L;GOLM1;PLCE1;NR0B2;ANK1;ANXA10;ARL14;PTGIS;PELI2;PRSS3;GPX2;GALNT5;IL17RB;TMEM38A;CYSTM1;SLC1A1;EPS8L3;BANK1;PDE11A;PRSS12;TESC;PCSK5;GPRC5B;FGD5;MMP28;CTSE;MYRF;CAPN5;HNF4G;TMEM163;KCNH8;COLGALT2;BTBD16;MYEOV;MLPH;LGR5;HNF4A;IL20RA;RAB27B	MUC5AC;CAPN8;ADAMTS9;UST;DYNC2H1;IQGAP2;ANKRD36C;VILL;VSIG1;ONECUT3;PNMA2;CLDN18;CREB3L1;PLCH1;NRG4;GREB1L;GOLM1;PLCE1;NR0B2;ANK1;ANXA10;ARL14;PTGIS;PELI2;PRSS3;GPX2	PDAC_Subtypes_NG
12	TNF-NFkB signaling_NatGen	0.496641	1.65754	0.002	0.0252114	200	51	DCBLD2;ADAM19;ADAMTS9;HMGA2;ABLIM3;FERMT1;GRB10;PDLIM7;ZEB1;ARNTL2;MAP1B;CDK6;KLF12;FLNB;PHLDB2;COL6A1;TRIO;MICAL2;GLS;ACTN1;ECE1;BCAR3;CDH6;MKL1;CLEC16A;NFATC2;ABTB2;RTKN2;PXN;MICAL3;TIAM2;HRH1;SVIL;SEMA3C;ADAMTS7;IRAK2;ZBTB46;RELB;GNB1;FRMD5;PIEZO1;MSN;MIR4435-2HG;MYO10;ANO6;ATP2C1;RALA;KLHL5;CLDN1;RTN4;FHOD3	DCBLD2;ADAM19;ADAMTS9;HMGA2;ABLIM3;FERMT1;GRB10;PDLIM7;ZEB1;ARNTL2;MAP1B;CDK6;KLF12;FLNB;PHLDB2	PDAC_Subtypes_NG
12	pancreatic endocrine cell	0.653648	1.56842	0.0225118	0.0225118	10	8	UBE2C;TOP2A;MKI67;CDK1;CCNB2;BIRC5;CDKN3;CDCA3	UBE2C;TOP2A;MKI67;CDK1	Azimuth_Pancreas_Cells
12	Cycling (G2/M)_NatGen	0.496152	1.78138	0	0.0206813	200	134	CENPF;ASPM;UBE2C;HP1BP3;TOP2A;PIF1;KIF14;CCNB1;ANLN;CDCA8;DIAPH3;GPSM2;HIST1H2BJ;CENPE;CDC25C;KIF2C;ODF2;PSRC1;TPX2;ARHGAP11B;BUB1;NUF2;TROAP;AURKB;FAM83D;PTTG1;CKAP5;MKI67;CKAP2;NUSAP1;CEP70;AURKA;NCAPD3;LINC01572;CCNF;UBE2S;KNSTRN;CENPK;FANCI;CDC27;KIF20B;EZH2;RAD51AP1;CKAP2L;TMPO;CDK1;KMT5A;KIF18A;GTSE1;RGS3;CDK5RAP2;GAS2L3;MIS18BP1;HMGB2;PARPBP;SCLT1;PRC1;SMC4;BORA;SPC25;RANGAP1;DLGAP5;DEPDC1…	CENPF;ASPM;UBE2C;HP1BP3;TOP2A;PIF1;KIF14;CCNB1;ANLN;CDCA8;DIAPH3;GPSM2;HIST1H2BJ;CENPE;CDC25C;KIF2C;ODF2;PSRC1;TPX2;ARHGAP11B;BUB1;NUF2;TROAP;AURKB;FAM83D;PTTG1;CKAP5;MKI67;CKAP2;NUSAP1;CEP70;AURKA;NCAPD3;LINC01572;CCNF;UBE2S;KNSTRN;CENPK;FANCI;CDC27;KIF20B;EZH2;RAD51AP1;CKAP2L;TMPO;CDK1;KMT5A;KIF18A;GTSE1;RGS3;CDK5RAP2;GAS2L3;MIS18BP1;HMGB2;PARPBP;SCLT1;PRC1;SMC4;BORA;SPC25;RANGAP1;DLGAP5;DEPDC1…	PDAC_Subtypes_NG
12	Cycling (S)_NatGen	0.490816	1.76405	0	0.0137875	200	147	HELLS;BRIP1;POLD3;CLSPN;PRKDC;MMS22L;ANLN;ATAD2;ITGB3BP;MYO19;DIAPH3;POLA1;FANCL;DDX11;CENPP;MCM4;NUP210;NASP;DTL;MCM8;FAM111B;KNTC1;PRIM2;NDUFAF6;RECQL4;TFDP1;RAD54L;CDC45;ATAD5;DNMT1;EXO1;MKI67;CCNE2;NUSAP1;RFC2;NCAPD3;LINC01572;TP73;CENPK;FANCI;EZH2;RAD51AP1;CHAF1A;TMPO;FANCC;DSN1;POLE;SLF1;E2F1;SLFN13;CCNE1;BRCA1;CDK1;TCF19;PRIM1;SMC6;MIS18BP1;MCM3;DSCC1;E2F7;SMC4;CCDC14;MCM5;MYBL2;OXCT1;CENP…	HELLS;BRIP1;POLD3;CLSPN;PRKDC;MMS22L;ANLN;ATAD2;ITGB3BP;MYO19;DIAPH3;POLA1;FANCL;DDX11;CENPP;MCM4;NUP210;NASP;DTL;MCM8;FAM111B;KNTC1;PRIM2;NDUFAF6;RECQL4;TFDP1;RAD54L;CDC45;ATAD5;DNMT1;EXO1;MKI67;CCNE2;NUSAP1;RFC2;NCAPD3;LINC01572;TP73;CENPK;FANCI;EZH2;RAD51AP1;CHAF1A;TMPO;FANCC;DSN1;POLE;SLF1;E2F1;SLFN13;CCNE1;BRCA1;CDK1;TCF19;PRIM1;SMC6;MIS18BP1;MCM3;DSCC1;E2F7;SMC4;CCDC14;MCM5;MYBL2;OXCT1;CENP…	PDAC_Subtypes_NG
12	Proliferating Natural Killer CL0000623	0.757746	1.75122	0.00481928	0.0100764	14	7	ASPM;CLSPN;TOP2A;MKI67;PCNA;TYMS;SMC2	ASPM;CLSPN;TOP2A;MKI67	Azimuth_Cell_Types_2021
12	Proliferating Basal CL0000646	0.812226	2.00426	0	0	10	9	CENPF;TOP2A;CENPE;TPX2;PTTG1;MKI67;CKAP2;HMGB2;BIRC5	CENPF;TOP2A;CENPE;TPX2;PTTG1;MKI67;CKAP2	Azimuth_Cell_Types_2021
12	MP40 Unassigned-I	0.837611	1.94116	0	0.000551355	50	7	MUC5AC;LDLR;ANKRD36C;FLNB;LRRC8A;COL6A1;KLK10	MUC5AC;LDLR;ANKRD36C;FLNB;LRRC8A;COL6A1	Cancer_Metaprograms
12	snRNA transcription by RNA polymerase II (GO:0042795)	-0.643367	-2.64824	0	0.00208205	70	13	INTS10;INTS8;POU2F1;SRRT;SNAPC3;TAF6;GTF2A1;SP1;GTF2F2;INTS6;RPRD1A;NCBP1;RPRD1B	INTS10;INTS8;POU2F1;SRRT;SNAPC3;TAF6;GTF2A1;SP1;GTF2F2;INTS6;RPRD1A;NCBP1;RPRD1B	GO_Biological_Process_2021
12	snRNA transcription (GO:0009301)	-0.643367	-2.6609	0	0.00416411	71	13	INTS10;INTS8;POU2F1;SRRT;SNAPC3;TAF6;GTF2A1;SP1;GTF2F2;INTS6;RPRD1A;NCBP1;RPRD1B	INTS10;INTS8;POU2F1;SRRT;SNAPC3;TAF6;GTF2A1;SP1;GTF2F2;INTS6;RPRD1A;NCBP1;RPRD1B	GO_Biological_Process_2021
12	Mesenchymal_NatGen	0.635928	1.7521	0.00652174	0.00951995	200	13	DPYSL3;PHLDB1;EGFL7;MRC2;FMNL3;COL6A1;PPP1R14A;FLNA;F2R;IGFBP7;ANXA6;IGFBP4;ADAMTS2	DPYSL3;PHLDB1;EGFL7;MRC2;FMNL3;COL6A1;PPP1R14A;FLNA	PDAC_Subtypes_NG
12	MP1 Cell Cycle - G2/M	0.595292	1.97494	0	0	50	44	CENPF;ASPM;UBE2C;TOP2A;CCNB1;CDCA8;CENPE;KIF2C;TPX2;TUBA1B;NUF2;AURKB;PTTG1;MKI67;CKAP2;NUSAP1;AURKA;UBE2S;KNSTRN;KIF20B;CDK1;GTSE1;HMGB2;PRC1;SMC4;DLGAP5;DEPDC1;KPNA2;ECT2;PLK1;CKS2;HMMR;CCNB2;HIST1H4C;TACC3;KIF23;ZWINT;CKS1B;UBE2T;BIRC5;CENPW;CDKN3;CCNA2;CDCA3	CENPF;ASPM;UBE2C;TOP2A;CCNB1;CDCA8;CENPE;KIF2C;TPX2;TUBA1B;NUF2;AURKB;PTTG1;MKI67;CKAP2;NUSAP1;AURKA;UBE2S;KNSTRN;KIF20B;CDK1;GTSE1;HMGB2;PRC1;SMC4;DLGAP5;DEPDC1;KPNA2;ECT2	Cancer_Metaprograms
13	MP18 Interferon/MHC-II (II)	0.667461	1.63391	0.0116034	0.0410705	50	14	MMP7;HLA-DRB1;WFDC2;CD74;HLA-DRA;IFI6;HLA-DPA1;C10ORF10;TMEM176B;ALDH1A1;DHRS3;C3;NNMT;HLA-DRB5	MMP7;HLA-DRB1;WFDC2;CD74;HLA-DRA;IFI6;HLA-DPA1	Cancer_Metaprograms
13	MP23 Secreted II	0.725279	1.87859	0	0	50	19	CP;SPINK1;MUC5B;LCN2;MMP7;WFDC2;BPIFB1;PIGR;FAM3D;ELF3;TGM2;NCOA7;CD24;SAA1;KLK11;C3;SCGB3A1;PDZK1IP1;CXCL2	CP;SPINK1;MUC5B;LCN2;MMP7;WFDC2;BPIFB1;PIGR;FAM3D;ELF3;TGM2	Cancer_Metaprograms
13	MP30 PDAC-classical	0.69914	1.86668	0	0	50	21	AGR3;SPINK1;OLFM4;MUC5B;DPCR1;LYZ;PIGR;DUOX2;DUOXA2;FAM3D;PDE4C;FXYD3;GPX2;VSIG2;TM4SF4;SLC44A4;CXCL17;PLA2G10;TCN1;PDZK1IP1;CEACAM7	AGR3;SPINK1;OLFM4;MUC5B;DPCR1;LYZ;PIGR;DUOX2;DUOXA2;FAM3D;PDE4C	Cancer_Metaprograms
13	cullin-RING ubiquitin ligase complex (GO:0031461)	-0.713465	-2.17797	0	0.0055473	157	7	FBXL17;CUL9;FBXL20;BTRC;FBXO9;DCAF8;ENC1	FBXL17;CUL9;FBXL20;BTRC;FBXO9;DCAF8;ENC1	GO_Cellular_Component_2021
13	MP5 Stress	0.822417	1.76011	0	0.0061897	50	7	ZFP36;HSPA1A;HSPA1B;NFKBIZ;HES1;CXCL2;TOB1	ZFP36;HSPA1A;HSPA1B	Cancer_Metaprograms
13	Mucous CL0000319	0.842742	1.75819	0.00363196	0.0120192	10	6	MUC5B;LCN2;WFDC2;BPIFB1;SAA1;SCGB3A1	MUC5B;LCN2;WFDC2;BPIFB1	Azimuth_Cell_Types_2021
13	Estrogen signaling pathway	0.824364	1.91898	0	0.0139676	137	10	AKT2;HSP90AA1;HSPA1A;HSPA1B;KRT17;CREB5;TGFA;NCOA1;KCNJ3;GNAQ	AKT2;HSP90AA1;HSPA1A;HSPA1B;KRT17	KEGG_2021_Human
13	MP13 EMT-II	0.747902	1.6931	0.00682594	0.0185691	50	9	MMP7;KRT17;TPM1;ITGB6;KRT7;TGM2;ANXA3;C15ORF48;CST6	MMP7;KRT17;TPM1;ITGB6;KRT7;TGM2;ANXA3;C15ORF48	Cancer_Metaprograms
13	Ductal CL0002079	0.774844	1.62178	0.0130024	0.0196314	10	6	LCN2;MMP7;SERPINA1;KRT7;CFTR;ANXA4	LCN2;MMP7;SERPINA1;KRT7;CFTR	Azimuth_Cell_Types_2021
13	Pancreas ductal	0.774844	1.58038	0.0228365	0.0228365	10	6	LCN2;MMP7;SERPINA1;KRT7;CFTR;ANXA4	LCN2;MMP7;SERPINA1;KRT7;CFTR	Azimuth_Pancreas_Cells
13	Goblet CL0000160	0.757951	1.62253	0.0140845	0.0294471	14	7	LCN2;GABRP;WFDC2;FAM3D;CXCL17;C3;ZG16B	LCN2;GABRP;WFDC2;FAM3D	Azimuth_Cell_Types_2021
13	HLA_II	0.702394	1.55216	0.031927	0.031927	14	8	HLA-DRB1;CD74;HLA-DRA;HLA-DPA1;HLA-DQB1;HLA-DPB1;HLA-DQA1;HLA-DRB5	HLA-DRB1;CD74;HLA-DRA;HLA-DPA1	HLA
13	Dendritic Cell CL0000451	0.727198	1.55416	0.025974	0.0330529	10	7	HLA-DRB1;CD74;HLA-DRA;HLA-DPA1;HLA-DQB1;HLA-DPB1;HLA-DQA1	HLA-DRB1;CD74;HLA-DRA;HLA-DPA1	Azimuth_Cell_Types_2021
13	MP31 Alveolar	0.627017	1.61193	0.00726895	0.0447843	50	17	PGC;SFTPB;SLC22A31;RNASE1;PIGR;SERPINA1;SFTA3;SFTA2;SCD;DMBT1;NAPSA;CXCL17;C3;NNMT;SCGB3A1;PTPN13;EPHX1	PGC;SFTPB;SLC22A31;RNASE1;PIGR;SERPINA1;SFTA3;SFTA2;SCD;DMBT1	Cancer_Metaprograms
14	MP5 Stress	0.705969	1.87337	0.00232288	0.0109951	50	10	JUNB;IER2;SERTAD1;KLF10;ID2;HES1;JUN;IER3;TOB1;CYR61	JUNB;IER2;SERTAD1;KLF10;ID2;HES1;JUN	Cancer_Metaprograms
