# Supplementary material for: Transcriptomic Plasticity Is a Hallmark of Metastatic Pancreatic Cancer
Source: Cancer Res. 2025 Dec 11;86(7):1769–96. doi: 10.1158/0008-5472.CAN-25-1117 (PMC13044532; doi:10.1158/0008-5472.CAN-25-1117)
Supplement: Table S7 — Expression levels of archetype 5 gastrointestinal gene signatures across intestinal, stomach, and gallbladder epithelial cell types from the CELLxGENE reference atlas [file can-25-1117_table_s7_suppst7.xlsx]

## Sheet: 7.GastroIntestinalGenesExp
Supplementary Table 7 | Gene expression of archetype cluster 5 gastrointestinal genes for intestinal, stomach, and gallbladder epithelial cell types in CELLxGENE.
cell_type	tissue	RHPN2	DNM2	EFNA1	MUC17	MYO7B	TMEM45B	MUC13	CLDN7	BTNL8	CRACR2B	FABP1	MIR194-2HG	PLAC8	TM4SF20	TMC5	FCGBP	LGALS4	MUC5B
columnar/cuboidal epithelial cell	intestine	0.69498	0.636513	0.627249	0.630299	0.608771	0.689012	0.68057	0.714693	0.630927	N/A	N/A	N/A	N/A	N/A	N/A	N/A	N/A	N/A
epithelial cell	intestine	0.658897	0.505883	0.63848	0.598065	0.550982	0.637345	0.806778	0.56422	0.620744	N/A	N/A	N/A	N/A	N/A	N/A	N/A	N/A	N/A
enterocyte	intestine	0.68622	0.614011	0.627249	0.630299	0.59899	0.691664	0.678947	0.716567	0.620972	N/A	N/A	N/A	N/A	N/A	N/A	N/A	N/A	N/A
intestinal epithelial cell	intestine	0.67967	0.539275	0.532896	0.590334	0.576137	0.598532	0.845822	0.562632	0.631522	N/A	N/A	N/A	N/A	N/A	N/A	N/A	N/A	N/A
epithelial cell of pancreas	pancreas	0.640586	0.603759	0.38496	0.551427	0.53321	0.29164	0.336315	0.280147	0.589668	N/A	N/A	N/A	N/A	N/A	N/A	N/A	N/A	N/A
pancreatic ductal cell	pancreas	0.659278	0.593409	0.359641	0.609237	0.591843	0.50428	0.530283	0.344731	0.592109	N/A	N/A	N/A	N/A	N/A	N/A	N/A	N/A	N/A
ciliated epithelial cell	stomach	N/A	N/A	N/A	N/A	N/A	N/A	N/A	N/A	N/A	0.122962	1	0.115197	0.225619	0.277695	N/A	N/A	N/A	N/A
epithelial cell	stomach	N/A	N/A	N/A	N/A	N/A	N/A	N/A	N/A	N/A	0.142448	0.812825	0.120711	0.211485	0.272941	N/A	N/A	N/A	N/A
enterocyte	stomach	N/A	N/A	N/A	N/A	N/A	N/A	N/A	N/A	N/A	0.122962	1	0.115197	0.224111	0.277695	N/A	N/A	N/A	N/A
columnar/cuboidal epithelial cell	stomach	N/A	N/A	N/A	N/A	N/A	N/A	N/A	N/A	N/A	0.122962	1	0.115197	0.224206	0.277695	N/A	N/A	N/A	N/A
epithelial cell of pancreas	pancreas	N/A	N/A	N/A	N/A	N/A	N/A	N/A	N/A	N/A	0.103528	0.214792	0.120141	0.153526	0.271276	N/A	N/A	N/A	N/A
pancreatic ductal cell	pancreas	N/A	N/A	N/A	N/A	N/A	N/A	N/A	N/A	N/A	0.142147	0.16693	0.112526	0.29949	0.287487	N/A	N/A	N/A	N/A
goblet cell	gallbladder	N/A	N/A	N/A	N/A	N/A	N/A	N/A	N/A	N/A	N/A	N/A	N/A	N/A	N/A	0.587672	0.921703	0.758709	0.944348
secretory cell	gallbladder	N/A	N/A	N/A	N/A	N/A	N/A	N/A	N/A	N/A	N/A	N/A	N/A	N/A	N/A	0.587672	0.921703	0.758709	0.944348
epithelial cell	gallbladder	N/A	N/A	N/A	N/A	N/A	N/A	N/A	N/A	N/A	N/A	N/A	N/A	N/A	N/A	0.587672	0.916843	0.75851	0.942972
epithelial cell of pancreas	pancreas	N/A	N/A	N/A	N/A	N/A	N/A	N/A	N/A	N/A	N/A	N/A	N/A	N/A	N/A	0.519697	0.27485	0.353089	0.633728
pancreatic ductal cell	pancreas	N/A	N/A	N/A	N/A	N/A	N/A	N/A	N/A	N/A	N/A	N/A	N/A	N/A	N/A	0.567094	0.0919014	0.354451	0.647896
