# Supplementary material for: Transcriptomic Plasticity Is a Hallmark of Metastatic Pancreatic Cancer
Source: Cancer Res. 2025 Dec 11;86(7):1769–96. doi: 10.1158/0008-5472.CAN-25-1117 (PMC13044532; doi:10.1158/0008-5472.CAN-25-1117)
Supplement: Table S8 — Percentage of cells expressing archetype 5 gastrointestinal gene signatures across intestinal, stomach, and gallbladder epithelial cell types from the CELLxGENE reference atlas [file can-25-1117_table_s8_suppst8.xlsx]

## Sheet: 8.GastrointestinalGenesPct
Supplementary Table 8 | Percentage of cells expressing archetype cluster 5 gastrointestinal genes for intestinal, stomach, and gallbladder epithelial cell types in CELLxGENE.
cell_type	tissue	RHPN2	DNM2	EFNA1	MUC17	MYO7B	TMEM45B	MUC13	CLDN7	BTNL8	CRACR2B	FABP1	MIR194-2HG	PLAC8	TM4SF20	TMC5	FCGBP	LGALS4	MUC5B
columnar/cuboidal epithelial cell	intestine	0.0014	0.0017	0.0079	0.0012	0.001	0.0166	0.0071	0.0197	0.003	N/A	N/A	N/A	N/A	N/A	N/A	N/A	N/A	N/A
epithelial cell	intestine	0.1188	0.1245	0.0507	0.0596	0.0892	0.1685	0.2047	0.1511	0.1032	N/A	N/A	N/A	N/A	N/A	N/A	N/A	N/A	N/A
enterocyte	intestine	0.0011	0.0011	0.0079	0.0012	0.0008	0.0165	0.0071	0.0196	0.0029	N/A	N/A	N/A	N/A	N/A	N/A	N/A	N/A	N/A
intestinal epithelial cell	intestine	0.1114	0.0949	0.0165	0.0513	0.0786	0.1198	0.1409	0.0896	0.08	N/A	N/A	N/A	N/A	N/A	N/A	N/A	N/A	N/A
epithelial cell of pancreas	pancreas	0.0234	0.0339	0.0179	0.001	0.0017	0.0114	0.0209	0.093	0.0014	N/A	N/A	N/A	N/A	N/A	N/A	N/A	N/A	N/A
pancreatic ductal cell	pancreas	0.0186	0.0088	0.0112	0.0002	0.0004	0.002	0.0021	0.0453	0.0003	N/A	N/A	N/A	N/A	N/A	N/A	N/A	N/A	N/A
ciliated epithelial cell	stomach	N/A	N/A	N/A	N/A	N/A	N/A	N/A	N/A	N/A	0.0024	0.0608	0.0038	0.0378	0.0342	N/A	N/A	N/A	N/A
epithelial cell	stomach	N/A	N/A	N/A	N/A	N/A	N/A	N/A	N/A	N/A	0.054	0.0816	0.0106	0.1791	0.0362	N/A	N/A	N/A	N/A
enterocyte	stomach	N/A	N/A	N/A	N/A	N/A	N/A	N/A	N/A	N/A	0.0024	0.0608	0.0038	0.0373	0.0342	N/A	N/A	N/A	N/A
columnar/cuboidal epithelial cell	stomach	N/A	N/A	N/A	N/A	N/A	N/A	N/A	N/A	N/A	0.0024	0.0608	0.0038	0.0373	0.0342	N/A	N/A	N/A	N/A
epithelial cell of pancreas	pancreas	N/A	N/A	N/A	N/A	N/A	N/A	N/A	N/A	N/A	0.0012	0	0.0001	0.0028	0.0005	N/A	N/A	N/A	N/A
pancreatic ductal cell	pancreas	N/A	N/A	N/A	N/A	N/A	N/A	N/A	N/A	N/A	0.0003	0	0	0.0002	0.0002	N/A	N/A	N/A	N/A
goblet cell	gallbladder	N/A	N/A	N/A	N/A	N/A	N/A	N/A	N/A	N/A	N/A	N/A	N/A	N/A	N/A	0.0249	0.0782	0.0712	0.0974
secretory cell	gallbladder	N/A	N/A	N/A	N/A	N/A	N/A	N/A	N/A	N/A	N/A	N/A	N/A	N/A	N/A	0.0249	0.0782	0.0712	0.0974
epithelial cell	gallbladder	N/A	N/A	N/A	N/A	N/A	N/A	N/A	N/A	N/A	N/A	N/A	N/A	N/A	N/A	0.0249	0.0793	0.0725	0.0978
epithelial cell of pancreas	pancreas	N/A	N/A	N/A	N/A	N/A	N/A	N/A	N/A	N/A	N/A	N/A	N/A	N/A	N/A	0.0145	0.0001	0.0179	0.0009
pancreatic ductal cell	pancreas	N/A	N/A	N/A	N/A	N/A	N/A	N/A	N/A	N/A	N/A	N/A	N/A	N/A	N/A	0.01	0	0.0176	0.0008
