# Supplementary material for: Transcriptomic Plasticity Is a Hallmark of Metastatic Pancreatic Cancer
Source: Cancer Res. 2025 Dec 11;86(7):1769–96. doi: 10.1158/0008-5472.CAN-25-1117 (PMC13044532; doi:10.1158/0008-5472.CAN-25-1117)
Supplement: Table S9 — Gene set enrichment analysis (GSEA) scores for archetype neighborhood cells significantly enriched (FDR < 0.05) in peritoneal metastases from the rapid autopsy case RA19_21 [file can-25-1117_table_s9_suppst9.xlsx]

## Sheet: 9.RA19_21_GSEAsig
Supplementary Table 9 | GSEA scores of significantly enriched (FDR < 0.05) archetype neighborhood cells in peritoneal metastases of rapid autopsy RA19_21.
Term	ES	NES	p_value	FDR	Geneset_size	Matched_size	Genes	Ledge_genes	Database
basal	0.844131	2.02689	0	0	21	14	TFF1;AGR2;TFF3;REG4;CEACAM6;CDH17;CTSE;ANXA10;LGALS4;VSIG2;TSPAN8;CLRN3;BTNL8;AGR3	TFF1;AGR2;TFF3;REG4;CEACAM6;CDH17;CTSE;ANXA10;LGALS4	PDAC_Subtypes_NG
Cholesterol biosynthesis Homo sapiens R-HSA-191273	0.816698	1.94822	0	0.00467547	23	14	FDPS;HMGCS1;SQLE;MVD;LSS;MSMO1;HSD17B7;HMGCR;FDFT1;DHCR7;MVK;TM7SF2;DHCR24;LBR	FDPS;HMGCS1;SQLE;MVD;LSS;MSMO1;HSD17B7;HMGCR	Reactome_2016
MP30 PDAC-classical	0.734029	1.94601	0	0.00106063	50	33	TFF1;AGR2;TFF3;REG4;CLDN18;MUC5AC;CEACAM6;PHGR1;CDH17;PSCA;CTSE;ANXA10;TSPAN1;LINC01133;LGALS4;TM4SF4;GPX2;VSIG2;VSIG1;MUC5B;SPINK1;FXYD3;TCN1;HPGD;SLC44A4;CXCL17;AKR7A3;TSPAN8;MUC13;SLC40A1;PDE4C;AGR3;ISG20	TFF1;AGR2;TFF3;REG4;CLDN18;MUC5AC;CEACAM6;PHGR1;CDH17;PSCA;CTSE;ANXA10;TSPAN1;LINC01133;LGALS4;TM4SF4;GPX2	Cancer_Metaprograms
MP14 EMT-III	0.812634	1.92467	0	0.000530316	50	14	S100A6;IFI27;KRT18;KRT19;KRT8;PHLDA2;CLIC1;MDK;LMNA;MMP7;CD24;FXYD3;CRIP2;LGALS3	S100A6;IFI27;KRT18;KRT19;KRT8;PHLDA2;CLIC1;MDK	Cancer_Metaprograms
Sterol Regulatory Element-Binding Proteins (SREBP) signalling WP1982	0.770974	1.8898	0	0.013203	69	17	FDPS;HMGCS1;SQLE;SCD;MVD;LSS;LPIN1;HMGCR;ACACA;FDFT1;SREBF2;ACLY;FASN;DBI;INSIG1;PPARG;SREBF1	FDPS;HMGCS1;SQLE;SCD;MVD;LSS;LPIN1;HMGCR;ACACA;FDFT1;SREBF2;ACLY;FASN;DBI;INSIG1	WikiPathways_2019_Human
cholesterol biosynthetic process (GO:0006695)	0.764081	1.87935	0	0.0410596	35	17	FDPS;HMGCS1;SQLE;MVD;LSS;MSMO1;HSD17B7;HMGCR;ACAT2;FDFT1;ACLY;DHCR7;INSIG1;MVK;TM7SF2;DHCR24;LBR	FDPS;HMGCS1;SQLE;MVD;LSS;MSMO1;HSD17B7;HMGCR;ACAT2	GO_Biological_Process_2021
Cholesterol Biosynthesis Pathway WP197	0.838863	1.87654	0.00108932	0.010664	15	10	FDPS;HMGCS1;SQLE;MVD;LSS;MSMO1;HMGCR;FDFT1;DHCR7;MVK	FDPS;HMGCS1;SQLE;MVD;LSS;MSMO1;HMGCR	WikiPathways_2019_Human
MP23 Secreted II	0.799406	1.87154	0	0.00212127	50	13	AGR2;ELF3;TFF3;KLK11;KRT19;MDK;TSPAN1;SLPI;MMP7;MUC5B;CD24;SPINK1;TSPAN8	AGR2;ELF3;TFF3;KLK11;KRT19;MDK;TSPAN1;SLPI	Cancer_Metaprograms
secondary alcohol biosynthetic process (GO:1902653)	0.764081	1.86417	0.00104275	0.0430625	34	17	FDPS;HMGCS1;SQLE;MVD;LSS;MSMO1;HSD17B7;HMGCR;ACAT2;FDFT1;ACLY;DHCR7;INSIG1;MVK;TM7SF2;DHCR24;LBR	FDPS;HMGCS1;SQLE;MVD;LSS;MSMO1;HSD17B7;HMGCR;ACAT2	GO_Biological_Process_2021
cholesterol metabolic process (GO:0008203)	0.764081	1.85663	0.00103627	0.0368034	77	17	FDPS;HMGCS1;SQLE;MVD;LSS;MSMO1;HSD17B7;HMGCR;ACAT2;FDFT1;ACLY;DHCR7;INSIG1;MVK;TM7SF2;DHCR24;LBR	FDPS;HMGCS1;SQLE;MVD;LSS;MSMO1;HSD17B7;HMGCR;ACAT2	GO_Biological_Process_2021
Androgen Response	0.721966	1.82383	0	0.0228556	100	20	HMGCS1;B2M;SCD;KRT19;SAT1;KRT8;STK39;HMGCR;DBI;INSIG1;ARID5B;IQGAP2;ACSL3;HPGD;ABHD2;GPD1L;CDC14B;DHCR24;MAP7;PA2G4	HMGCS1;B2M;SCD;KRT19;SAT1;KRT8;STK39;HMGCR	MSigDB_Hallmark_2020
Cholesterol Homeostasis	0.715007	1.82292	0	0.0119247	74	24	FDPS;HMGCS1;SQLE;SCD;MVD;LSS;ACSS2;HSD17B7;HMGCR;ACAT2;FDFT1;SREBF2;FASN;DHCR7;ECH1;PCYT2;MVK;CHKA;TM7SF2;LGALS3;PPARG;SEMA3B;ANXA13;TMEM97	FDPS;HMGCS1;SQLE;SCD;MVD;LSS;ACSS2;HSD17B7;HMGCR;ACAT2	MSigDB_Hallmark_2020
Basaloid_NatGen	0.729125	1.82126	0	0.0030015	200	22	GSTP1;IFI27;SERF2;PPDPF;KRT8;TXN;PPIA;COX6B1;HLA-C;CHCHD10;COX5B;H2AFJ;TACSTD2;UQCRQ;PERP;UQCR10;UQCRB;NBL1;COX6C;LY6E;LGALS3BP;IFI6	GSTP1;IFI27;SERF2;PPDPF;KRT8;TXN;PPIA;COX6B1;HLA-C;CHCHD10;COX5B;H2AFJ;TACSTD2;UQCRQ;PERP;UQCR10	PDAC_Subtypes_NG
Mevalonate pathway WP3963	0.894541	1.80164	0	0.0226821	7	6	FDPS;HMGCS1;MVD;HMGCR;ACAT2;MVK	FDPS;HMGCS1;MVD;HMGCR;ACAT2	WikiPathways_2019_Human
Glycolysis	0.747159	1.77812	0.0021097	0.0208682	200	14	ELF3;TFF3;TXN;PPIA;ME1;FUT8;TSTA3;PSMC4;AKR1A1;COG2;GALK2;CAPN5;CHST4;ISG20	ELF3;TFF3;TXN;PPIA;ME1;FUT8;TSTA3	MSigDB_Hallmark_2020
Ribosomal_NatGen	0.679087	1.77524	0.00201207	0.004669	200	29	GSTP1;IFI27;SERF2;PPDPF;TXN;CST3;SSR4;PPIA;COX6B1;COX4I1;CHCHD10;SLPI;COX5B;NDUFA4;UQCRQ;UQCRB;TIMM13;DBI;NDUFB7;COX6C;UQCRH;ARMC9;EIF2B5;PLEKHA7;COX7A2;NPM1;EIF3K;CHCHD3;AMBRA1	GSTP1;IFI27;SERF2;PPDPF;TXN;CST3;SSR4;PPIA;COX6B1;COX4I1;CHCHD10;SLPI;COX5B;NDUFA4	PDAC_Subtypes_NG
Goblet CL0000160	0.895091	1.71859	0.00123762	0.00123762	14	5	AGR2;TXN;PSCA;CLIC1;CXCL17	AGR2;TXN;PSCA;CLIC1	Azimuth_Cell_Types_2021
MP19 Epithelial Senescence	0.753125	1.70868	0.00880088	0.0214778	50	11	AGR2;ELF3;CEACAM6;PSCA;TSPAN1;SLPI;TACSTD2;MUC4;KRT13;PRSS22;CXCL17	AGR2;ELF3;CEACAM6;PSCA;TSPAN1;SLPI	Cancer_Metaprograms
MP40 Unassigned-I	0.766519	1.68891	0.00765027	0.0205763	50	10	ANKRD36C;MUC5AC;CEACAM6;KLK11;PSCA;SLPI;KLK10;KLF2;MMP7;ISG20	ANKRD36C;MUC5AC;CEACAM6;KLK11;PSCA;SLPI;KLK10;KLF2	Cancer_Metaprograms
classical-like B	0.660376	1.68513	0.00202429	0.0137569	201	27	AGR2;TFF3;REG4;PHGR1;CDH17;GMDS;ME1;SIDT1;ATP2A3;REP15;CHN2;GRIN2B;MUC13;RAB26;HES6;COL28A1;ATP8A1;VIL1;ENTPD8;ANXA13;GNA14;CLRN3;BTNL8;HEPH;A1CF;C4BPB;TLDC2	AGR2;TFF3;REG4;PHGR1;CDH17;GMDS;ME1	PDAC_Subtypes_NG
kras_PDAC	0.75997	1.67062	0.0171038	0.0253723	36	9	ELF3;KRT18;ANXA10;ATP1B1;TM4SF4;GPX2;FOXQ1;FXYD3;GAP43	ELF3;KRT18;ANXA10;ATP1B1;TM4SF4;GPX2	KRAS_Signaling
Squamoid_NatGen	0.603842	1.64634	0.001	0.0196098	200	54	S100A6;FDPS;MUC5AC;TRABD;KRT19;PNPLA3;PSCA;ECM1;CDK5RAP3;FBXW5;ACADVL;AC159540.1;CD151;TMEM259;SNHG25;MMP28;RASSF7;H2AFJ;QTRT1;TNFAIP2;CIRBP;MROH6;SGSM3;NAPRT;DUS1L;MICALL2;MUC5B;AMN;RAPGEFL1;FKBP2;NBEAL2;FXYD3;KRT13;MLLT6;INF2;ADAM15;SHROOM1;B3GALT5;STRA6;PIM3;PDE4C;ARHGEF16;KAT2A;USP39;CDK10;TJP2;LIF;AC098828.2;D2HGDH;LZTR1;MOGAT1;SYTL1;HDAC10;MST1R	S100A6;FDPS;MUC5AC;TRABD;KRT19;PNPLA3;PSCA;ECM1;CDK5RAP3;FBXW5;ACADVL;AC159540.1;CD151;TMEM259;SNHG25;MMP28;RASSF7;H2AFJ;QTRT1	PDAC_Subtypes_NG
MP17 Interferon/MHC-II (I)	0.731737	1.63435	0.0130577	0.0358847	50	10	B2M;IFI27;HLA-C;HLA-B;IFI6;PARP14;BST2;STAT1;OAS1;ISG20	B2M;IFI27;HLA-C	Cancer_Metaprograms
kras_signaling	0.684548	1.59448	0.0224359	0.0253723	56	13	ELF3;KRT18;ANXA10;ATP1B1;TM4SF4;GPX2;FOXQ1;FXYD3;PRSS22;TMEM45B;GAP43;LAD1;MST1R	ELF3;KRT18;ANXA10;ATP1B1;TM4SF4;GPX2	KRAS_Signaling
