# Supplementary material for: Transcriptomic Plasticity Is a Hallmark of Metastatic Pancreatic Cancer
Source: Cancer Res. 2025 Dec 11;86(7):1769–96. doi: 10.1158/0008-5472.CAN-25-1117 (PMC13044532; doi:10.1158/0008-5472.CAN-25-1117)
Supplement: Table S10 — Expert-curated gene sets and associated references compiled for pathway and enrichment analyses performed in this study [file can-25-1117_table_s10_suppst10.xlsx]

## Sheet: 10.ExpertCuratedGeneSets
Supplementary Table 10 | Expert-curated gene sets and gene set references used in this study.
Pancreas_Development	HLA-I	Proteosome	HLA-II	SASP	PARP	Epithelial	Mesenchymal	PDAC_subtypes	PDAC_signatures	Cancer_Metaprograms	Cell_Cycle	KRAS_signaling
The emergent landscape of the mouse gut endoderm at single-cell resolution - PubMed	N/A	N/A	N/A	N/A	N/A	N/A	N/A	Virtual microdissection identifies distinct tumor- and stroma-specific subtypes of pancreatic ductal adenocarcinoma - PubMed	Single-nucleus and spatial transcriptome profiling of pancreatic cancer identifies multicellular dynamics associated with neoadjuvant treatment - PubMed	Hallmarks of transcriptional intratumour heterogeneity across a thousand tumours - PubMed	Dissecting the multicellular ecosystem of metastatic melanoma by single-cell RNA-seq - PubMed	KRAS drives immune evasion in a genetic model of pancreatic cancer - PubMed
ARG1	HLA-A	PSMA1	HLA-DPA1	NAMPT	PARP1	CDH1	VIM					A gene expression signature associated with "K-Ras addiction" reveals regulators of EMT and tumor cell survival - PubMed
BCAM	HLA-B	PSMA3	HLA-DPB1	IL1A	PARP2	CRB1	ACTA2
BNIP3	HLA-C	PSMA4	HLA-DQA1	TIMP2	PARP4	CRB2	ACTB
CADM1	HLA-E	PSMA5	HLA-DQA2	COL4A1	TNKS	DLG1	CFL1
CA4	HLA-F	PSMA7	HLA-DQB1	PVR	TNKS2	MPP5	DIAPH1
CD24	HLA-G	PSMA8	HLA-DRA	MX2	PARP3	PATJ	MYH10
CDKN1A	B2M	PSMB1	HLA-DRB1	IGFBP4	PARP6	CDC42	MYH14
CDX2	TAP1	PSMB10	HLA-DMA	CTSB	TIPARP	PARD3	MYH9
CLDN6		PSMB2	HLA-DRB5	CCL7	PARP8	PARD6A	RHOA
CLIC6		PSMB3	HLA-DMB	SAT1	PARP9	PARD6B	ROCK1
CLU		PSMB4	HLA-DOB	CCL3	PARP10	PRKCA	ROCK2
CMTM8		PSMB5	HLA-DOA	KITL	PARP11	PRKCB	ADAM10
CNN2		PSMB6	HLA-DQB2	IL1B	PARP12	PRKCD	ADAM11
CPM		PSMB7	CD74	AREG	PARP14	PRKCI	ADAM12
CPN1		PSMB8		IFNGR1	PARP15	PRKCZ	ADAM15
CSRP1		PSMB8-AS1		ACVRL1	PARP16	ACTA1	ADAM17
CTXN1		PSMB9		COL3A1		ACTA2	ADAM18
DACT2		PSMC1		PLAUR		ACTB	ADAM19
DBN1		PSMC2		TNFRSF12A		ACTC1	ADAM2
DDAH2		PSMC3		TNFAIP3		ACTG1	ADAM21
DPP4		PSMC3IP		IFIT3		SCRIB	ADAM22
EPCAM		PSMC4		SERPINE1		CGN	ADAM23
ESPN		PSMC5		GADD45A		CLDN1	ADAM28
F11R		PSMC6		MMP1A		CLDN10	ADAM29
FABP5		PSMD1		GM20489		CLDN11	ADAM32
FAM162A		PSMD10		TNFRSF26		CLDN12	ADAM33
FAM183A		PSMD11		EREG		CLDN14	ADAM7
FBLIM1		PSMD12		COL5A1		CLDN15	ADAM8
FERMT1		PSMD13		ANG		CLDN16	ADAM9
FOXA1		PSMD14		CSF2RB		CLDN18	ADAMDEC1
FSTL1		PSMD2		IFNAR1		CLDN19	ADAMTS1
C4orf48		PSMD3		CXCL12		CLDN2	ADAMTS10
TMSB10		PSMD4		CSF2RB2		CLDN20	ADAMTS12
GPC3		PSMD5		FAS		CLDN22	ADAMTS13
HMGA2		PSMD6		CCL8		CLDN23	ADAMTS14
HMGN3		PSMD7		CSF3R		CLDN3	ADAMTS15
IGFBP2		PSMD8		TNFRSF11B		CLDN34	ADAMTS16
IGFBP5		PSMD9		ANG5		CLDN4	ADAMTS17
IHH		PSME1		MMP1B		CLDN5	ADAMTS18
JUND		PSME2		PLAT		CLDN6	ADAMTS19
KALRN		PSME3		NFKB2		CLDN7	ADAMTS2
KRT18		PSME4		MMP14		CLDN9	ADAMTS20
KRT19		PSMF1		TAP1		CLDND1	ADAMTS3
KRT7		PSMG1		NFE2L2		JAM2	ADAMTS4
MAP1B		PSMG2		ANG2		JAM3	ADAMTS5
MAPK13		PSMG3		FN1		JAML	ADAMTS6
MARCKS		PSMG3-AS1		IGFBP3		OCLN	ADAMTS7
MARCKSL1		PSMG4		EGFR		TJP1	ADAMTS8
MDK				LAMA1		TJP2	ADAMTS9
MFAP2				CCL20		TJP3	ADAMTSL1
MGST1				MIF		CDH1	ADAMTSL2
MMP11				ULBP1		CTNNA1	ADAMTSL3
MYL3				CCL2		CTNNB1	ADAMTSL4
NAV2				TNFRSF22		JUP	ADAMTSL5
NREP				STAT3		PTPRF	COL10A1
OCIAD2				PSEN1		VCL	COL11A1
PBX1				NGF		DSC1	COL11A2
PEG3				RCAN1		DSC2	COL12A1
PHLDA1				MMP13		DSC3	COL13A1
PNRC1				SERPINB2		DSG1	COL14A1
PRSS23				CXCL11		DSG2	COL15A1
RAB25				CCL12		DSG3	COL16A1
RBP1				MMP3		DSG4	COL17A1
RBP4				IL15		DSP	COL18A1
RCAN2				MMP12		PKP1	COL19A1
RNASE4				XAF1		PKP2	COL1A1
SFRP5				CCL11		PKP3	COL1A2
SLC16A3				IGFBP2		PKP4	COL20A1
SMIM14				KDM6B		GJA1	COL21A1
SOX11				IL13		GJA3	COL22A1
SOX4				IL18		GJA4	COL23A1
SPINK1				IFNG		GJA5	COL24A1
SPINT2				IL7R		GJB1	COL25A1
STMN1				IFNB1		GJB2	COL26A1
TEAD2				FGF7		GJB3	COL27A1
TGIF1				TNFAIP2		GJB4	COL28A1
TUBA1A				FGF2		GJB5	COL3A1
TUBB2B				CXCR2		GJB6	COL4A1
				LAMC1		GJB7	COL4A2
				IL6		GJC1	COL4A3
				IRF1		GJC2	COL4A3BP
				LAMB1		GJC3	COL4A4
				IL15RA			COL4A5
				MMP7			COL4A6
				TNFSF11			COL5A1
				ATF3			COL5A2
				TNFRSF1A			COL5A3
				ANG4			COL6A1
				VEGFA			COL6A2
				TNFRSF23			COL6A3
				BIRC2			COL6A5
				SQSTM1			COL6A6
				TIMP1			COL7A1
				NINJ1			COL8A1
				IL1R1			COL8A2
				TGFBR2			COL9A1
				FOSL2			COL9A2
				IFIT2			COL9A3
				TAPBP			COLCA2
				IFIT3B			COLEC10
				ICAM1			COLEC11
				CSF1			COLEC12
				ANG6			COLGALT1
				IGFBP7			COLGALT2
				NRG1			COLQ
				IL7			FN1
				COL2A1			IMMP1L
				CXCL10			IMMP2L
				DNAJB4			LAMC1
				TNFRSF9			LRCOL1
				PIGF			MCOLN1
				ISG15			MCOLN2
				HGF			MCOLN3
				IL6ST			MMP1
				IL2RG			MMP10
				PNRC1			MMP11
				CX3CL1			MMP12
				CD40			MMP13
				STAT1			MMP14
				PLAU			MMP15
				MMP9			MMP16
				COL1A1			MMP17
				TNFRSF1B			MMP19
				EGF			MMP2
				IGFBP6			MMP20
				MX1			MMP21
				NFKB1			MMP23B
				B2M			MMP24
				CXCL13			MMP24-AS1
							MMP25
							MMP26
							MMP28
							MMP3
							MMP7
							MMP8
							MMP9
							PCOLCE
							PCOLCE2
							SPP1
							TIMP1
							TIMP2
							TIMP3
							TIMP4
