# Supplementary material for: Transcriptomic Plasticity Is a Hallmark of Metastatic Pancreatic Cancer
Source: Cancer Res. 2025 Dec 11;86(7):1769–96. doi: 10.1158/0008-5472.CAN-25-1117 (PMC13044532; doi:10.1158/0008-5472.CAN-25-1117)
Supplement: Table S11 — Names of samples, whole-exome sequencing EGA file IDs, and snRNA-seq HTAN file IDs [file can-25-1117_table_s11_suppst11.xlsx]

## Sheet: 11.FilesIDs
Supplementary Table 11 | Whole-exome sequencing and snRNA-seq data file IDs.
Study Sample Name	snRNA-seq Files	WES Files	HTAN IDs	EGA Accession ID	EGA Alias	Subject ID	Biological Sex	Phenotype
Omentum	2	1	HTA8_5001_006101; HTA8_5001_006201	EGAN00004341579	Proj_06287_BD_RA19_10_11_1	RA19_10	female	Pancreatic cancer
Peritoneum B	2	1	HTA8_5001_008101; HTA8_5001_008201	EGAN00004341580	Proj_06287_BD_RA19_10_12_1	RA19_10	female	Pancreatic cancer
Diaphragm	2	1	HTA8_5001_001101; HTA8_5001_001201	EGAN00004341581	Proj_06287_BD_RA19_10_13_1	RA19_10	female	Pancreatic cancer
Stomach	2	1	HTA8_5001_011101; HTA8_5001_011201	EGAN00004341582	Proj_06287_BD_RA19_10_20_1	RA19_10	female	Pancreatic cancer
Peritoneum A	7	1	HTA8_5001_007101; HTA8_5001_007201; HTA8_5001_007301; HTA8_5001_007401; HTA8_5001_007501; HTA8_5001_007601; HTA8_5001_007701	EGAN00004341584	Proj_06287_BD_RA19_10_25_1	RA19_10	female	Pancreatic cancer
Liver B	2	1	HTA8_5001_003101; HTA8_5001_003201	EGAN00004341585	Proj_06287_BD_RA19_10_26_2	RA19_10	female	Pancreatic cancer
Liver C	2	1	HTA8_5001_004101; HTA8_5001_004201	EGAN00004341586	Proj_06287_BD_RA19_10_27_3	RA19_10	female	Pancreatic cancer
Liver A	3	1	HTA8_5001_002101; HTA8_5001_002201; HTA8_5001_002301	EGAN00004341587	Proj_06287_BD_RA19_10_28_1	RA19_10	female	Pancreatic cancer
Lymphnode	2	1	HTA8_5001_005101; HTA8_5001_005201	EGAN00004341589	Proj_06287_BD_RA19_10_51_1	RA19_10	female	Pancreatic cancer
Primary B	2	1	HTA8_5001_010101; HTA8_5001_010201	EGAN00004341590	Proj_06287_BD_RA19_10_53_1	RA19_10	female	Pancreatic cancer
Primary A	5	1	HTA8_5001_009101; HTA8_5001_009201; HTA8_5001_009301; HTA8_5001_009401; HTA8_5001_009501	EGAN00004341591	Proj_06287_BD_RA19_10_57_3	RA19_10	female	Pancreatic cancer
